# Supplementary material for: The photomorphogenic factors UV-B RECEPTOR 1, ELONGATED HYPOCOTYL 5, and HY5 HOMOLOGUE are part of the UV-B signalling pathway in grapevine and mediate flavonol accumulation in response to the environment
Source: J Exp Bot. 2016 Aug 19;67(18):5429–45. doi: 10.1093/jxb/erw307 (PMC5049392; doi:10.1093/jxb/erw307)
Supplement: Supplementary Table [file erw307_suppl_supplementary_tables_s1_s8.xlsx]

## Sheet: Table S1
Table S1. List of primers used in this study.
Gene /Purpose	ID	Primer sequence	TM (°C)	Ef %	Size (bp)	Reference
		(5´- 3´)
VviUVR1 Isolation	JX867716	Fw: ATGGCAGATGTGGGTGGCAC	58	-	1338	this work
		Rv: TTATTCAGCTAATCGAATTCG
VviHY5	KF356359	Fw: ATGCAGGAACAAGCTACGAG	58	-	510	this work
Isolation		Rv: TCACAAAGACCCATCTGCGT
VviHYH	KJ423106	Fw: ATGTCTCTTCCCAATCCCACC	58	-	561	this work
Isolation		Rv: TCAGCTCTTGCCCAACTGAT
VviUVR1	VIT_07s0031g02560	Fw: TGAGGACTCTCTTGTTCCAC	55	95	114	this work
qPCR		Rv: CCATAGAGCTCACCATCTTC
VviHY5	VIT_04s0008g05210	Fw: gcaagggaaaggaagaaagc	60	94.7	106	this work
qPCR		Rv: cattttgcaaggtggagagc
VviHYH	VIT_05s0020g01090	Fw: aaaacaccatgctccggaag	58	96.6	90	this work
qPCR		Rv: tcttgcccaactgatcatgc
VviFOT6-4	VIT_09s0002g05990	Fw: aggcattttctccccatcctg	60	94.9	95	this work
qPCR		Rv: atgcacttcgctttggcttg
VviNAP9	VIT_14s0060g00720	Fw: tgggaagcacatggtagaacc	57	93.8	142	this work
qPCR		Rv: aacctcaaacccagcaaagg
VviPOP1	VIT_07s0005g03680	Fw: tgatgttgtggcaaggatgg	57	92	141	this work
qPCR		Rv: tcgccttcttggacatatgc
VviMYBF1	VIT_07s0005g01210	Fw: ggaggttgaggggttgtg	58	95	214	Czemmel et al.,2009
qPCR		Rv: aagttggggaagagcaggag
VviFLS4	VIT_18s0001g03470	Fw: aaaccacctacttacagagc	55	92.6	76	Fujita et al., 2006
qPCR		Rv: acctaaccccagtgacagac
VviCHS3	VIT_05s0136g00260	Fw: tcggctgaggaagggctgaa	56	98.5	152	Jeong et al., 2004
qPCR		Rv: ggcaagtaaagtggaaacag
VviGT5	VIT_11s0052g01600	Fw: ttagcacatgcctcagttgc	58	95	128	this work
qPCR		Rv: atccgcctgttaagacgttg
VviUBI1	VIT_16s0098g01190	Fw: tctgaggcttcgtggtggta	55	99	99	Downey et al., 2003
qPCR		Rv: aggcgtgcataacatttgcg
AtACTIN2	At3g18780	Fw: aacagcagagcgggaaattg	58	90	148	this work
RT-PCR		Rv: accaatcgtgatgacttgcc

## Sheet: Table S2
Table S2A. Summary of RNA-seq datasets and associated meta-data used in the construction of the stress-related gene co-expression network in this study.
Criteria	Experiment summary	Assay	References	BioProject/GEO ID (if available)
Short desc.	•S1 •S2 •S3 •Control	20	Blanco-Ulate B, Amrine KC, Collins TS, et al. 2015. Developmental and metabolic plasticity of white-skinned grape berries in response to Botrytis cinerea during noble rot. Plant Physiology 169, 2422–2443.	GSE67932
Treatment	•Noble Rot
Tissue	•Berry (F + S) (Sémillon )
Short desc.	•1dpi •5dpi	96	Amrine KCH, Blanco-Ulate B, Riaz S, Pap D, Jones L, Figueroa-Balderas R, Walker MA, Cantu D. 2015. Comparative transcriptomics of Central Asian Vitis vinifera accessions reveals distinct defense strategies against powdery mildew. Horticulture Research 2, 15037.	GSE67191
Treatment	•Powdery mildew •Time
Cultivar	•Carignane •DVIT3351.27•Husseine •Karadzhandal •Khalchili •LateVavilov •Sochal •Sylvestris
Tissue	•Leaf (see Cultivar)
Short desc.	•0.5dpi •1dpi •3dpi •6dpi •Control	12	Jones L, Riaz S, Morales-Cruz A, Amrine KCH, McGuire B, Gubler WD, Walker MA, Cantu D. 2014. Adaptive genomic structural variation in the grape powdery mildew pathogen, Erysiphe necator. BMC genomics 15, 1081.	GSE58958
Treatment	•Powdery mildew •Time
Tissue	•Carignan Leaf
Short desc.	•41DAA •68DAA •93DAA	18	Savoi S, Wong DCJ, Arapitsas P, Miculan M, Bucchetti B, Peterlunger E, Fait A, Mattivi F, Castellarin SD. 2016. Transcriptome and metabolite profiling reveals that prolonged drought modulates the phenylpropanoid and terpenoid pathway in white grapes (Vitis vinifera L.). BMC Plant Biology 16, 67.	PRJNA313234
Treatment	•Drought
Tissue	•Berry (F + S) (Tocai Friulano)
Short desc.	•26DAA •53DAA •67DAA •81DAA •106DAA	30	Savoi et al. 2016 In preparation	-
Treatment	•Drought
Tissue	•Berry (F + S) (Merlot)
Short desc.	•5d •7d post treatment •Control	18	Domingos S, Fino J, Cardoso V, Sánchez C, Ramalho JC, Larcher R, Paulo OS, Oliveira CM, Goulao LF. 2016. Shared and divergent pathways for flower abscission are triggered by gibberellic acid and carbon starvation in seedless Vitis vinifera L. BMC Plant Biology 16, 38.	-
Treatment	•Gibberellin •Shade •Time
Tissue	•inflorescences (Thompson Seedless)
Short desc.	•Adapted •Non-adapted mite •Control	9	Díaz-Riquelme J, Zhurov V, Rioja C, et al. 2016. Comparative genome-wide transcriptome analysis of Vitis vinifera responses to adapted and non-adapted strains of two-spotted spider mite, Tetranyhus urticae. BMC Genomics 17, 74.	SRP067967
Treatment	•Mite (Herbivory)
Tissue	•Leaf (Tempranillo)
Short desc.	•0.5-1.5 mpi •Control	12	Czemmel S, Galarneau ER, Travadon R, McElrone AJ, Cramer GR, Baumgartner K. 2015. Genes Expressed in Grapevine Leaves Reveal Latent Wood Infection by the Fungal Pathogen Neofusicoccum parvum. Plos One 10, e0121828.	GSE58653
Treatment	•Neofusicoccum parvum •Time
Tissue	•Wounded leaf (Cabernet Sauvignon)
Short desc.	•T. h •P.v •T.h+P.v. •Control	12	Perazzolli M, Moretto M, Fontana P, Ferrarini A, Velasco R, Moser C, Delledonne M, Pertot I. 2012. Downy mildew resistance induced by Trichoderma harzianum T39 in susceptible grapevines partially mimics transcriptional changes of resistant genotypes. BMC genomics 13, 660.	PRJNA168987
Treatment	•T.harzianum (T.h) •P. viticola (P.v)
Tissue	•leaf (Pinot Noir)
		227 assays (Total)
Table S2B. Summary of RNA-seq datasets used for stress expression heatmaps
ID (this study)	Organ	Variety	Treatment	Description
Shade 1	Flower	Thompson Seedless	Shade	5 days
Shade 2	Flower	Thompson Seedless	Shade	7 days
GA 1	Flower	Thompson Seedless	GA	5 days
GA 2	Flower	Thompson Seedless	GA	7 days
Drought 1	Berries	Tocai Friulano	Drought	41 days after anthesis (DAA)
Drought 2	Berries	Tocai Friulano	Drought	68 DAA
Drought 3	Berries	Tocai Friulano	Drought	93 DAA
Drought 4	Berries	Merlot	Drought	26 DAA
Drought 5	Berries	Merlot	Drought	53 DAA
Drought 6	Berries	Merlot	Drought	67 DAA
Drought 7	Berries	Merlot	Drought	81 DAA
Drought 8	Berries	Merlot	Drought	106 DAA
B. cinerea 1	Berries	Sémillon	B. cinerea	Noble rot (Stage 1)
B. cinerea 2	Berries	Sémillon	B. cinerea	Noble rot (Stage 2)
B. cinerea 3	Berries	Sémillon	B. cinerea	Noble rot (Stage 3)
E. necator 1	Leaf	Carignane	E. necator	1 days post incoulation (d.p.i) vs 0.5 dpi
E. necator 2	Leaf	Carignane	E. necator	3 d.p.i vs 1 d.p.i
E. necator 3	Leaf	Carignane	E. necator	6 d.p.i vs 3 d.p.i
E. necator 4	Leaf	Carignane	E. necator	1 d.p.i
E. necator 5	Leaf	Carignane	E. necator	5 d.p.i
E. necator 6	Leaf	DVIT3351.27	E. necator	1 d.p.i
E. necator 7	Leaf	DVIT3351.27	E. necator	5 d.p.i
E. necator 8	Leaf	Husseine	E. necator	1 d.p.i
E. necator 9	Leaf	Husseine	E. necator	5 d.p.i
E. necator 10	Leaf	Karadzhandal	E. necator	1 d.p.i
E. necator 11	Leaf	Karadzhandal	E. necator	5 d.p.i
E. necator 12	Leaf	Khalchili	E. necator	1 d.p.i
E. necator 13	Leaf	Khalchili	E. necator	5 d.p.i
E. necator 14	Leaf	LateVavilov	E. necator	1 d.p.i
E. necator 15	Leaf	LateVavilov	E. necator	5 d.p.i
E. necator 16	Leaf	Sochal	E. necator	1 d.p.i
E. necator 17	Leaf	Sochal	E. necator	5 d.p.i
E. necator 18	Leaf	Sylvestris	E. necator	1 d.p.i
E. necator 19	Leaf	Sylvestris	E. necator	5 d.p.i
Herbivory 1	Leaf	Tempranillo	Tetranychus urticae	Adapted mite
Herbivory 2	Leaf	Tempranillo	Tetranychus urticae	Non-adapted mite
N. parvum 1	Leaf	Cabernet Sauvignon	N. parvum	0.5 months posi inoculation (m.p.i)
N. parvum 2	Leaf	Cabernet Sauvignon	N. parvum	1.5 months posi inoculation (m.p.i)
N. parvum 3	Leaf	Cabernet Sauvignon	N. parvum	1.5 vs 0.5 m.p.i
P. viticola	Leaf	Pinot Noir	P. viticola	P. viticola
T. harzianum	Leaf	Pinot Noir	T. harzianum	T. harzianum
P. viticola + T. harzianum	Leaf	Pinot Noir	P. viticola + T. harzianum	P. viticola + T. harzianum

## Sheet: Table S3
Table S3. Summary of grapevine HY5 and HYH co-expressed genes aggregated from three different gene co-expression networks.
The top 300 (mutual ranked) co-expressed genes from the atlas (this study) and stress-related RNA-seq (this study) as well the stress-related co-expressed genes lists of VTCdb (http://vtcdb.adelaide.edu.au/Home.aspx) are shown.
The occurrences of HY5 and UV-related CRE in the promoters region (1kb upstream of TSS) or HY5 and HYH co-expressed genes are also shown.
The strand (+/-) and position information for each co-expressed gene (if present) is indicated.
TF	HY5	HY5	HY5	HYH	HYH	HYH	HY5	HY5	HY5	HYH	HYH	HYH				Oligo	ACACGTAA	ACACGTAG	ACACGTAT	ACACGTCA	ACACGTCG	ACACGTCT	ACACGTGA	ACACGTGG	ACACGTGT	AGACGTAA	AGACGTAG	AGACGTAT	AGACGTCA	AGACGTCG	AGACGTCT	AGACGTGA	AGACGTGG	AGACGTGT	ATACGTAA	ATACGTAG	ATACGTAT	ATACGTCA	ATACGTCG	ATACGTCT	ATACGTGA	ATACGTGG	ATACGTGT	CCACGTAA	CCACGTAG	CCACGTAT	CCACGTCA	CCACGTCG	CCACGTCT
Condition	Atlas	Stress (RNA-seq)	Stress (VTCdb)	Atlas	Stress (RNA-seq)	Stress (VTCdb)	Atlas	Stress (RNA-seq)	Stress (VTCdb)	Atlas	Stress (RNA-seq)	Stress (VTCdb)				Oligo#-Type of Box	8mer-oligo-1_C/A-box[AA]	8mer-oligo-4_C/A-box[AG]	8mer-oligo-7_C/A-box[AT]	8mer-oligo-28_C-box[CA]	8mer-oligo-31_C-box[CG]	8mer-oligo-34_C-box[CT]	8mer-oligo-55_C/G-box[GA]	8mer-oligo-58_C/G-box[GG]	8mer-oligo-61_C/G-box[GT]	8mer-oligo-2_C/A-box[AA]	8mer-oligo-5_C/A-box[AG]	8mer-oligo-8_C/A-box[AT]	8mer-oligo-29_C-box[CA]	8mer-oligo-32_C-box[CG]	8mer-oligo-35_C-box[CT]	8mer-oligo-56_C/G-box[GA]	8mer-oligo-59_C/G-box[GG]	8mer-oligo-62_C/G-box[GT]	8mer-oligo-3_C/A-box[AA]	8mer-oligo-6_C/A-box[AG]	8mer-oligo-9_C/A-box[AT]	8mer-oligo-30_C-box[CA]	8mer-oligo-33_C-box[CG]	8mer-oligo-36_C-box[CT]	8mer-oligo-57_C/G-box[GA]	8mer-oligo-60_C/G-box[GG]	8mer-oligo-63_C/G-box[GT]	8mer-oligo-10_C/A-box[AA]	8mer-oligo-13_C/A-box[AG]	8mer-oligo-16_C/A-box[AT]	8mer-oligo-37_C-box[CA]	8mer-oligo-40_C-box[CG]	8mer-oligo-43_C-box[CT]
Index	PCC	PCC	PCC	PCC	PCC	PCC	MR	MR	HRR	MR	MR	HRR				Box Type [Dependent sites]	C/A-box [AA]	C/A-box [AG]	C/A-box [AT]	C-box [CA]	C-box [CG]	C-box [CT]	C/G-box [GA]	C/G-box [GG]	C/G-box [GT]	C/A-box [AA]	C/A-box [AG]	C/A-box [AT]	C-box [CA]	C-box [CG]	C-box [CT]	C/G-box [GA]	C/G-box [GG]	C/G-box [GT]	C/A-box [AA]	C/A-box [AG]	C/A-box [AT]	C-box [CA]	C-box [CG]	C-box [CT]	C/G-box [GA]	C/G-box [GG]	C/G-box [GT]	C/A-box [AA]	C/A-box [AG]	C/A-box [AT]	C-box [CA]	C-box [CG]	C-box [CT]
Target/Co-expressed gene	S-RNA(HY5)	S-VTC(HY5)	atlas(HY5)	S-RNA(HYH)	S-VTC(HYH)	atlas(HYH)	atlas(HY5)	S-RNA(HY5)	S-VTC(HY5)	atlas(HYH)	S-RNA(HYH)	S-VTC(HYH)	Functional_annotation	Network	network support (# of X top300)	# of HY5 sites	Moderate	Moderate	Moderate	Strong	Strong	Weak	-	Strong	Moderate	Moderate	Moderate	Moderate	Strong	Strong	Weak	-	Strong	Moderate	Moderate	Moderate	Moderate	Strong	Strong	Weak	-	Strong	Moderate	Moderate	Moderate	Moderate	Strong	Strong	Weak
VIT_00s0144g00040	-	-	-	-	-	0.643585	-	-	-	383.02	-	-	R_protein_MLA10	vv34627R_proteins_from_Plant-pathogen_interaction	1	0	-	-	-	-	-	-	-	-	-	-	-	-	-	-	-	-	-	-	-	-	-	-	-	-	-	-	-	-	-	-	-	-	-
VIT_00s0144g00220	-	-	0.481472	-	-	0.545674	520.704	-	-	418.121	-	-	R_protein_disease_resistance_protein	vv34627R_proteins_from_Plant-pathogen_interaction	2	0	-	-	-	-	-	-	-	-	-	-	-	-	-	-	-	-	-	-	-	-	-	-	-	-	-	-	-	-	-	-	-	-	-
VIT_00s0144g00270	-	-	0.530654	-	-	0.608903	357.073	-	-	301.659	-	-	R_protein_MLA10	vv34627R_proteins_from_Plant-pathogen_interaction	2	0	-	-	-	-	-	-	-	-	-	-	-	-	-	-	-	-	-	-	-	-	-	-	-	-	-	-	-	-	-	-	-	-	-
VIT_00s0179g00150	0.657987	-	-	-	-	-	-	151.849	-	-	-	-	Heat_shock_transcription_factor_A6B	vv60037HSF	1	4	941, - negNA	-	-	-	-	-	-	-	-	-	-	-	-	-	-	-	-	-	-	-	-	-	-	-	-	-	280, - negNA	-	-	-	-	-	-
VIT_00s0183g00020	-	-	0.473064	-	-	-	251.976	-	-	-	-	-	No_hit	0	1	0	-	-	-	-	-	-	-	-	-	-	-	-	-	-	-	-	-	-	-	-	-	-	-	-	-	-	-	-	-	-	-	-	-
VIT_00s0187g00050	0.754405	-	-	-	-	-	-	28.2843	-	-	-	-	No_hit	0	1	0	-	-	-	-	-	-	-	-	-	-	-	-	-	-	-	-	-	-	-	-	-	-	-	-	-	-	-	-	-	-	-	-	-
VIT_00s0189g00050	-	0.86689	-	-	-	-	-	-	22	-	-	-	No_hit	0	1	0	-	-	-	-	-	-	-	-	-	-	-	-	-	-	-	-	-	-	-	-	-	-	-	-	-	-	-	-	-	-	-	-	-
VIT_00s0194g00190	-	-	-	0.693314	-	-	-	-	-	-	219.6	-	No_hit	0	1	2	-	-	-	-	-	-	-	-	-	-	-	-	-	-	-	-	-	-	-	-	-	-	-	-	-	-	-	-	-	-	-	-	-
VIT_00s0194g00210	-	-	-	-	-	0.613334	-	-	-	368.89	-	-	KCO1_(two_pore_K_channel)	vv50101Channels_and_pores	1	1	-	-	-	-	-	-	-	-	-	-	-	-	-	-	-	-	-	-	-	-	-	-	-	-	-	-	-	-	-	-	-	-	-
VIT_00s0203g00040	-	-	0.581407	-	-	-	329.607	-	-	-	-	-	Vesicle-associated_membrane_protein	vv50109Incompletely_characterized_transport_systems	1	4	-	-	-	-	-	-	-	-	-	-	-	-	-	-	-	-	-	-	-	-	-	-	-	posNA, - 651	posNA, - 466	-	posNA, - 954	-	-	-	-	-	-
VIT_00s0203g00080	0.619068	-	-	-	-	-	-	83.2827	-	-	-	-	Mother_of_ft_(MFT)	0	1	4	-	-	-	-	-	-	-	-	-	-	-	-	-	-	-	-	-	-	-	-	-	-	-	-	-	-	-	-	-	-	315, - negNA	-	-
VIT_00s0204g00040	-	-	0.550686	-	-	-	317.314	-	-	-	-	-	Unknown_protein	0	1	0	NO promoter info	NO promoter info	NO promoter info	NO promoter info	NO promoter info	NO promoter info	NO promoter info	NO promoter info	NO promoter info	NO promoter info	NO promoter info	NO promoter info	NO promoter info	NO promoter info	NO promoter info	NO promoter info	NO promoter info	NO promoter info	NO promoter info	NO promoter info	NO promoter info	NO promoter info	NO promoter info	NO promoter info	NO promoter info	NO promoter info	NO promoter info	NO promoter info	NO promoter info	NO promoter info	NO promoter info	NO promoter info	NO promoter info
VIT_00s0204g00170	-	-	0.642826	-	-	0.689486	85.3991	-	-	177.246	-	-	Lil3_protein	0	2	1	posNA, - 100	-	-	-	-	-	-	-	-	-	-	-	-	-	-	-	-	-	-	-	-	-	-	-	-	-	-	-	-	-	-	-	-
VIT_00s0207g00010	-	0.79316	-	-	-	-	-	-	171	-	-	-	Anthranilate_N-benzoyltransferase_protein_1	vv10400Phenylalanine_tyrosine_and_tryptophan_biosynthesis	1	0	-	-	-	-	-	-	-	-	-	-	-	-	-	-	-	-	-	-	-	-	-	-	-	-	-	-	-	-	-	-	-	-	-
VIT_00s0207g00140	-	-	0.509097	-	-	-	348.898	-	-	-	-	-	Allergen_V5/Tpx-1	0	1	0	-	-	-	-	-	-	-	-	-	-	-	-	-	-	-	-	-	-	-	-	-	-	-	-	-	-	-	-	-	-	-	-	-
VIT_00s0207g00180	-	-	0.513666	-	-	-	262.45	-	-	-	-	-	Unknown_protein	0	1	2	-	-	-	-	-	-	-	-	-	-	-	-	-	-	-	-	-	-	-	-	-	-	-	-	-	-	-	-	-	-	-	-	-
VIT_00s0207g00210	-	-	-	-	-	0.732625	-	-	-	147.625	-	-	Photosystem_II_PsbO_protein	vv10195Photosynthesis_vv50113Thylakoid_targeting_pathway_vv50135Primary_active_transporter_cat_D3_to_E2	1	2	-	-	-	-	-	-	-	-	-	-	-	-	-	-	-	-	-	-	-	-	-	-	-	-	-	-	-	-	-	-	-	-	-
VIT_00s0207g00260	-	-	0.52437	-	-	0.7383	536.187	-	-	81.1049	-	-	No_hit	0	2	0	-	-	-	-	-	-	-	-	-	-	-	-	-	-	-	-	-	-	-	-	-	-	-	-	-	-	-	-	-	-	-	-	-
VIT_00s0211g00050	-	-	0.546152	-	-	-	230.337	-	-	-	-	-	Protein_BRICK1_(AtBRK1)	vv44810Regulation_of_actin_cytoskeleton	1	1	-	-	-	-	-	-	-	-	-	-	-	posNA, - 871	-	-	-	-	-	-	-	-	-	-	-	-	-	-	-	-	-	-	-	-	-
VIT_00s0211g00070	-	-	-	-	0.81123	0.747547	-	-	-	66.453	-	145	Glycine_hydroxymethyltransferase	vv10260Glycine_serine_and_threonine_metabolism_vv10460Cyanoamino_acid_metabolism_vv10670One_carbon_pool_by_folate_vv10680Methane_metabolism	2	1	-	-	-	-	-	-	-	-	594, - negNA	-	-	-	-	-	-	-	-	-	-	-	-	-	-	-	-	-	-	-	-	-	-	-	-
VIT_00s0211g00090	-	-	-	-	0.80558	0.771564	-	-	-	30.5123	-	249	Serine_hydroxymethyltransferase_2	vv10260Glycine_serine_and_threonine_metabolism_vv10670One_carbon_pool_by_folate_vv10680Methane_metabolism	2	2	-	-	-	-	-	-	-	-	-	-	-	-	-	-	-	-	-	-	posNA, - 443	-	posNA, - 317	-	-	-	-	-	-	-	-	-	-	-	-
VIT_00s0211g00100	-	-	-	-	0.75481	0.689301	-	-	-	202.2	-	159	Glycine_hydroxymethyltransferase	vv10260Glycine_serine_and_threonine_metabolism_vv10460Cyanoamino_acid_metabolism_vv10670One_carbon_pool_by_folate_vv10680Methane_metabolism	2	1	-	-	-	-	-	-	-	-	598, - negNA	-	-	-	-	-	-	-	-	-	-	-	-	-	-	-	-	-	-	-	-	-	-	-	-
VIT_00s0211g00120	-	-	-	-	0.82903	0.744943	-	-	-	73.8106	-	143	Glycine_hydroxymethyltransferase	vv10260Glycine_serine_and_threonine_metabolism_vv10460Cyanoamino_acid_metabolism_vv10670One_carbon_pool_by_folate_vv10680Methane_metabolism	2	3	-	-	-	-	-	-	-	-	-	-	-	-	-	-	-	-	-	-	-	-	-	-	-	-	-	-	-	-	-	-	-	-	605, - negNA
VIT_00s0211g00160	-	-	-	-	0.71433	0.676126	-	-	-	249.768	-	242	Serine_hydroxymethyltransferase_1	vv10260Glycine_serine_and_threonine_metabolism_vv10670One_carbon_pool_by_folate_vv10680Methane_metabolism	2	3	-	-	-	-	-	-	-	-	-	-	-	-	-	-	-	-	posNA, - 58	-	-	-	-	-	-	-	-	-	-	-	-	-	-	-	-
VIT_00s0214g00010	0.743131	-	-	0.73515	-	-	-	36.4966	-	-	64.9846	-	DnaJ_homolog,_subfamily_C,_member_13	vv50132Primary_active_transporter_cat_A5_to_A8	2	2	-	-	-	-	-	-	-	-	-	-	-	-	-	-	-	-	-	-	-	-	-	-	-	-	-	-	-	-	-	-	-	-	-
VIT_00s0214g00020	0.690617	-	-	0.723833	-	-	-	59.3801	-	-	45.6946	-	TORMOZembryo_defective_UTP13	vv23008Ribosome_biogenesis_in_Eukaryotes	2	1	-	posNA, - 742	-	-	-	-	-	-	-	-	-	-	-	-	-	-	-	-	-	-	-	-	-	-	-	-	-	-	-	-	-	-	-
VIT_00s0214g00130	-	-	0.506786	-	-	-	429.22	-	-	-	-	-	F-box_family_protein	0	1	0	-	-	-	-	-	-	-	-	-	-	-	-	-	-	-	-	-	-	-	-	-	-	-	-	-	-	-	-	-	-	-	-	-
VIT_00s0218g00220	-	0.81229	-	-	0.74925	0.645538	-	-	119	362.839	-	313	UDP-glucoronosyl/UDP-glucosyl_transferase	0	3	0	-	-	-	-	-	-	-	-	-	-	-	-	-	-	-	-	-	-	-	-	-	-	-	-	-	-	-	-	-	-	-	-	-
VIT_00s0225g00130	-	-	-	0.726151	-	-	-	-	-	-	255.969	-	Alanine_transaminase.	vv10251Glutamate_metabolism_vv10252Alanine_and_aspartate_metabolism_vv10710Carbon_fixation	1	3	-	-	-	-	-	-	-	-	-	-	-	-	-	-	-	-	-	-	-	-	-	-	-	-	-	-	56, - negNA	-	-	-	-	-	-
VIT_00s0225g00210	-	-	0.495515	-	-	-	252.19	-	-	-	-	-	LysM_receptor-like_kinase	0	1	0	-	-	-	-	-	-	-	-	-	-	-	-	-	-	-	-	-	-	-	-	-	-	-	-	-	-	-	-	-	-	-	-	-
VIT_00s0227g00110	-	0.80577	0.56609	-	-	-	229.783	-	145	-	-	-	Gamma_hydroxybutyrate_dehydrogenase-like_protein	vv10650Butanoate_metabolism	2	2	-	-	-	-	-	-	-	-	-	-	-	-	-	-	-	-	-	-	-	-	-	-	-	-	-	-	-	-	-	-	-	-	-
VIT_00s0227g00140	-	-	0.528	-	-	-	193.267	-	-	-	-	-	MLO1	0	1	2	42, - negNA	-	-	-	-	-	580, - negNA	-	-	-	-	-	-	-	-	-	-	-	-	-	-	-	-	-	-	-	-	-	-	-	-	-	-
VIT_00s0227g00150	-	-	-	0.711813	-	0.631278	-	-	-	227.829	152.125	-	Unknown_protein	0	2	3	-	-	-	-	-	-	-	-	-	-	-	-	-	-	-	-	-	-	-	-	-	-	-	-	-	-	-	-	-	posNA, - 116	-	-	-
VIT_00s0229g00160	-	0.74922	0.459514	-	0.69277	0.554508	422.542	-	350	213.485	-	341	formyltetrahydrofolate_deformylase	vv10630Glyoxylate_and_dicarboxylate_metabolism_vv10670One_carbon_pool_by_folate	4	2	-	-	-	-	-	-	-	-	-	-	-	-	-	-	-	-	-	-	-	-	-	-	-	-	-	-	-	-	-	-	-	-	-
VIT_00s0250g00080	0.626421	-	-	-	-	-	-	130.1	-	-	-	-	Unknown	0	1	1	-	-	-	-	-	-	-	-	-	-	-	-	-	-	-	-	-	-	-	-	-	-	-	-	posNA, - 758	-	-	-	-	-	-	-	-
VIT_00s0253g00150	-	-	-	0.693823	-	-	-	-	-	-	291.933	-	Methyl_jasmonate_esterase	vv10592alpha-Linolenic_acid_metabolism	1	1	-	-	-	-	-	-	-	-	-	-	-	-	-	-	-	-	-	-	-	-	208, - negNA	-	-	-	-	-	-	-	-	-	-	-	-
VIT_00s0259g00190	-	-	0.542835	-	-	0.6465	334.084	-	-	188.404	-	-	Nudix_hydrolase_2	0	2	4	-	-	-	-	-	-	-	-	-	-	-	-	-	-	-	-	-	-	-	-	-	posNA, - 639	posNA, - 838	-	-	-	-	-	-	-	-	-	-
VIT_00s0260g00080	-	-	0.535118	-	-	-	344.558	-	-	-	-	-	Ribosomal_protein_L32_60S	vv23010Ribosome	1	1	-	-	-	-	-	-	-	-	-	-	-	-	-	-	-	-	-	-	-	-	-	-	-	-	-	-	-	-	-	-	-	-	-
VIT_00s0266g00020	-	-	-	-	-	0.584796	-	-	-	350.833	-	-	1,8-cineole_synthase,_chloroplast	vv10902Monoterpenoid_biosynthesis	1	2	posNA, - 679	-	-	-	-	-	-	-	-	-	-	-	-	-	-	-	-	-	-	-	-	-	-	-	-	-	-	-	-	-	-	-	-
VIT_00s0266g00040	-	-	-	-	0.79532	-	-	-	-	-	-	58	1,8-cineole_synthase,_chloroplast	vv10902Monoterpenoid_biosynthesis	1	1	posNA, - 854	-	-	-	-	-	-	-	-	-	-	-	-	-	-	-	-	-	-	-	-	-	-	-	-	-	-	-	-	-	-	-	-
VIT_00s0269g00160	0.667675	-	-	-	-	-	-	145.523	-	-	-	-	No_hit	0	1	0	-	-	-	-	-	-	-	-	-	-	-	-	-	-	-	-	-	-	-	-	-	-	-	-	-	-	-	-	-	-	-	-	-
VIT_00s0270g00020	-	-	0.455544	-	-	-	475.176	-	-	-	-	-	No_hit	0	1	0	-	-	-	-	-	-	-	-	-	-	-	-	-	-	-	-	-	-	-	-	-	-	-	-	-	-	-	-	-	-	-	-	-
VIT_00s0271g00010	-	-	-	-	0.79537	0.607042	-	-	-	315.62	-	77	1,8-cineole_synthase,_chloroplast	vv10902Monoterpenoid_biosynthesis	2	1	posNA, - 686	-	-	-	-	-	-	-	-	-	-	-	-	-	-	-	-	-	-	-	-	-	-	-	-	-	-	-	-	-	-	-	-
VIT_00s0286g00130	-	0.81961	-	-	0.80307	0.683719	-	-	189	168.582	-	249	S-locus_lectin_protein_kinase	0	3	2	-	-	-	-	-	-	-	-	-	-	-	posNA, - 24	-	-	-	-	-	-	-	-	-	-	-	-	-	posNA, - 843	-	-	-	-	-	-	-
VIT_00s0286g00140	-	-	-	-	-	0.64532	-	-	-	211.471	-	-	Serine/threonine-protein_kinase_receptor_ARK3	0	1	0	-	-	-	-	-	-	-	-	-	-	-	-	-	-	-	-	-	-	-	-	-	-	-	-	-	-	-	-	-	-	-	-	-
VIT_00s0291g00060	-	-	-	0.69228	-	-	-	-	-	-	305.706	-	Inorganic_phosphate_transporter_2-1,_chloroplast_precursor	vv50121Porters_cat_1_to_6	1	2	-	-	-	-	-	-	-	-	-	-	-	-	-	-	-	-	-	-	posNA, - 122	-	-	-	-	-	-	posNA, - 807	-	-	-	-	-	-	-
VIT_00s0317g00050	0.633213	-	-	-	-	-	-	64.6142	-	-	-	-	Dehydroascorbate_reductase	vv10053Ascorbate_and_aldarate_metabolism_vv10251Glutamate_metabolism_vv50101Channels_and_pores	1	0	-	-	-	-	-	-	-	-	-	-	-	-	-	-	-	-	-	-	-	-	-	-	-	-	-	-	-	-	-	-	-	-	-
VIT_00s0317g00140	-	-	-	0.647345	-	-	-	-	-	-	162.886	-	Exocyst_subunit_EXO70_H2	vv50111Tethering_factors	1	2	-	-	-	-	-	-	-	-	-	-	-	-	-	-	-	-	-	-	-	-	-	-	-	-	-	-	-	-	-	-	-	-	-
VIT_00s0324g00070	-	-	-	0.711877	-	0.480794	-	-	-	422.161	236.576	-	Cis-zeatin_O-beta-D-glucosyltransferase	vv10908Zeatin_biosynthesis	2	1	-	-	-	741, - negNA	-	-	-	-	-	-	-	-	-	-	-	-	-	-	-	-	-	-	-	-	-	-	-	-	-	-	-	-	-
VIT_00s0346g00120	-	-	-	-	0.7662	-	-	-	-	-	-	100	Sinapyl_alcohol_dehydrogenase	vv10940Phenylpropanoid_biosynthesis	1	2	-	-	-	-	-	-	-	-	-	-	-	-	-	-	-	-	-	-	-	-	-	-	-	-	-	-	-	-	-	-	-	-	-
VIT_00s0371g00010	-	-	-	-	0.7546	-	-	-	-	-	-	121	Cinnamyl_alcohol_dehydrogenase	vv10940Phenylpropanoid_biosynthesis	1	2	-	-	-	-	-	-	-	-	-	-	-	-	-	-	-	-	-	-	-	-	-	-	-	-	-	-	-	856, - negNA	-	-	-	-	-
VIT_00s0372g00020	-	0.80387	-	-	0.77495	0.603091	-	-	156	276.217	-	295	Linalool_synthase	vv10900Terpenoid_biosynthesis	3	1	-	-	-	-	-	-	-	-	-	-	-	-	-	-	posNA, - 258	-	-	-	-	-	-	-	-	-	-	-	-	-	-	-	-	-	-
VIT_00s0372g00030	-	-	-	-	0.7533	-	-	-	-	-	-	183	1,8-cineole_synthase,_chloroplast	vv10902Monoterpenoid_biosynthesis	1	1	posNA, - 389	-	-	-	-	-	-	-	-	-	-	-	-	-	-	-	-	-	-	-	-	-	-	-	-	-	-	-	-	-	-	-	-
VIT_00s0372g00060	-	-	-	-	0.77351	-	-	-	-	-	-	146	Linalool_synthase	vv10900Terpenoid_biosynthesis	1	0	NO promoter info	NO promoter info	NO promoter info	NO promoter info	NO promoter info	NO promoter info	NO promoter info	NO promoter info	NO promoter info	NO promoter info	NO promoter info	NO promoter info	NO promoter info	NO promoter info	NO promoter info	NO promoter info	NO promoter info	NO promoter info	NO promoter info	NO promoter info	NO promoter info	NO promoter info	NO promoter info	NO promoter info	NO promoter info	NO promoter info	NO promoter info	NO promoter info	NO promoter info	NO promoter info	NO promoter info	NO promoter info	NO promoter info
VIT_00s0372g00100	-	0.81069	-	-	0.7964	-	-	-	124	-	-	79	Myrcene_synthase_Oc15_[Antirrhinum_majus]	vv10902Monoterpenoid_biosynthesis	2	1	posNA, - 689	-	-	-	-	-	-	-	-	-	-	-	-	-	-	-	-	-	-	-	-	-	-	-	-	-	-	-	-	-	-	-	-
VIT_00s0374g00010	-	-	-	-	-	0.595308	-	-	-	335.358	-	-	S-locus_lectin_protein_kinase	0	1	1	-	-	-	-	-	-	posNA, - 755	-	-	-	-	-	-	-	-	-	-	-	-	-	-	-	-	-	-	-	-	-	-	-	-	-	-
VIT_00s0385g00020	-	-	-	-	0.76037	0.578128	-	-	-	427.627	-	245	Linalool_synthase	vv10900Terpenoid_biosynthesis	2	2	posNA, - 386	-	-	-	-	-	-	-	-	-	-	-	-	-	-	-	-	-	-	-	-	-	-	-	-	-	-	-	-	-	-	-	-
VIT_00s0386g00040	-	-	0.454111	-	-	-	280.699	-	-	-	-	-	Unknown_protein	0	1	0	-	-	-	-	-	-	-	-	-	-	-	-	-	-	-	-	-	-	-	-	-	-	-	-	-	-	-	-	-	-	-	-	-
VIT_00s0399g00010	-	0.80631	-	-	0.74788	-	-	-	138	-	-	320	Unknown	0	2	0	-	-	-	-	-	-	-	-	-	-	-	-	-	-	-	-	-	-	-	-	-	-	-	-	-	-	-	-	-	-	-	-	-
VIT_00s0399g00020	-	0.75028	-	-	0.7132	-	-	-	342	-	-	252	Protease_inhibitor/seed_storage/lipid_transfer_protein_(LTP)	0	2	1	-	-	-	-	-	-	-	-	-	-	-	-	-	-	-	-	-	-	posNA, - 340	-	-	-	-	-	-	-	-	-	-	-	-	-	-
VIT_00s0399g00030	-	-	-	-	-	0.565279	-	-	-	294.713	-	-	Extracellular_ligand-gated_ion_channel	vv50109Incompletely_characterized_transport_systems	1	0	NO promoter info	NO promoter info	NO promoter info	NO promoter info	NO promoter info	NO promoter info	NO promoter info	NO promoter info	NO promoter info	NO promoter info	NO promoter info	NO promoter info	NO promoter info	NO promoter info	NO promoter info	NO promoter info	NO promoter info	NO promoter info	NO promoter info	NO promoter info	NO promoter info	NO promoter info	NO promoter info	NO promoter info	NO promoter info	NO promoter info	NO promoter info	NO promoter info	NO promoter info	NO promoter info	NO promoter info	NO promoter info	NO promoter info
VIT_00s0456g00020	-	-	-	-	0.71256	0.577721	-	-	-	414.76	-	310	S-locus_lectin_protein_kinase	0	2	2	-	-	-	-	-	-	-	-	-	-	-	-	-	-	-	-	-	-	-	-	-	-	-	-	-	-	-	-	-	-	posNA, - 775	-	-
VIT_00s0456g00040	-	-	-	-	-	0.582738	-	-	-	399.383	-	-	S-locus_protein_kinase	0	1	1	-	-	-	-	-	-	-	-	-	-	-	-	-	-	-	-	posNA, - 162	-	-	-	-	-	-	-	-	-	-	-	-	-	-	-	-
VIT_00s0477g00030	-	-	-	0.59984	-	-	-	-	-	-	225.553	-	MATE_efflux_family_protein_ripening_responsive	vv50125Porters_cat_66_to_94	1	1	-	-	-	-	-	-	-	-	-	-	-	-	-	-	-	-	-	-	-	-	-	-	-	-	-	-	-	-	-	-	-	-	-
VIT_00s0484g00040	-	0.83122	-	-	-	-	-	-	115	-	-	-	S-locus_lectin_protein_kinase	0	1	2	-	-	-	-	-	-	-	-	-	-	-	-	-	-	-	-	-	posNA, - 84	-	-	-	-	-	-	-	-	-	-	-	-	posNA, - 350	-	-
VIT_00s0510g00010	-	-	0.523749	-	-	-	450.333	-	-	-	-	-	Unknown_protein	0	1	1	-	-	-	-	65, - negNA	-	-	-	-	-	-	-	-	-	-	-	-	-	-	-	-	-	-	-	-	-	-	-	-	-	-	-	-
VIT_00s0522g00020	-	-	-	-	0.78071	0.58252	-	-	-	395.38	-	98	1,8-cineole_synthase,_chloroplast	vv10902Monoterpenoid_biosynthesis	2	0	-	-	-	-	-	-	-	-	-	-	-	-	-	-	-	-	-	-	-	-	-	-	-	-	-	-	-	-	-	-	-	-	-
VIT_00s0532g00050	-	-	-	-	-	0.647089	-	-	-	160.169	-	-	Basic_helix-loop-helix_ILR3	vv11002Auxin_biosynthesis_vv60011BHLH	1	3	-	-	-	-	-	-	-	-	-	-	-	-	-	-	-	-	-	-	-	-	posNA, - 829	-	-	-	-	-	-	-	-	-	posNA, - 866	-	-
VIT_00s0533g00020	-	-	-	0.845107	-	0.640584	-	-	-	210.129	49.7494	-	Zeaxanthin_epoxidase,_chloroplast_precursor	vv10906Carotenoid_biosynthesis_vv60028FHA	2	3	-	-	-	-	-	-	-	posNA, - 8	-	-	-	-	-	-	-	-	-	-	-	-	-	-	-	-	-	-	-	-	-	-	-	-	-
VIT_00s0539g00010	-	0.82968	-	-	-	-	-	-	305	-	-	-	Leucine-rich_repeat_family	0	1	2	-	-	-	-	-	-	-	-	-	-	-	-	-	-	-	-	-	-	-	-	-	-	-	-	posNA, - 33	-	-	-	-	-	-	-	-
VIT_00s0555g00020	-	-	-	0.693845	-	-	-	-	-	-	297.308	-	flavonoid_3-monooxygenase	vv10941Flavonoid_biosynthesis	1	1	-	-	-	-	-	-	-	-	-	-	-	-	-	-	-	-	-	-	-	-	posNA, - 596	-	-	-	-	-	-	-	-	-	-	-	-
VIT_00s0566g00010	-	-	0.563205	-	-	-	173.318	-	-	-	-	-	Unknown_protein	0	1	1	-	-	-	-	-	-	-	-	-	-	-	-	-	-	-	-	-	-	-	-	-	-	-	-	-	-	-	-	-	-	-	-	-
VIT_00s0625g00030	-	0.79806	-	-	-	-	-	-	319	-	-	-	RAB_GTPase_RABA4A	0	1	1	-	-	-	-	-	-	-	-	-	-	-	-	-	-	-	-	-	-	-	posNA, - 41	-	-	-	-	-	-	-	-	-	-	-	-	-
VIT_00s0704g00020	-	-	0.552804	-	-	-	152.184	-	-	-	-	-	5-alpha-taxadienol-10-beta-hydroxylase	vv10904Diterpenoid_biosynthesis	1	0	-	-	-	-	-	-	-	-	-	-	-	-	-	-	-	-	-	-	-	-	-	-	-	-	-	-	-	-	-	-	-	-	-
VIT_00s0704g00030	-	-	0.535573	-	-	-	203.46	-	-	-	-	-	5-alpha-taxadienol-10-beta-hydroxylase	vv10904Diterpenoid_biosynthesis	1	0	-	-	-	-	-	-	-	-	-	-	-	-	-	-	-	-	-	-	-	-	-	-	-	-	-	-	-	-	-	-	-	-	-
VIT_00s0753g00010	-	0.81036	-	-	-	-	-	-	280	-	-	-	Unknown	0	1	0	-	-	-	-	-	-	-	-	-	-	-	-	-	-	-	-	-	-	-	-	-	-	-	-	-	-	-	-	-	-	-	-	-
VIT_00s0760g00010	-	-	0.611447	-	-	-	65.5744	-	-	-	-	-	H(+)-ATPase_7_AHA7	vv10190Oxidative_phosphorylation_vv50131Primary_active_transporter_cat_A2_to_A4	1	1	-	-	-	-	-	-	-	-	-	-	-	-	posNA, - 68	-	-	-	-	-	-	-	-	-	-	-	-	-	-	-	-	-	-	-	-
VIT_00s0776g00010	0.575481	-	-	-	-	-	-	142.671	-	-	-	-	Strubbelig_receptor_family_3	0	1	0	-	-	-	-	-	-	-	-	-	-	-	-	-	-	-	-	-	-	-	-	-	-	-	-	-	-	-	-	-	-	-	-	-
VIT_00s0960g00040	-	-	0.514159	-	-	-	371.077	-	-	-	-	-	Phosphosulfolactate_synthase_protein	vv10010Glycolysis	1	1	-	-	-	posNA, - 285	-	-	-	-	-	-	-	-	-	-	-	-	-	-	-	-	-	-	-	-	-	-	-	-	-	-	-	-	-
VIT_00s0978g00020	-	-	-	-	-	0.64896	-	-	-	119.85	-	-	Unknown_protein	0	1	1	-	-	-	-	-	-	-	-	-	-	-	-	-	-	-	-	-	-	-	-	-	-	-	-	-	-	-	-	-	-	-	-	-
VIT_00s1206g00010	-	-	-	-	-	0.630348	-	-	-	268.397	-	-	Aspartic_proteinase_nepenthesin-1_precursor	0	1	1	-	-	-	-	-	-	-	-	-	-	-	-	-	-	-	-	-	-	-	-	-	-	-	-	-	-	-	-	-	-	-	-	-
VIT_00s1217g00010	-	-	0.563258	-	-	-	157.607	-	-	-	-	-	3-deoxy-D-arabino-heptulosonate_7-phosphate_synthase	vv10400Phenylalanine_tyrosine_and_tryptophan_biosynthesis	1	2	-	-	-	-	-	-	-	-	-	-	-	-	-	-	-	-	-	-	-	-	-	-	-	-	-	-	-	-	-	-	-	-	-
VIT_00s1240g00010	0.699877	-	-	-	-	-	-	123.786	-	-	-	-	No_hit	0	1	1	-	-	-	-	-	-	-	-	-	-	-	-	-	-	-	-	-	-	-	-	-	-	-	-	-	-	-	-	-	-	-	-	-
VIT_00s1287g00020	-	-	0.549906	-	-	0.621388	193.99	-	-	168.585	-	-	No_hit	0	2	1	-	-	-	-	-	-	-	-	-	-	-	-	posNA, - 15	-	-	-	-	-	-	-	-	-	-	-	-	-	-	-	-	-	-	-	-
VIT_00s1308g00010	-	0.8199	-	-	-	-	-	-	323	-	-	-	Unknown	0	1	1	-	-	-	-	-	-	-	-	-	-	-	-	-	-	-	-	-	-	-	-	-	-	-	-	-	-	-	-	-	-	-	-	-
VIT_00s1308g00020	-	-	0.537479	-	-	-	191.06	-	-	-	-	-	Unknown_protein	0	1	2	-	-	-	-	-	-	-	-	posNA, - 666	-	-	-	-	-	-	-	-	-	-	-	-	-	-	-	-	-	-	-	-	-	-	-	posNA, - 402
VIT_00s1491g00020	-	-	0.612108	-	-	0.619618	95.8749	-	-	320.312	-	-	Lil3_protein	0	2	0	-	-	-	-	-	-	-	-	-	-	-	-	-	-	-	-	-	-	-	-	-	-	-	-	-	-	-	-	-	-	-	-	-
VIT_00s1547g00010	-	0.77737	0.532029	-	-	-	269.952	-	347	-	-	-	Unknown_protein	0	2	1	-	-	-	-	-	-	-	-	-	-	-	-	-	-	-	-	-	-	-	-	-	-	-	-	-	-	-	-	-	-	-	-	-
VIT_00s1682g00010	-	-	0.476514	-	0.70031	-	476.548	-	-	-	-	301	Copper_amine_oxidase	vv10220Urea_cycle_and_metabolism_of_amino_groups_vv10340Histidine_metabolism_vv10350Tyrosine_metabolism_vv10360Phenylalanine_metabolism_vv11002Auxin_biosynthesis	2	1	-	-	-	-	-	-	-	-	-	-	-	-	-	-	-	-	191, - negNA	-	-	-	-	-	-	-	-	-	-	-	-	-	-	-	-
VIT_00s1764g00010	-	-	-	0.674151	-	-	-	-	-	-	235.678	-	1-aminocyclopropane-1-carboxylate_synthase	vv10640Propanoate_metabolism_vv30008Ethylene_signaling	1	1	-	-	-	-	-	-	posNA, - 378	-	-	-	-	-	-	-	-	-	-	-	-	-	-	-	-	-	-	-	-	-	-	-	-	-	-
VIT_00s2377g00010	-	-	-	0.729744	-	0.712637	-	-	-	64.4826	241.893	-	Unknown_protein	0	2	0	-	-	-	-	-	-	-	-	-	-	-	-	-	-	-	-	-	-	-	-	-	-	-	-	-	-	-	-	-	-	-	-	-
VIT_00s2839g00010	-	-	-	-	-	0.647289	-	-	-	125.212	-	-	No_hit	0	1	4	-	-	-	-	-	-	-	-	-	-	-	posNA, - 2	-	-	-	-	-	-	-	-	-	-	posNA, - 154	-	-	-	-	posNA, - 475	-	-	-	-	-
VIT_01s0010g00020	-	0.76267	-	-	0.71199	-	-	-	296	-	-	329	DNA-3-methyladenine_glycosidase_I	vv23410Base_excision_repair	2	2	-	-	-	-	-	-	-	-	-	-	-	-	-	-	-	-	-	-	-	-	-	-	-	-	-	-	-	-	posNA, - 351	-	-	-	-
VIT_01s0010g00710	-	-	-	0.68146	-	-	-	-	-	-	309.247	-	Armadillo/beta-catenin_repeat_protein_/_U-box_domain-containing_protein,	0	1	3	-	-	-	-	-	posNA, - 687	-	-	-	-	-	posNA, - 601	-	-	-	-	-	-	-	-	-	-	-	posNA, - 302	-	-	-	-	-	-	-	-	-
VIT_01s0010g00930	-	-	-	0.705682	-	-	-	-	-	-	109.982	-	BZIP_transcription_factor_bZIP58	vv60012BZIP	1	3	-	-	-	-	-	-	-	-	-	-	-	-	-	-	-	-	-	-	-	-	-	-	-	-	-	-	-	-	-	-	-	-	-
VIT_01s0010g00940	-	-	-	-	-	0.69444	-	-	-	189.008	-	-	Unknown_protein	0	1	2	-	-	posNA, - 697	-	-	-	-	-	-	-	-	-	-	-	-	-	-	-	-	-	-	-	-	-	-	-	-	-	-	-	-	-	-
VIT_01s0010g01570	-	-	-	0.544839	-	-	-	-	-	-	192.741	-	Pentatricopeptide_(PPR)_repeat-containing	0	1	1	-	-	-	-	-	-	-	-	-	-	-	-	-	-	-	-	-	-	-	-	-	-	-	-	-	-	-	-	-	-	-	-	-
VIT_01s0010g02170	-	-	-	-	-	0.592312	-	-	-	286.25	-	-	CAAX_amino_terminal_protease	0	1	0	-	-	-	-	-	-	-	-	-	-	-	-	-	-	-	-	-	-	-	-	-	-	-	-	-	-	-	-	-	-	-	-	-
VIT_01s0010g02280	-	-	0.659622	-	-	0.668484	33.4066	-	-	213.612	-	-	Unknown_protein	0	2	0	-	-	-	-	-	-	-	-	-	-	-	-	-	-	-	-	-	-	-	-	-	-	-	-	-	-	-	-	-	-	-	-	-
VIT_01s0010g02290	0.664028	0.83314	-	-	-	-	-	116.447	67	-	-	-	Heat_shock_protein_26a,_chloroplast	0	2	0	-	-	-	-	-	-	-	-	-	-	-	-	-	-	-	-	-	-	-	-	-	-	-	-	-	-	-	-	-	-	-	-	-
VIT_01s0010g02850	-	0.75967	-	-	-	-	-	-	307	-	-	-	No_hit	0	1	2	-	-	-	-	-	-	-	-	-	-	-	-	-	-	-	-	-	-	-	48, - negNA	-	-	-	-	-	-	posNA, - 604	-	-	-	-	-	-
VIT_01s0010g03460	-	0.78512	0.516417	-	-	-	384.199	-	202	-	-	-	Caffeoyl-CoA_O-methyltransferase	vv10940Phenylpropanoid_biosynthesis	2	0	-	-	-	-	-	-	-	-	-	-	-	-	-	-	-	-	-	-	-	-	-	-	-	-	-	-	-	-	-	-	-	-	-
VIT_01s0010g03620	-	-	-	-	0.82977	-	-	-	-	-	-	158	LHCA2_(Photosystem_I_light_harvesting_complex_gene_2)	vv10196Photosynthesis_antenna_proteins_vv50105Transport_electron_carriers	1	3	-	-	-	-	-	-	-	-	-	-	-	-	-	-	-	-	-	-	-	-	-	-	-	-	-	-	-	-	-	-	posNA, - 294	-	-
VIT_01s0010g03750	-	0.81974	-	-	-	-	-	-	317	-	-	-	Unknown_protein	0	1	2	-	-	-	-	-	-	-	-	-	-	-	-	-	-	-	-	-	-	-	-	-	-	-	-	-	-	-	-	-	-	426, - negNA	-	-
VIT_01s0011g00350	0.819877	-	-	0.706493	-	-	-	11.8322	-	-	140.996	-	CYP78A5	0	2	1	-	-	-	-	-	-	-	-	-	-	-	-	-	-	-	-	-	-	-	-	-	-	-	-	-	-	-	-	-	-	-	-	-
VIT_01s0011g00460	-	-	-	0.715566	-	-	-	-	-	-	279.245	-	Unknown_protein	0	1	0	-	-	-	-	-	-	-	-	-	-	-	-	-	-	-	-	-	-	-	-	-	-	-	-	-	-	-	-	-	-	-	-	-
VIT_01s0011g00610	-	-	0.57413	-	-	-	52.6213	-	-	-	-	-	Unknown_protein	0	1	0	-	-	-	-	-	-	-	-	-	-	-	-	-	-	-	-	-	-	-	-	-	-	-	-	-	-	-	-	-	-	-	-	-
VIT_01s0011g00830	-	-	-	-	-	0.671471	-	-	-	148.809	-	-	Nodulin	0	1	3	103, - negNA	-	-	-	-	-	-	-	-	-	-	-	-	-	-	-	-	-	-	-	-	-	-	-	-	-	-	-	-	-	-	-	-
VIT_01s0011g00850	-	-	0.542677	-	0.82614	0.762842	408.511	-	-	52.6213	-	187	Unknown_protein	0	3	1	-	-	-	-	-	-	-	-	-	-	-	-	-	-	-	-	-	-	-	-	-	-	-	-	-	-	-	-	-	-	-	-	-
VIT_01s0011g01280	-	0.7678	-	-	-	-	-	-	265	-	-	-	Zinc_transporter_ZIP5	vv50121Porters_cat_1_to_6	1	0	-	-	-	-	-	-	-	-	-	-	-	-	-	-	-	-	-	-	-	-	-	-	-	-	-	-	-	-	-	-	-	-	-
VIT_01s0011g01370	-	-	0.60615	-	-	-	49.6387	-	-	-	-	-	Thioredoxin_O1_ATO1	0	1	2	-	-	-	-	-	-	-	-	-	-	-	-	-	-	-	-	-	-	-	-	-	-	-	-	-	-	-	-	-	-	-	-	-
VIT_01s0011g01610	-	-	0.556889	-	-	-	164.165	-	-	-	-	-	Protein_kinase_C_inhibitor	0	1	5	-	-	-	-	-	-	-	-	-	-	-	-	posNA, - 649	-	posNA, - 808	-	-	-	-	-	-	-	-	-	-	-	-	-	-	-	-	-	-
VIT_01s0011g02070	-	0.80968	-	-	-	-	-	-	349	-	-	-	Metal-dependent_phosphohydrolase_HD_domain-containing_protein	0	1	1	-	-	-	-	-	-	-	66, 408, - negNA	-	-	-	-	-	-	-	-	-	-	-	-	-	-	-	-	-	-	-	-	-	-	-	-	-
VIT_01s0011g02150	-	-	-	-	-	0.643013	-	-	-	322.916	-	-	Photosystem_II_stability/assembly_factor,_chloroplast_(HCF136)	0	1	2	-	-	-	-	-	-	-	-	722, - negNA	-	-	-	-	-	-	-	-	-	-	-	-	-	-	-	-	-	-	-	-	-	-	-	-
VIT_01s0011g02470	-	-	-	-	-	0.60296	-	-	-	164.317	-	-	Calcium-binding_protein_CML	vv34626Plant-pathogen_interaction	1	1	-	-	-	-	-	-	-	-	-	-	-	-	-	-	-	-	-	-	-	-	-	-	-	-	posNA, - 901	-	-	-	-	-	-	-	-
VIT_01s0011g02520	-	-	-	0.721624	-	-	-	-	-	-	207.249	-	EXS_family_protein_/_ERD1/XPR1/SYG1	vv50125Porters_cat_66_to_94	1	0	-	-	-	-	-	-	-	-	-	-	-	-	-	-	-	-	-	-	-	-	-	-	-	-	-	-	-	-	-	-	-	-	-
VIT_01s0011g02740	0.570673	-	-	-	-	-	-	222.684	-	-	-	-	Phosphoenolpyruvate_carboxylase	vv10620Pyruvate_metabolism_vv10710Carbon_fixation_vv10720Reductive_carboxylate_cycle_vv34020Calcium_signaling_pathway	1	1	-	-	-	-	-	-	-	-	-	-	-	-	-	-	-	-	-	-	-	-	-	-	-	-	-	863, - negNA	-	-	-	-	-	-	-
VIT_01s0011g03010	-	-	-	0.788067	-	-	-	-	-	-	137.706	-	Serine/threonine-protein_kinase_SNT7,_chloroplast_precursor	0	1	3	-	-	-	-	-	posNA, - 929	-	-	-	-	-	-	-	-	-	-	-	-	-	-	-	-	-	-	-	-	-	-	-	-	-	-	-
VIT_01s0011g03690	-	0.81033	-	-	-	-	-	-	286	-	-	-	ER6_protein_universal_stress_protein_(USP)_family	vv30008Ethylene_signaling	1	2	-	-	-	-	-	-	-	-	-	-	-	-	-	-	-	-	-	posNA, - 44	-	-	-	-	-	-	-	-	-	-	-	-	-	-	-
VIT_01s0011g04270	-	-	-	-	0.69027	-	-	-	-	-	-	333	Receptor_kinase_homolog_LRK10	0	1	1	-	-	-	-	-	-	-	-	-	-	-	posNA, - 638	-	-	-	-	-	-	-	-	-	-	-	-	-	-	-	-	-	-	-	-	-
VIT_01s0011g04280	-	-	0.515547	-	-	-	472.974	-	-	-	-	-	Receptor-like_kinase_ARK1AS	0	1	2	-	-	-	-	-	-	-	-	-	-	-	-	-	-	-	-	-	-	-	-	-	-	-	-	-	-	-	-	-	-	-	-	-
VIT_01s0011g04500	-	-	-	-	-	0.630141	-	-	-	202.049	-	-	Oxidoreductase_NAD-binding_domain	0	1	5	-	-	-	-	-	-	-	100, - negNA	-	-	-	-	-	-	-	-	-	-	-	-	-	-	-	-	-	-	-	posNA, - 219	-	-	posNA, - 202	-	-
VIT_01s0011g04820	0.593556	0.86294	-	-	-	-	-	119.029	25	-	-	-	Molecular_chaperone_DnaJ	vv50132Primary_active_transporter_cat_A5_to_A8	2	6	461, - negNA	-	-	-	-	-	-	-	252, 512, - negNA	-	-	-	-	-	691, - negNA	-	-	-	-	-	-	-	-	-	-	-	-	-	-	-	-	-	-
VIT_01s0011g04890	-	-	0.563545	-	-	-	239.247	-	-	-	-	-	Unknown_protein	0	1	0	-	-	-	-	-	-	-	-	-	-	-	-	-	-	-	-	-	-	-	-	-	-	-	-	-	-	-	-	-	-	-	-	-
VIT_01s0011g04990	0.514889	-	-	-	-	-	-	289.232	-	-	-	-	Chaperonin	0	1	1	-	-	-	-	-	-	-	-	-	-	-	-	-	-	-	-	-	-	-	-	-	-	-	-	-	-	-	-	-	-	-	-	-
VIT_01s0011g05030	-	-	-	0.689723	-	-	-	-	-	-	252.636	-	Unknown_protein	0	1	1	-	-	-	-	-	-	-	-	-	-	-	-	-	-	-	-	-	-	-	-	-	-	-	-	-	-	-	-	-	-	-	-	-
VIT_01s0011g05290	-	-	-	0.720705	-	-	-	-	-	-	271.662	-	Inorganic_carbon_transport_protein	0	1	3	-	-	-	-	-	-	-	-	-	-	-	-	-	-	-	-	-	-	-	-	-	-	-	-	-	-	-	-	-	-	-	-	-
VIT_01s0011g05440	0.550445	-	-	-	-	-	-	274.545	-	-	-	-	Unknown_protein	0	1	1	-	-	-	-	-	-	-	-	-	-	-	-	-	-	-	-	-	-	-	-	-	-	-	-	-	-	-	-	-	-	-	-	-
VIT_01s0011g06430	0.613876	-	-	-	-	-	-	300.162	-	-	-	-	NADPH-dependent_codeinone_reductase	vv10950Alkaloid_biosynthesis_I	1	1	-	-	-	-	-	-	-	-	-	-	-	-	-	-	-	-	-	-	-	-	posNA, - 245	-	-	-	-	-	-	-	-	-	-	-	-
VIT_01s0011g06440	0.799616	-	-	0.694181	-	-	-	21.6795	-	-	163.753	-	Chalcone_reductase	vv10941Flavonoid_biosynthesis	2	0	-	-	-	-	-	-	-	-	-	-	-	-	-	-	-	-	-	-	-	-	-	-	-	-	-	-	-	-	-	-	-	-	-
VIT_01s0011g06450	-	-	-	0.641463	-	-	-	-	-	-	262.45	-	Deoxymugineic_acid_synthase	vv10271Methionine_metabolism	1	0	-	-	-	-	-	-	-	-	-	-	-	-	-	-	-	-	-	-	-	-	-	-	-	-	-	-	-	-	-	-	-	-	-
VIT_01s0026g00200	-	-	-	-	-	0.610647	-	-	-	178.247	-	-	Xyloglucan_endotransglucosylase/hydrolase_28	vv40006Cell_wall	1	3	-	-	-	-	-	-	-	-	-	-	-	-	-	-	posNA, - 546	-	-	-	-	-	-	-	-	-	-	-	-	-	-	-	-	-	-
VIT_01s0026g00290	-	0.78806	0.497668	-	0.83272	-	321.173	-	191	-	-	13	No_hit	0	3	0	-	-	-	-	-	-	-	-	-	-	-	-	-	-	-	-	-	-	-	-	-	-	-	-	-	-	-	-	-	-	-	-	-
VIT_01s0026g00360	0.699964	-	0.577608	0.665772	-	-	244.937	69.7424	-	-	162.271	-	Nodulin_MtN21_family	vv50122Porters_cat_7_to_17	3	4	posNA, - 196	-	-	-	-	-	-	-	-	-	-	-	-	-	-	-	-	-	-	-	-	posNA, - 858	-	-	-	posNA, - 805	-	-	-	-	-	-	-
VIT_01s0026g00500	-	-	0.575687	-	-	-	253.63	-	-	-	-	-	Nodulin_MtN21_family	vv50122Porters_cat_7_to_17	1	2	-	-	-	-	-	-	-	-	-	-	-	-	-	-	-	-	-	-	-	-	-	-	-	posNA, - 93	-	-	-	-	-	posNA, - 661	-	-	-
VIT_01s0026g00520	-	-	-	0.671777	-	-	-	-	-	-	318.044	-	Nodulin_MtN21_family	vv50122Porters_cat_7_to_17	1	0	-	-	-	-	-	-	-	-	-	-	-	-	-	-	-	-	-	-	-	-	-	-	-	-	-	-	-	-	-	-	-	-	-
VIT_01s0026g00550	0.66077	-	-	0.589768	-	-	-	59.7244	-	-	231.344	-	Nodulin_MtN21_family	vv50122Porters_cat_7_to_17	2	2	-	-	-	-	-	-	-	-	-	-	-	-	-	-	-	-	-	-	-	-	-	-	-	-	-	-	-	posNA, - 122	-	-	-	-	-
VIT_01s0026g00590	-	-	-	0.724156	-	-	-	-	-	-	239.071	-	GCN5_N-acetyltransferase_(GNAT)	vv60082GNAT	1	0	-	-	-	-	-	-	-	-	-	-	-	-	-	-	-	-	-	-	-	-	-	-	-	-	-	-	-	-	-	-	-	-	-
VIT_01s0026g00730	-	-	0.574614	-	0.69001	-	85.1176	-	-	-	-	336	Unknown_protein	0	2	3	-	-	-	-	-	-	-	-	-	-	-	-	-	-	-	-	-	-	posNA, - 802	-	-	-	-	-	-	-	-	-	-	-	-	357, - negNA	-
VIT_01s0026g01120	0.655812	-	-	0.694724	-	-	-	171.499	-	-	151.493	-	R_protein_L6	vv34627R_proteins_from_Plant-pathogen_interaction	2	2	-	-	-	-	-	-	-	-	-	-	-	-	-	-	-	-	-	-	-	-	-	-	-	-	-	-	-	-	-	-	-	-	-
VIT_01s0026g01340	0.501444	0.82507	-	0.492447	-	0.478639	-	276.369	254	391.362	350.607	-	Glutathione_S-transferase_29_GSTU18	vv10480Glutathione_metabolism	4	5	-	-	-	-	-	-	-	-	812, - negNA	-	-	-	-	-	-	-	-	-	-	-	-	-	-	posNA, - 655	-	-	-	-	353, - negNA	-	-	-	-
VIT_01s0026g01520	-	-	0.436099	-	-	-	464.683	-	-	-	-	-	Guanine_nucleotide_exchange_factor_protein	vv50112Nuclear_pore_complex	1	0	-	-	-	-	-	-	-	-	-	-	-	-	-	-	-	-	-	-	-	-	-	-	-	-	-	-	-	-	-	-	-	-	-
VIT_01s0026g01530	-	-	0.502491	-	-	-	294.917	-	-	-	-	-	Homeobox_protein_54	vv60034HB	1	1	-	-	-	-	-	-	-	-	-	-	-	-	-	-	-	-	-	-	-	-	932, - negNA	-	-	-	-	-	-	-	-	-	-	-	-
VIT_01s0026g01930	-	-	0.566902	-	-	0.662278	299.174	-	-	265.004	-	-	Unknown_protein	0	2	1	-	-	-	-	-	-	-	-	78, - negNA	-	-	-	-	-	-	-	-	-	-	-	-	-	-	-	-	-	-	-	-	-	-	-	-
VIT_01s0026g02240	-	-	-	-	0.7122	-	-	-	-	-	-	255	ANTR2_(anion_transporter_2	vv50121Porters_cat_1_to_6	1	2	-	-	-	posNA, - 445	-	-	-	-	-	-	-	-	-	-	-	-	-	-	posNA, - 25, - 834	-	-	-	-	-	-	-	-	-	-	-	-	-	-
VIT_01s0026g02360	0.56806	-	-	-	-	-	-	211.232	-	-	-	-	NAC_domain-containing_protein_9	vv60046NAC	1	0	-	-	-	-	-	-	-	-	-	-	-	-	-	-	-	-	-	-	-	-	-	-	-	-	-	-	-	-	-	-	-	-	-
VIT_01s0026g02480	-	-	0.55582	-	-	0.703804	323.778	-	-	116.756	-	-	CP12-2	0	2	3	-	-	-	-	-	-	-	-	-	-	-	-	-	-	-	-	-	-	-	-	-	-	-	-	-	-	-	-	-	-	737, - negNA	-	-
VIT_01s0113g00430	-	-	0.479049	-	-	-	546.041	-	-	-	-	-	Mitotic_checkpoint_protein_BUB3	vv44110Cell_cycle_vv50109Incompletely_characterized_transport_systems	1	0	-	-	-	-	-	-	-	-	-	-	-	-	-	-	-	-	-	-	-	-	-	-	-	-	-	-	-	-	-	-	-	-	-
VIT_01s0127g00330	0.565371	-	-	-	-	-	-	323.875	-	-	-	-	Inner_no_outer	vv60019C2C2-YABBY	1	3	-	-	-	-	-	-	-	-	-	-	-	-	-	-	-	-	posNA, - 331	-	-	-	-	-	-	-	-	-	-	-	-	-	-	-	-
VIT_01s0127g00420	-	-	-	-	0.7718	-	-	-	-	-	-	264	Naphthoate_synthase	vv10130Ubiquinone_biosynthesis	1	1	-	-	-	-	-	-	-	-	-	-	-	-	-	-	-	-	-	-	-	-	-	-	-	-	-	-	-	-	-	-	-	-	-
VIT_01s0127g00470	-	-	-	0.663954	-	-	-	-	-	-	255.781	-	Galactinol_synthase	vv10052Galactose_metabolism	1	3	-	-	-	-	-	-	-	-	-	-	-	-	-	-	-	-	-	-	-	-	-	-	-	-	-	-	-	-	-	-	-	-	-
VIT_01s0127g00740	-	-	-	0.694725	-	0.674381	-	-	-	344.791	344.929	-	Quinone_oxidoreductase,_chloroplast_precursor	vv10190Oxidative_phosphorylation_vv50134Primary_active_transporter_cat_D1	2	1	-	-	-	-	-	-	-	-	-	-	-	-	-	-	-	-	-	-	-	-	-	-	-	-	-	-	-	-	-	-	-	-	-
VIT_01s0137g00650	-	-	0.566252	-	-	-	425.981	-	-	-	-	-	Unknown_protein	0	1	0	-	-	-	-	-	-	-	-	-	-	-	-	-	-	-	-	-	-	-	-	-	-	-	-	-	-	-	-	-	-	-	-	-
VIT_01s0137g00780	0.654672	-	-	0.707132	-	-	-	145.327	-	-	101.454	-	Unknown_protein	0	2	4	-	-	-	posNA, - 836	-	-	-	-	131, - negNA	-	-	-	-	-	-	-	-	-	-	-	-	-	-	-	-	-	-	-	-	121, - negNA	-	-	-
VIT_01s0150g00060	0.627634	-	-	0.860239	0.70079	0.717286	-	138.514	-	82.553	4.69042	299	SOUL_heme-binding	0	4	3	-	-	-	-	-	-	-	-	-	-	-	-	-	-	-	-	-	-	-	-	223, - negNA	544, - negNA	-	-	-	-	-	-	-	-	-	-	-
VIT_01s0244g00030	-	-	-	-	-	0.678028	-	-	-	253.708	-	-	ACP4_(Acyl_carrier_protein_4)	vv50134Primary_active_transporter_cat_D1	1	1	-	-	-	-	-	-	-	-	201, - negNA	-	-	-	-	-	-	-	-	-	-	-	-	-	-	-	-	-	-	-	-	-	-	-	-
VIT_02s0012g00180	-	-	-	-	-	0.715209	-	-	-	131.088	-	-	Serine_protease	0	1	0	-	-	-	-	-	-	-	-	-	-	-	-	-	-	-	-	-	-	-	-	-	-	-	-	-	-	-	-	-	-	-	-	-
VIT_02s0012g00550	-	-	0.534698	-	-	-	154.842	-	-	-	-	-	Inositol_polyphosphate_5-phosphatase_II	vv10562Inositol_phosphate_metabolism_vv34070Phosphatidylinositol_signaling_system	1	1	-	-	-	-	-	-	-	-	-	-	-	-	-	posNA, - 282	-	-	-	-	-	-	-	-	-	-	-	-	-	-	-	-	-	-	-
VIT_02s0012g01120	-	-	-	-	-	0.733867	-	-	-	118.962	-	-	Glycine_cleavage_system_H_protein,_mitochondrial	vv10260Glycine_serine_and_threonine_metabolism	1	2	-	-	-	-	-	-	-	-	-	-	-	-	-	-	-	-	-	-	posNA, - 605	-	-	-	-	-	-	-	-	-	-	-	-	-	-
VIT_02s0012g01160	0.639421	-	-	0.780564	-	-	-	300.802	-	-	83.7854	-	Proton-dependent_oligopeptide_transport_(POT)_family_protein	vv50122Porters_cat_7_to_17	2	2	-	-	-	-	-	-	posNA, - 358	-	-	-	-	-	-	-	-	-	-	643, - negNA	-	-	-	-	-	-	-	-	-	-	-	-	-	-	-
VIT_02s0012g01220	-	-	-	-	-	0.68296	-	-	-	277.849	-	-	Unknown_protein	0	1	3	posNA, - 235	-	-	-	-	-	-	-	-	-	-	-	-	-	-	-	-	-	-	-	-	-	-	-	-	-	-	-	-	-	-	-	-
VIT_02s0012g01660	-	0.76027	-	-	-	-	-	-	305	-	-	-	ATPase_PGP2_(P-glycoprotein_2)	vv52010ABC_transporters	1	2	-	-	-	-	-	-	-	-	-	-	-	-	-	-	-	posNA, - 205	-	-	-	-	-	-	-	-	-	-	-	-	-	-	-	-	-
VIT_02s0012g02050	-	0.82192	-	-	-	-	-	-	180	-	-	-	PAP/fibrillin_family	0	1	0	-	-	-	-	-	-	-	-	-	-	-	-	-	-	-	-	-	-	-	-	-	-	-	-	-	-	-	-	-	-	-	-	-
VIT_02s0012g02650	0.537006	-	-	-	-	-	-	243.064	-	-	-	-	Purple_acid_phosphatase_2_PAP2	vv10740Riboflavin_metabolism	1	3	posNA, - 721	-	-	-	-	-	-	-	-	-	-	-	-	-	-	-	-	-	-	-	-	-	-	-	-	-	-	-	-	-	-	-	-
VIT_02s0025g00180	-	-	-	0.801278	-	-	-	-	-	-	48.5798	-	Bisphosphoglycerate_mutase	vv10010Glycolysis	1	1	-	-	-	-	-	-	-	-	-	-	-	-	-	-	-	-	-	-	-	-	-	-	-	-	-	-	-	-	-	-	-	-	-
VIT_02s0025g00230	-	-	0.553993	-	-	-	214.159	-	-	-	-	-	Unknown	0	1	3	-	-	-	-	-	-	-	-	-	-	-	-	171, - negNA	-	-	-	-	-	-	-	-	-	-	-	-	-	-	584, - negNA	-	-	-	-	-
VIT_02s0025g00590	0.738803	-	-	0.64122	-	-	-	47.7493	-	-	228.079	-	No_hit	0	2	0	-	-	-	-	-	-	-	-	-	-	-	-	-	-	-	-	-	-	-	-	-	-	-	-	-	-	-	-	-	-	-	-	-
VIT_02s0025g00670	-	-	-	-	-	0.70225	-	-	-	41.1096	-	-	CAAX_amino_terminal_protease	0	1	2	-	-	-	-	-	-	771, - negNA	-	-	-	-	-	-	-	-	-	-	-	-	-	-	-	-	-	-	-	-	-	-	-	-	-	-
VIT_02s0025g00700	0.596771	-	-	0.63081	-	-	-	320.228	-	-	310.384	-	Aluminum-activated_malate_transporter_9	vv50125Porters_cat_66_to_94	2	3	posNA, - 906	-	-	-	-	-	-	-	693, - negNA	-	-	-	-	-	-	-	-	-	-	-	-	-	-	-	-	-	-	-	-	-	-	-	-
VIT_02s0025g00980	-	-	-	0.698108	-	-	-	-	-	-	223.441	-	ABC_transporter_C_member_15	vv52010ABC_transporters	1	1	-	-	-	-	-	-	-	-	-	-	-	-	-	-	-	-	-	-	-	-	-	-	-	-	-	-	-	-	-	-	-	-	-
VIT_02s0025g01210	-	-	0.512204	-	-	0.58129	469.84	-	-	397.429	-	-	No_hit	0	2	1	-	-	-	-	-	-	-	-	-	-	-	-	-	-	-	-	-	-	-	-	-	-	-	-	-	-	-	-	-	-	-	-	-
VIT_02s0025g01260	-	0.77174	-	-	-	-	-	-	347	-	-	-	NADPH_HC_toxin_reductase	0	1	1	-	-	-	-	-	-	-	-	-	-	-	-	-	-	-	-	-	-	-	-	-	-	-	-	-	-	-	-	-	-	-	-	-
VIT_02s0025g01270	-	-	0.554088	-	-	-	326.325	-	-	-	-	-	Unknown_protein	0	1	1	-	-	-	-	-	-	-	-	-	-	-	-	-	-	-	-	-	-	-	-	-	-	-	-	-	-	-	-	-	-	-	-	-
VIT_02s0025g01470	-	-	-	-	-	0.710245	-	-	-	135.687	-	-	Unknown_protein	0	1	0	-	-	-	-	-	-	-	-	-	-	-	-	-	-	-	-	-	-	-	-	-	-	-	-	-	-	-	-	-	-	-	-	-
VIT_02s0025g01500	-	-	-	-	-	0.58388	-	-	-	416.25	-	-	Nucleoside_diphosphate_kinase_3,_(NDK3)	vv10230Purine_metabolism_vv10240Pyrimidine_metabolism	1	2	-	-	-	-	-	-	-	-	163, - negNA	-	-	-	-	-	-	-	-	-	-	-	-	-	-	-	-	-	-	-	-	-	-	-	-
VIT_02s0025g01670	-	-	-	0.462202	-	0.603754	-	-	-	188.213	346.704	-	Unknown_protein	0	2	3	-	-	-	-	-	-	-	-	-	-	-	-	-	-	-	-	-	-	-	-	-	-	-	-	-	-	posNA, - 170	-	-	-	-	-	-
VIT_02s0025g01710	-	-	-	0.867105	0.77228	-	-	-	-	-	8.94427	160	Unknown	0	2	7	-	-	-	-	-	-	-	-	53, - negNA	-	-	-	-	-	-	-	-	-	posNA, - 463	-	-	-	-	-	-	-	-	-	-	-	-	-	113, - negNA
VIT_02s0025g02080	-	0.84517	-	-	-	-	-	-	231	-	-	-	Nodulin_MtN3_family_protein	0	1	0	-	-	-	-	-	-	-	-	-	-	-	-	-	-	-	-	-	-	-	-	-	-	-	-	-	-	-	-	-	-	-	-	-
VIT_02s0025g02100	-	-	-	0.708101	-	-	-	-	-	-	263.101	-	No_hit	0	1	3	-	-	-	-	-	-	-	-	-	-	-	-	-	-	-	-	-	-	-	-	-	-	-	-	-	-	-	posNA, - 67	-	-	-	-	-
VIT_02s0025g02450	-	-	0.546087	-	-	-	473.278	-	-	-	-	-	Unknown_protein	0	1	0	-	-	-	-	-	-	-	-	-	-	-	-	-	-	-	-	-	-	-	-	-	-	-	-	-	-	-	-	-	-	-	-	-
VIT_02s0025g02570	0.731893	-	-	0.804465	-	-	-	80.8208	-	-	38.9487	-	CYP78A8	vv10902Monoterpenoid_biosynthesis_vv10940Phenylpropanoid_biosynthesis	2	0	-	-	-	-	-	-	-	-	-	-	-	-	-	-	-	-	-	-	-	-	-	-	-	-	-	-	-	-	-	-	-	-	-
VIT_02s0025g02640	-	0.83225	-	0.79896	0.82373	0.652464	-	-	134	348	113.737	162	Unknown_protein	0	4	0	-	-	-	-	-	-	-	-	-	-	-	-	-	-	-	-	-	-	-	-	-	-	-	-	-	-	-	-	-	-	-	-	-
VIT_02s0025g02780	-	-	0.521388	-	-	-	364.571	-	-	-	-	-	Ribosomal_protein_P1__acidic_60S	vv23010Ribosome	1	4	-	-	-	-	-	-	-	-	-	-	967, - negNA	-	-	-	-	-	-	-	-	-	-	-	-	-	-	-	780, - negNA	-	-	-	-	-	-
VIT_02s0025g02970	0.700433	0.78969	-	0.758767	-	-	-	91.6515	185	-	57.0614	-	flavanone_3-beta-hydroxylase	vv10941Flavonoid_biosynthesis	3	0	-	-	-	-	-	-	-	-	-	-	-	-	-	-	-	-	-	-	-	-	-	-	-	-	-	-	-	-	-	-	-	-	-
VIT_02s0025g03120	-	-	-	0.68049	-	-	-	-	-	-	225.278	-	Nodulin_MtN21_family	vv50122Porters_cat_7_to_17	1	1	-	-	-	-	-	-	-	-	-	-	-	-	-	-	-	-	-	-	-	-	-	-	-	-	-	-	-	-	-	-	-	-	-
VIT_02s0025g03820	-	0.77939	-	-	0.7383	-	-	-	218	-	-	172	Potassium_transporter_2	vv50125Porters_cat_66_to_94	2	1	-	660, - negNA	-	-	-	-	-	-	-	-	-	-	-	-	-	-	-	-	-	-	-	-	-	-	-	-	-	-	-	-	-	-	-
VIT_02s0025g04060	-	0.82408	-	-	-	-	-	-	86	-	-	-	Rab/Ypt_GTPase_Ara4-interacting_protein	0	1	1	-	-	-	-	-	-	-	-	-	-	-	-	-	-	-	-	-	-	-	-	-	-	-	-	-	-	-	23, - negNA	-	-	-	-	-
VIT_02s0025g04360	0.503768	-	-	-	-	-	-	299.038	-	-	-	-	S-N-methylcoclaurine_3'-hydroxylase	vv10950Alkaloid_biosynthesis_I	1	2	-	-	-	-	-	-	-	-	-	-	-	-	-	-	-	-	-	-	-	-	-	posNA, - 905	-	-	-	-	-	-	-	-	-	-	-
VIT_02s0025g04710	-	-	-	-	-	0.642451	-	-	-	434.244	-	-	Unknown_protein	0	1	4	-	-	-	-	-	-	-	-	155, - negNA	posNA, - 33	-	-	-	-	-	-	-	-	-	-	-	-	-	-	-	-	-	-	-	-	-	-	-
VIT_02s0025g04830	0.620545	-	-	-	-	-	-	119.461	-	-	-	-	Copper_chaperone_for_superoxide_dismutase	vv50131Primary_active_transporter_cat_A2_to_A4	1	0	-	-	-	-	-	-	-	-	-	-	-	-	-	-	-	-	-	-	-	-	-	-	-	-	-	-	-	-	-	-	-	-	-
VIT_02s0025g04850	0.583964	-	-	0.713076	-	-	-	194.453	-	-	50.7937	-	CYP76B1	0	2	1	-	-	-	-	-	-	-	-	-	-	-	-	-	-	-	-	posNA, - 295	-	-	-	-	-	-	-	-	-	-	-	-	-	-	-	-
VIT_02s0025g04860	0.497592	-	-	0.548221	-	-	-	274.428	-	-	210.362	-	CYP76B1	0	2	0	-	-	-	-	-	-	-	-	-	-	-	-	-	-	-	-	-	-	-	-	-	-	-	-	-	-	-	-	-	-	-	-	-
VIT_02s0025g04930	-	-	-	0.772604	-	-	-	-	-	-	140.193	-	CDI3/OZS1/RCD3/SLAC1_(slow_anion_channel-associated_1)	vv50122Porters_cat_7_to_17	1	1	-	-	-	-	-	-	-	-	-	-	-	-	-	-	-	-	-	-	-	-	posNA, - 603	-	-	-	-	-	-	-	-	-	-	-	-
VIT_02s0033g01240	0.669914	-	-	-	-	-	-	49.6387	-	-	-	-	Pentatricopeptide_(PPR)_repeat-containing	0	1	1	-	-	-	-	-	-	-	-	-	-	-	-	-	-	-	-	-	-	-	-	-	-	-	-	-	-	-	-	-	-	-	-	-
VIT_02s0087g00370	0.820238	-	-	0.666926	-	-	-	7.2111	-	-	199.68	-	Anthranilate_N-hydroxycinnamoyl/benzoyltransferase	vv10400Phenylalanine_tyrosine_and_tryptophan_biosynthesis	2	1	-	-	-	-	-	-	-	-	-	-	-	-	-	-	-	-	-	-	-	-	-	-	-	-	-	-	-	-	-	-	-	-	-
VIT_02s0087g00610	0.807852	-	0.481167	0.828905	-	0.572032	291.355	15.6525	-	160.543	24.9199	-	Unknown_protein	0	4	1	-	-	-	-	-	-	-	-	118, - negNA	-	-	-	-	-	-	-	-	-	-	-	-	-	-	-	-	-	-	-	-	-	-	-	-
VIT_02s0087g00630	-	0.89247	-	-	-	-	-	-	10	-	-	-	Alcohol_oxidase	vv10680Methane_metabolism	1	4	-	-	-	-	-	-	-	-	-	-	-	-	-	-	-	-	-	-	posNA, - 238	-	-	-	-	-	-	-	-	-	-	-	-	-	-
VIT_02s0087g00710	-	-	-	-	-	0.588419	-	-	-	341.113	-	-	ABA_8'-hydroxylase_CYP707A1	vv10906Carotenoid_biosynthesis_vv11013ABA_biosynthesis_vv30001ABA_signaling	1	1	-	-	-	-	-	-	-	-	-	-	-	-	-	-	-	-	-	-	-	-	-	-	-	-	-	-	-	-	-	-	-	-	-
VIT_02s0109g00080	-	-	-	-	0.80958	-	-	-	-	-	-	121	Phosphoribulokinase	vv10710Carbon_fixation	1	2	-	-	-	-	-	-	-	-	posNA, - 520	-	-	-	-	-	-	-	-	-	-	-	-	-	-	-	-	-	-	-	-	-	-	-	-
VIT_02s0109g00290	0.491875	-	-	-	-	-	-	183.712	-	-	-	-	CYP76C6	0	1	2	-	-	-	-	-	-	-	-	-	posNA, - 973	-	-	-	-	-	-	-	-	-	-	-	-	-	-	-	-	-	-	-	-	837, - negNA	-	-
VIT_02s0109g00420	-	-	0.541349	-	-	0.66036	326.397	-	-	132.665	-	-	Disease_resistance_protein_(CC-NBS-LRR_class)	0	2	1	-	-	-	-	-	-	-	-	-	-	-	-	-	-	-	-	-	-	-	-	-	-	-	-	-	-	-	-	-	-	-	-	-
VIT_02s0154g00040	-	-	0.585785	-	0.81172	0.758651	293.666	-	-	63.4035	-	100	Thylakoid_lumenal_protein	0	3	1	-	-	-	-	-	-	-	-	-	-	-	-	-	-	-	-	-	-	-	-	-	-	-	-	-	-	-	-	-	-	-	-	-
VIT_02s0154g00480	0.545543	0.78948	-	-	-	-	-	319.045	188	-	-	-	Heat_shock_protein_MTSHP	vv24141Protein_processing_in_endoplasmic_reticulum	2	0	-	-	-	-	-	-	-	-	-	-	-	-	-	-	-	-	-	-	-	-	-	-	-	-	-	-	-	-	-	-	-	-	-
VIT_02s0154g00490	0.594777	0.85171	-	-	-	-	-	228.67	70	-	-	-	Heat_shock_22_kDa_protein_mitochondrial	0	2	0	-	-	-	-	-	-	-	-	-	-	-	-	-	-	-	-	-	-	-	-	-	-	-	-	-	-	-	-	-	-	-	-	-
VIT_02s0236g00040	-	-	0.50802	-	-	-	473.151	-	-	-	-	-	Peptidyl-prolyl_cis-trans_isomerase,_cyclophilin_type	0	1	1	-	-	-	-	-	-	-	-	-	-	-	-	-	posNA, - 4	-	-	-	-	-	-	-	-	-	-	-	-	-	-	-	-	-	-	-
VIT_02s0241g00040	0.737889	0.85737	-	0.923965	0.81344	0.781696	-	84.2318	43	25.2982	3	138	Cyclobutane_pyrimidine_dimer_photolyase	0	5	1	-	-	-	-	-	-	-	-	-	-	-	-	-	-	-	-	-	-	-	-	-	-	-	-	-	-	-	-	-	-	-	-	-
VIT_03s0017g00660	0.637294	-	-	0.674494	-	-	-	208.471	-	-	191.609	-	Nematode_resistance-like_protein	0	2	1	-	-	-	-	-	-	-	-	-	-	-	-	-	-	-	-	-	-	-	-	-	-	-	-	-	-	-	-	-	-	-	-	-
VIT_03s0017g00940	-	-	0.569992	-	0.84218	0.72401	286.5	-	-	99.7998	-	91	Cytochrome_B6-F_complex_iron-sulfur_subunit,_PETC	vv10195Photosynthesis_vv50135Primary_active_transporter_cat_D3_to_E2	3	0	-	-	-	-	-	-	-	-	-	-	-	-	-	-	-	-	-	-	-	-	-	-	-	-	-	-	-	-	-	-	-	-	-
VIT_03s0017g01220	-	-	0.475164	-	-	-	372.961	-	-	-	-	-	Polyadenylate-binding_protein_2	vv23015mRNA_surveillance_pathway	1	2	-	-	-	-	-	-	-	-	92, - negNA	-	-	-	-	-	-	-	-	-	-	-	-	-	-	-	-	-	-	-	-	-	-	-	-
VIT_03s0017g01280	-	0.83422	-	-	-	0.592874	-	-	119	301.224	-	-	ABC_transporter_G_member_7	vv52010ABC_transporters	2	0	-	-	-	-	-	-	-	-	-	-	-	-	-	-	-	-	-	-	-	-	-	-	-	-	-	-	-	-	-	-	-	-	-
VIT_03s0017g01290	-	-	-	-	0.69256	-	-	-	-	-	-	350	ABC_transporter_G_member_7	vv52010ABC_transporters	1	2	-	posNA, - 593	-	-	-	-	-	-	-	-	-	-	-	-	-	-	-	-	-	-	-	-	-	-	-	-	-	-	-	-	-	-	-
VIT_03s0017g01650	0.669114	-	-	0.613618	-	-	-	110.928	-	-	295.899	-	Major_Facilitator_Superfamily	vv50121Porters_cat_1_to_6	2	2	-	-	-	-	-	-	-	-	-	-	-	-	-	-	-	-	-	-	-	-	-	-	-	-	-	-	-	-	-	-	-	-	-
VIT_03s0038g00250	-	-	-	-	-	0.633842	-	-	-	196.733	-	-	Purple_acid_phosphatase_10_ATPAP10/PAP10	vv10740Riboflavin_metabolism	1	1	-	-	-	-	-	-	-	-	-	-	-	-	-	-	-	-	-	-	-	-	-	-	-	-	-	-	-	-	-	-	-	-	-
VIT_03s0038g00670	-	-	-	0.741011	0.71563	-	-	-	-	-	227.98	237	fructose-bisphosphate_aldolase,_chloroplast_precursor	vv10010Glycolysis_vv10030Pentose_phosphate_vv10051Fructose_and_mannose_metabolism_vv10710Carbon_fixation	2	4	-	-	-	-	-	-	-	-	-	-	-	-	-	-	-	-	-	-	-	-	-	-	-	-	-	-	-	-	-	559, - negNA	-	-	-
VIT_03s0038g00800	-	-	0.532406	-	-	-	540.296	-	-	-	-	-	NADP-dependent_D-sorbitol-6-phosphate_dehydrogenase	vv10051Fructose_and_mannose_metabolism	1	1	-	-	-	-	-	-	-	-	-	-	-	-	posNA, - 11	-	-	-	-	-	-	-	-	-	-	-	-	-	-	-	-	-	-	-	-
VIT_03s0038g00920	-	-	0.498607	-	-	-	271.904	-	-	-	-	-	Carbohydrate_kinase,_PfkB	vv10030Pentose_phosphate	1	1	-	-	-	-	-	-	-	-	-	-	-	-	-	-	-	-	-	-	-	-	-	-	-	-	-	-	-	-	-	-	-	-	-
VIT_03s0038g01180	-	-	-	-	-	0.491526	-	-	-	326.922	-	-	Auxin_responsive_SAUR_protein	vv30003Auxin_signaling	1	0	-	-	-	-	-	-	-	-	-	-	-	-	-	-	-	-	-	-	-	-	-	-	-	-	-	-	-	-	-	-	-	-	-
VIT_03s0038g02510	-	-	-	-	0.83778	-	-	-	-	-	-	121	Glyoxylate_reductase	vv10630Glyoxylate_and_dicarboxylate_metabolism	1	2	-	-	-	-	-	-	-	-	-	-	-	-	-	-	-	-	-	-	-	-	-	-	-	-	-	-	-	-	-	-	-	-	-
VIT_03s0038g02680	-	-	-	-	-	0.64611	-	-	-	292.739	-	-	Zeta-carotene_desaturase	vv10906Carotenoid_biosynthesis	1	0	-	-	-	-	-	-	-	-	-	-	-	-	-	-	-	-	-	-	-	-	-	-	-	-	-	-	-	-	-	-	-	-	-
VIT_03s0038g02850	0.537982	-	-	-	0.70117	-	-	155.705	-	-	-	296	Protein_phosphatase_2_(formerly_2A),_regulatory_subunit_B'	vv23015mRNA_surveillance_pathway	2	3	-	-	-	-	-	-	-	-	-	-	-	-	posNA, - 74	-	-	-	-	-	-	-	-	-	-	-	-	-	-	-	-	-	-	-	-
VIT_03s0038g03250	-	-	-	0.709406	-	-	-	-	-	-	290.503	-	Vestitone_reductase	vv10943Isoflavonoid_biosynthesis	1	1	-	-	-	-	-	-	-	-	-	-	-	-	-	-	-	-	-	-	-	-	-	-	-	-	-	-	-	-	-	-	-	-	-
VIT_03s0038g03640	-	-	0.495958	-	-	-	371.182	-	-	-	-	-	Phosphoglycerate_mutase	vv10010Glycolysis	1	0	-	-	-	-	-	-	-	-	-	-	-	-	-	-	-	-	-	-	-	-	-	-	-	-	-	-	-	-	-	-	-	-	-
VIT_03s0038g03920	-	-	-	0.610356	-	-	-	-	-	-	250.729	-	Glutamate_receptor_2_GLUR2	vv50101Channels_and_pores	1	2	-	-	-	-	-	-	-	-	-	-	-	-	-	-	-	-	-	-	-	posNA, - 406	-	-	-	-	-	-	-	-	-	-	-	-	-
VIT_03s0038g03950	0.781735	0.79799	-	0.793582	-	0.704549	-	16.1245	159	31.749	26.533	-	Phosphate_carrier_protein	vv50123Porters_cat_18_to_29	4	2	-	-	-	-	-	-	-	-	-	-	-	-	-	-	-	-	90, - negNA	-	-	-	-	-	-	-	-	-	-	-	-	-	-	-	-
VIT_03s0038g03970	-	-	0.61702	-	-	-	72.4983	-	-	-	-	-	Unknown_protein	0	1	2	-	-	-	-	-	-	-	-	-	-	-	-	-	-	-	-	-	-	-	-	-	-	-	-	-	-	-	-	-	-	-	-	-
VIT_03s0038g04210	-	-	-	0.731276	-	0.621026	-	-	-	368.947	243.261	-	Phototropin-2	vv50101Channels_and_pores	2	0	-	-	-	-	-	-	-	-	-	-	-	-	-	-	-	-	-	-	-	-	-	-	-	-	-	-	-	-	-	-	-	-	-
VIT_03s0038g04730	0.74502	-	-	0.613705	-	-	-	48.0833	-	-	344.63	-	Polyphenol_oxidase	vv10350Tyrosine_metabolism_vv50109Incompletely_characterized_transport_systems	2	0	-	-	-	-	-	-	-	-	-	-	-	-	-	-	-	-	-	-	-	-	-	-	-	-	-	-	-	-	-	-	-	-	-
VIT_03s0063g00500	-	-	0.55015	-	-	-	173.856	-	-	-	-	-	Prpk_(p53-related_protein_kinase)	0	1	1	-	-	-	-	-	-	-	-	-	-	-	-	-	-	-	-	-	-	-	-	-	-	-	-	-	-	-	-	-	-	-	-	-
VIT_03s0063g00510	0.746294	-	-	0.809307	-	-	-	53.6936	-	-	33.4066	-	Leucine-rich_repeat	0	2	1	-	-	-	-	-	-	-	-	-	-	-	-	587, - negNA	-	-	-	-	-	-	-	-	-	-	-	-	-	-	-	-	-	-	-	-
VIT_03s0063g00750	-	-	-	-	-	0.769366	-	-	-	8.3666	-	-	Carboxylesterase_CXE	0	1	2	-	-	-	-	-	-	-	-	-	-	-	-	-	-	-	-	-	-	-	-	-	-	-	-	-	-	-	-	-	-	-	-	-
VIT_03s0063g01180	0.758046	-	-	-	-	-	-	32.078	-	-	-	-	Gibberellin_20_oxidase_2	vv10904Diterpenoid_biosynthesis	1	2	-	-	-	-	-	-	-	-	-	-	-	-	-	-	-	-	-	-	-	-	883, - negNA	-	-	-	-	-	-	-	-	-	-	-	-
VIT_03s0063g01250	0.654225	-	-	-	-	-	-	196.448	-	-	-	-	Nodulin_1A,_Senescence-associated	0	1	3	-	-	-	-	-	-	-	-	-	-	-	-	-	-	-	-	-	-	-	-	-	-	-	-	-	-	-	-	-	-	-	-	-
VIT_03s0063g01260	0.778455	-	-	0.610178	-	-	-	10.9545	-	-	214.103	-	Nodulin_1A,_Senescence-associated	0	2	3	-	-	-	-	-	-	-	-	-	-	-	-	-	-	-	-	-	-	-	-	847, - negNA	-	-	-	-	-	-	-	-	-	-	-	-
VIT_03s0063g01300	0.566068	-	-	-	-	-	-	264.534	-	-	-	-	No_hit	0	1	2	-	-	-	-	-	-	-	-	-	-	-	-	-	-	-	-	-	-	-	-	-	-	-	-	-	-	-	-	-	-	-	-	-
VIT_03s0063g01410	-	0.8372	-	-	-	-	-	-	304	-	-	-	Expp1_protein_precursor	0	1	1	-	-	-	-	-	-	-	-	-	-	-	-	-	-	-	-	-	-	-	-	-	-	-	-	-	-	-	-	-	-	-	-	-
VIT_03s0063g01460	-	0.80528	-	-	-	-	-	-	230	-	-	-	Cytochrome_b6f_complex_subunit_(petM)	vv10195Photosynthesis_vv50105Transport_electron_carriers	1	0	-	-	-	-	-	-	-	-	-	-	-	-	-	-	-	-	-	-	-	-	-	-	-	-	-	-	-	-	-	-	-	-	-
VIT_03s0063g01910	-	0.83153	-	-	-	0.662126	-	-	76	27.7489	-	-	Integral_membrane_protein	0	2	0	-	-	-	-	-	-	-	-	-	-	-	-	-	-	-	-	-	-	-	-	-	-	-	-	-	-	-	-	-	-	-	-	-
VIT_03s0063g02230	0.633154	-	-	-	-	-	-	162.923	-	-	-	-	Pentatricopeptide_(PPR)_repeat-containing_protein	0	1	1	-	-	-	-	-	-	-	-	-	-	-	-	-	-	-	-	-	-	-	-	-	-	-	-	-	-	-	posNA, - 612	-	-	-	-	-
VIT_03s0088g00290	0.677196	-	-	0.71787	-	-	-	169.823	-	-	141.732	-	Phytosulfokines_PSK2	0	2	2	-	-	-	-	-	-	-	-	-	-	-	-	posNA, - 496	-	-	-	-	-	-	-	-	-	-	-	-	-	-	-	-	-	-	-	-
VIT_03s0088g00320	0.642137	-	-	-	-	-	-	172.511	-	-	-	-	Peptidase_M50	0	1	4	-	-	-	-	-	-	-	-	-	-	-	-	-	-	-	-	-	-	-	-	-	-	-	-	-	-	-	-	-	576, - negNA	-	-	-
VIT_03s0088g00400	0.743861	0.75922	-	0.901408	-	0.558005	-	95.4358	310	357.911	7.48331	-	Tubulin_alpha-6_chain	vv44145Phagosome_vv44810Regulation_of_actin_cytoskeleton	4	2	-	-	-	-	-	-	-	-	-	-	-	-	posNA, - 390	-	-	-	-	-	-	-	-	-	-	-	-	-	-	-	-	-	-	-	-
VIT_03s0088g00620	-	-	0.578285	-	-	-	242.539	-	-	-	-	-	Stress-induced	0	1	0	-	-	-	-	-	-	-	-	-	-	-	-	-	-	-	-	-	-	-	-	-	-	-	-	-	-	-	-	-	-	-	-	-
VIT_03s0088g01200	-	0.75337	-	-	-	-	-	-	330	-	-	-	Unknown_protein	0	1	3	-	-	-	-	-	-	-	-	-	-	-	-	-	-	-	-	-	-	-	-	-	-	-	-	-	-	-	-	-	-	95, 228, 320, - negNA	-	-
VIT_03s0088g01290	-	-	-	-	-	0.675771	-	-	-	321.178	-	-	Inorganic_pyrophosphatase	vv10190Oxidative_phosphorylation_vv50133Primary_active_transporter_cat_A9_to_A18	1	0	-	-	-	-	-	-	-	-	-	-	-	-	-	-	-	-	-	-	-	-	-	-	-	-	-	-	-	-	-	-	-	-	-
VIT_03s0088g01300	0.503057	-	-	0.520458	-	-	-	176.929	-	-	174.851	-	No_hit	0	2	0	-	-	-	-	-	-	-	-	-	-	-	-	-	-	-	-	-	-	-	-	-	-	-	-	-	-	-	-	-	-	-	-	-
VIT_03s0091g00230	0.755844	-	0.488868	0.881152	0.74791	0.657949	414.54	44.0908	-	59.8832	6.48074	139	Unknown_protein	0	5	3	-	-	-	-	-	-	-	-	313, - negNA	-	-	-	-	-	437, - negNA	-	-	-	-	-	-	-	-	-	-	-	-	-	-	273, 603, - negNA	-	-	-
VIT_03s0091g00430	-	-	0.578581	-	-	-	203.017	-	-	-	-	-	SWIB_complex_BAF60b_domain-containing_protein	vv60092SWIB	1	0	-	-	-	-	-	-	-	-	-	-	-	-	-	-	-	-	-	-	-	-	-	-	-	-	-	-	-	-	-	-	-	-	-
VIT_03s0091g00460	-	-	0.499264	-	-	-	391.419	-	-	-	-	-	Unknown_protein	0	1	0	-	-	-	-	-	-	-	-	-	-	-	-	-	-	-	-	-	-	-	-	-	-	-	-	-	-	-	-	-	-	-	-	-
VIT_03s0091g00680	-	0.79416	-	-	-	-	-	-	168	-	-	-	NPY2_(naked_pins_in_yuc_mutants_2)	0	1	3	-	-	-	-	-	-	-	-	-	-	-	-	-	-	-	-	-	-	-	-	-	-	-	posNA, - 912	-	-	-	-	-	-	-	-	-
VIT_03s0167g00060	-	-	0.431308	-	-	-	456.158	-	-	-	-	-	No_hit	0	1	1	-	-	-	-	-	-	-	-	posNA, - 907	-	-	-	-	-	-	-	-	-	-	-	-	-	-	-	-	-	-	-	-	-	-	-	-
VIT_03s0167g00210	-	0.78547	-	-	-	-	-	-	274	-	-	-	No_hit	0	1	2	-	-	-	-	-	posNA, - 2	-	-	-	-	-	-	-	-	-	-	-	-	-	-	-	-	-	-	-	-	-	-	-	-	-	-	-
VIT_03s0180g00270	0.741287	-	-	-	-	-	-	20.445	-	-	-	-	Pseudouridine_synthase	vv10240Pyrimidine_metabolism	1	0	-	-	-	-	-	-	-	-	-	-	-	-	-	-	-	-	-	-	-	-	-	-	-	-	-	-	-	-	-	-	-	-	-
VIT_04s0008g00380	-	-	0.403735	-	-	-	532.729	-	-	-	-	-	No_hit	0	1	3	-	-	-	-	-	-	-	-	-	-	-	-	-	-	-	-	-	-	-	-	-	-	-	-	-	-	-	posNA, - 154	-	-	-	-	-
VIT_04s0008g00450	-	-	-	-	-	0.6898	-	-	-	117.733	-	-	Haloacid_dehalogenase_hydrolase	vv10630Glyoxylate_and_dicarboxylate_metabolism	1	0	-	-	-	-	-	-	-	-	-	-	-	-	-	-	-	-	-	-	-	-	-	-	-	-	-	-	-	-	-	-	-	-	-
VIT_04s0008g01040	-	0.85741	-	-	-	-	-	-	34	-	-	-	Lysine_decarboxylase	vv10300Lysine_biosynthesis	1	0	-	-	-	-	-	-	-	-	-	-	-	-	-	-	-	-	-	-	-	-	-	-	-	-	-	-	-	-	-	-	-	-	-
VIT_04s0008g01110	0.675377	0.75508	-	-	-	-	-	102.956	324	-	-	-	Heat_shock_transcription_factor_A6B	vv60037HSF	2	1	-	-	-	-	-	-	-	-	-	-	-	-	-	-	-	-	-	-	-	-	-	-	-	-	-	-	-	-	-	-	-	-	-
VIT_04s0008g01290	-	0.81835	-	0.697063	-	-	-	-	207	-	347.069	-	CGA1_(cytokinin-responsive_GATA_factor_1)	vv30007Cytokinin_signaling_vv60016C2C2-GATA	2	2	-	-	-	-	-	-	-	-	-	-	-	-	-	-	-	-	-	-	-	-	-	-	-	-	-	-	-	-	-	-	-	-	-
VIT_04s0008g01300	-	-	-	0.770764	-	0.667051	-	-	-	411.125	175.636	-	Glycine_dehydrogenase	vv10260Glycine_serine_and_threonine_metabolism	2	0	-	-	-	-	-	-	-	-	-	-	-	-	-	-	-	-	-	-	-	-	-	-	-	-	-	-	-	-	-	-	-	-	-
VIT_04s0008g01490	-	0.86233	-	-	-	-	-	-	27	-	-	-	Heat_shock_protein_17.6_kDa_class_II	vv24141Protein_processing_in_endoplasmic_reticulum	1	3	-	-	-	-	-	-	-	-	-	-	-	-	-	-	-	-	-	-	posNA, - 385	-	-	-	-	-	-	-	-	-	-	-	-	-	-
VIT_04s0008g01500	-	0.81837	-	-	-	-	-	-	105	-	-	-	Heat_shock_protein_17.6_kDa_class_II	vv24141Protein_processing_in_endoplasmic_reticulum	1	0	-	-	-	-	-	-	-	-	-	-	-	-	-	-	-	-	-	-	-	-	-	-	-	-	-	-	-	-	-	-	-	-	-
VIT_04s0008g01510	-	0.9175	-	-	-	-	-	-	9	-	-	-	Heat_shock_protein_17.6_kDa_class_II	vv24141Protein_processing_in_endoplasmic_reticulum	1	1	-	-	-	-	-	-	-	-	-	posNA, - 522	-	-	-	-	-	-	-	-	-	-	-	-	-	-	-	-	-	-	-	-	-	-	-
VIT_04s0008g01520	-	0.87984	-	-	-	-	-	-	15	-	-	-	Heat_shock_protein_17.6_kDa_class_II	vv24141Protein_processing_in_endoplasmic_reticulum	1	0	-	-	-	-	-	-	-	-	-	-	-	-	-	-	-	-	-	-	-	-	-	-	-	-	-	-	-	-	-	-	-	-	-
VIT_04s0008g01530	-	0.84559	-	-	-	-	-	-	60	-	-	-	Small_molecular_heat_shock_protein_17.5	0	1	1	-	-	-	-	-	-	-	-	-	-	-	-	-	-	-	-	-	-	-	-	-	-	-	-	-	-	-	215, - negNA	-	-	-	-	-
VIT_04s0008g01540	0.706765	-	-	-	-	-	-	73.212	-	-	-	-	No_hit	0	1	2	-	-	-	-	-	-	-	-	-	-	-	-	-	-	-	-	-	976, - negNA	-	-	-	-	-	-	-	-	-	-	-	-	-	-	-
VIT_04s0008g01550	-	0.84822	-	-	-	-	-	-	44	-	-	-	Small_molecular_heat_shock_protein_17.5	0	1	1	-	-	-	-	-	-	-	-	-	-	-	-	-	-	-	-	-	-	-	-	-	-	-	-	-	-	-	-	-	-	-	-	-
VIT_04s0008g01560	-	0.88251	-	-	-	-	-	-	12	-	-	-	Small_molecular_heat_shock_protein_17.5	0	1	0	-	-	-	-	-	-	-	-	-	-	-	-	-	-	-	-	-	-	-	-	-	-	-	-	-	-	-	-	-	-	-	-	-
VIT_04s0008g01580	-	0.83205	-	-	-	-	-	-	73	-	-	-	Heat_shock_protein_17.6_kDa_class_II	vv24141Protein_processing_in_endoplasmic_reticulum	1	0	-	-	-	-	-	-	-	-	-	-	-	-	-	-	-	-	-	-	-	-	-	-	-	-	-	-	-	-	-	-	-	-	-
VIT_04s0008g01590	-	0.91749	-	-	-	-	-	-	7	-	-	-	Heat_shock_protein_17.6_kDa_class_II	vv24141Protein_processing_in_endoplasmic_reticulum	1	1	-	-	-	-	-	-	-	-	-	-	-	984, - negNA	-	-	-	-	-	-	-	-	-	-	-	-	-	-	-	-	-	-	-	-	-
VIT_04s0008g01730	-	-	-	-	-	0.651718	-	-	-	374.043	-	-	PSBX_(photosystem_II_subunit_X)	vv10195Photosynthesis	1	2	-	-	-	-	-	-	-	-	-	-	-	-	-	-	-	-	-	-	posNA, - 939	-	-	-	-	-	-	-	-	-	105, - negNA	-	-	-	-
VIT_04s0008g02250	-	0.8002	-	-	-	-	-	-	247	-	-	-	Beta-ketoacyl-CoA_synthase	vv10061Fatty_acid_biosynthesis	1	3	-	-	-	-	-	-	-	-	-	-	-	-	-	-	-	-	-	-	-	-	-	-	-	posNA, - 425	-	-	-	-	-	-	-	-	-
VIT_04s0008g02560	-	-	-	0.752261	-	-	-	-	-	-	136.657	-	AarF_domain_containing_kinase	0	1	0	-	-	-	-	-	-	-	-	-	-	-	-	-	-	-	-	-	-	-	-	-	-	-	-	-	-	-	-	-	-	-	-	-
VIT_04s0008g02650	-	-	0.54184	-	-	-	159.009	-	-	-	-	-	Unknown_protein	0	1	2	-	-	-	-	-	-	-	-	-	-	-	-	-	-	-	-	-	-	-	-	-	-	-	-	-	-	-	-	-	-	-	-	-
VIT_04s0008g02670	0.568887	-	-	0.66155	-	-	-	204.424	-	-	104.633	-	Cryptochrome_DASH	vv34710Circadian_rhythm	2	4	-	-	-	-	-	-	-	-	-	-	-	-	-	-	-	-	-	-	-	-	-	19, - negNA	-	-	-	-	-	-	-	-	37, 92, - negNA	-	-
VIT_04s0008g02840	-	-	-	0.729912	-	-	-	-	-	-	176.593	-	Avirulence_induced_gene_(AIG)	0	1	1	-	-	-	-	-	-	-	-	-	-	-	-	-	-	-	-	-	-	-	-	-	-	-	-	-	-	-	-	-	-	-	-	-
VIT_04s0008g03760	-	-	-	-	0.7189	-	-	-	-	-	-	308	Unknown_protein	0	1	1	-	-	-	-	-	-	-	-	-	-	-	-	-	-	-	-	-	-	-	-	-	-	-	-	-	-	-	-	-	-	-	-	-
VIT_04s0008g03900	-	-	0.542843	-	-	-	272.852	-	-	-	-	-	Ribosomal_protein_L37_(RPL37C)_60S	vv23010Ribosome	1	2	-	-	-	-	-	-	-	-	posNA, - 73	-	-	-	-	-	-	-	-	-	-	-	-	-	-	-	-	-	-	-	-	-	-	-	-
VIT_04s0008g03930	0.58332	-	-	-	-	-	-	273.998	-	-	-	-	RD22	0	1	0	-	-	-	-	-	-	-	-	-	-	-	-	-	-	-	-	-	-	-	-	-	-	-	-	-	-	-	-	-	-	-	-	-
VIT_04s0008g04180	0.681049	-	-	-	-	-	-	164.165	-	-	-	-	Arsenite_transport_protein_(ArsB)	vv50124Porters_cat_30_to_64	1	2	-	-	-	-	-	-	-	-	-	-	-	-	-	-	-	-	-	-	-	-	-	-	-	-	-	-	-	-	-	-	-	-	-
VIT_04s0008g04740	-	-	0.52865	-	-	-	171.289	-	-	-	-	-	GCN5_N-acetyltransferase_(GNAT)	vv60082GNAT	1	0	-	-	-	-	-	-	-	-	-	-	-	-	-	-	-	-	-	-	-	-	-	-	-	-	-	-	-	-	-	-	-	-	-
VIT_04s0008g04860	-	0.76517	-	-	-	-	-	-	281	-	-	-	No_hit	0	1	1	-	-	-	-	-	-	-	-	552, - negNA	-	-	-	-	-	-	-	-	-	-	-	-	-	-	-	-	-	-	-	-	-	-	-	-
VIT_04s0008g05190	-	-	0.598248	-	-	-	118.415	-	-	-	-	-	Overexpressor_of_cationic_peroxidase_3_(OCP3)	vv30011Jasmonate_signaling_vv60034HB	1	2	-	-	-	-	-	-	-	-	-	-	-	-	-	-	-	-	-	-	-	-	-	-	-	-	-	-	-	-	-	-	-	-	-
VIT_04s0008g05210	1	-	1	0.751317	0.80803	0.599813	1	1	-	119.817	47.6235	133	BZIP_protein_HY5_(HY5)	vv60012BZIP	5	0	-	-	-	-	-	-	-	-	-	-	-	-	-	-	-	-	-	-	-	-	-	-	-	-	-	-	-	-	-	-	-	-	-
VIT_04s0008g05340	-	-	0.592967	-	0.71994	0.648826	220.13	-	-	350.885	-	267	Bundle-sheath_defective_protein_2	0	3	0	-	-	-	-	-	-	-	-	-	-	-	-	-	-	-	-	-	-	-	-	-	-	-	-	-	-	-	-	-	-	-	-	-
VIT_04s0008g05520	-	-	-	0.678323	-	-	-	-	-	-	323.5	-	Unknown_protein	0	1	3	-	-	-	-	-	posNA, - 735	-	-	-	posNA, - 201	-	-	-	-	-	-	-	-	-	-	-	-	-	-	-	-	-	-	-	-	-	-	-
VIT_04s0008g05870	0.738005	-	-	-	-	-	-	56.1249	-	-	-	-	CLPB-M/CLPB4/HSP98.7	vv50109Incompletely_characterized_transport_systems	1	0	-	-	-	-	-	-	-	-	-	-	-	-	-	-	-	-	-	-	-	-	-	-	-	-	-	-	-	-	-	-	-	-	-
VIT_04s0008g06140	-	-	-	-	-	0.60546	-	-	-	389.459	-	-	No_hit	0	1	0	-	-	-	-	-	-	-	-	-	-	-	-	-	-	-	-	-	-	-	-	-	-	-	-	-	-	-	-	-	-	-	-	-
VIT_04s0008g06150	-	-	-	-	-	0.631228	-	-	-	253.417	-	-	No_hit	0	1	0	-	-	-	-	-	-	-	-	-	-	-	-	-	-	-	-	-	-	-	-	-	-	-	-	-	-	-	-	-	-	-	-	-
VIT_04s0008g06600	0.536692	-	-	-	-	-	-	210.749	-	-	-	-	WRKY_DNA-binding_protein_32	vv60066WRKY	1	2	-	-	-	-	-	-	-	-	-	-	-	223, - negNA	-	-	-	-	-	-	763, - negNA	-	-	-	-	-	-	-	-	-	-	-	-	-	-
VIT_04s0008g06870	-	0.84196	-	-	-	-	-	-	165	-	-	-	Cytochrome_b5_domain-containing_protein	0	1	0	-	-	-	-	-	-	-	-	-	-	-	-	-	-	-	-	-	-	-	-	-	-	-	-	-	-	-	-	-	-	-	-	-
VIT_04s0008g07020	0.564322	-	-	0.69679	0.72629	0.597015	-	179.6	-	257.884	66.5432	202	Tic55_(translocon_at_the_inner_envelope_membrane_of_chloroplasts_55)	vv50133Primary_active_transporter_cat_A9_to_A18	4	1	-	-	-	-	-	-	-	-	-	-	-	-	-	-	-	-	-	-	-	-	-	-	-	-	-	-	-	155, - negNA	-	-	-	-	-
VIT_04s0023g00320	0.609537	-	-	-	-	-	-	316.286	-	-	-	-	Auxin_efflux_carrier_protein_8	vv50004Auxin_transport_vv50125Porters_cat_66_to_94	1	1	-	-	-	-	-	-	-	-	-	posNA, - 690	-	-	-	-	-	-	-	-	-	-	-	-	-	-	-	-	-	-	-	-	-	-	-
VIT_04s0023g00470	-	-	-	-	-	0.57543	-	-	-	429.147	-	-	WRKY_DNA-binding_protein_2	vv60066WRKY	1	5	posNA, - 521	343, - negNA	-	-	-	-	-	-	-	-	-	-	-	-	-	-	-	-	-	-	-	-	-	-	-	-	-	-	-	posNA, - 455	-	-	-
VIT_04s0023g00500	-	-	-	-	0.77073	-	-	-	-	-	-	201	Auxin-induced_protein_15A	vv30003Auxin_signaling	1	2	-	-	-	-	-	-	-	-	-	-	-	-	-	-	-	-	-	-	-	-	-	-	-	-	-	-	-	-	-	-	-	-	-
VIT_04s0023g00630	0.509179	-	-	-	-	-	-	256.661	-	-	-	-	No_hit	0	1	1	-	-	-	-	-	-	-	-	-	-	-	-	-	-	-	-	-	-	-	-	-	-	-	-	-	-	-	-	-	-	-	-	-
VIT_04s0023g00720	-	-	-	0.711786	-	0.652153	-	-	-	246.414	311.474	-	Unknown_protein	0	2	1	-	-	-	-	-	-	-	-	-	-	-	-	-	-	-	-	-	-	-	-	-	-	-	-	-	-	-	-	-	-	-	-	-
VIT_04s0023g00740	-	-	-	-	-	0.663754	-	-	-	193.329	-	-	Thioredoxin_F-type_2_(Trx-F2)	0	1	1	-	-	-	-	-	-	-	-	-	-	-	-	-	-	-	-	-	-	-	-	-	-	-	-	645, - negNA	-	-	-	-	-	-	-	-
VIT_04s0023g01800	0.654233	-	-	0.49808	-	-	-	25.7876	-	-	269.646	-	Maf,_septum_formation_protein	0	2	1	-	-	448, - negNA	-	-	-	-	-	-	-	-	-	-	-	-	-	-	-	-	-	-	-	-	-	-	-	-	-	-	-	-	-	-
VIT_04s0023g02010	-	-	0.569023	0.680759	-	0.672394	408.55	-	-	342.316	351.315	-	Hydrolase,_alpha/beta_fold	0	3	0	-	-	-	-	-	-	-	-	-	-	-	-	-	-	-	-	-	-	-	-	-	-	-	-	-	-	-	-	-	-	-	-	-
VIT_04s0023g02030	0.627669	-	0.511273	0.643125	-	-	541.132	254.558	-	-	284.937	-	No_hit	0	3	0	-	-	-	-	-	-	-	-	-	-	-	-	-	-	-	-	-	-	-	-	-	-	-	-	-	-	-	-	-	-	-	-	-
VIT_04s0023g02280	-	0.83736	-	-	0.71105	-	-	-	55	-	-	262	S-adenosyl-L-methionine:salicylic_acid_carboxyl_methyltransferase	vv10360Phenylalanine_metabolism	2	1	-	-	-	-	-	-	-	-	-	-	-	-	-	-	-	-	-	-	-	-	-	-	-	-	-	-	-	-	-	-	-	-	-
VIT_04s0023g02290	-	0.78937	-	-	0.74214	-	-	-	189	-	-	221	S-adenosyl-L-methionine:salicylic_acid_carboxyl_methyltransferase	vv10360Phenylalanine_metabolism	2	1	-	-	-	-	-	-	-	-	-	-	-	-	-	-	-	-	-	-	-	-	-	-	-	-	-	-	-	-	-	-	-	-	-
VIT_04s0023g02310	-	0.82369	-	-	0.75974	-	-	-	88	-	-	212	S-adenosyl-L-methionine:salicylic_acid_methyltransferase	vv10360Phenylalanine_metabolism	2	4	-	-	-	-	-	-	-	-	-	posNA, - 438	-	-	-	-	-	-	-	-	-	-	-	-	-	-	-	-	-	-	-	-	-	-	-
VIT_04s0023g02320	-	0.75798	-	-	0.76706	-	-	-	314	-	-	125	Jasmonate_O-methyltransferase	vv10592alpha-Linolenic_acid_metabolism	2	1	-	-	-	-	-	-	-	-	-	-	-	-	-	-	-	-	-	-	-	-	posNA, - 982	-	-	-	-	-	-	-	-	-	-	-	-
VIT_04s0023g02720	-	-	0.535466	-	-	-	213.246	-	-	-	-	-	RTE1_(reversion-to-ethylene_sensitivity1)	vv30008Ethylene_signaling	1	3	-	-	-	-	-	-	-	-	-	-	-	-	posNA, - 972	-	-	-	-	-	-	-	-	-	-	-	-	-	-	-	-	-	-	-	-
VIT_04s0023g02810	-	0.77599	-	-	-	-	-	-	235	-	-	-	Aldehyde_dehydrogenase_3B1	vv10010Glycolysis_vv10071Fatty_acid_metabolism_vv10220Urea_cycle_and_metabolism_of_amino_groups_vv10280Valine_leucine_and_isoleucine_degradation_vv10340Histidine_metabolism_vv10410Beta-alanine_metabolism_vv10561Glycerolipid_metabolism_vv10620Pyruvate_metabolism	1	0	-	-	-	-	-	-	-	-	-	-	-	-	-	-	-	-	-	-	-	-	-	-	-	-	-	-	-	-	-	-	-	-	-
VIT_04s0023g03010	-	-	-	0.763051	-	0.673915	-	-	-	277.707	177.285	-	fructose-bisphosphate_aldolase,_chloroplast_precursor	vv10010Glycolysis_vv10030Pentose_phosphate_vv10051Fructose_and_mannose_metabolism_vv10710Carbon_fixation	2	5	-	-	-	-	-	-	-	-	-	-	posNA, - 136	-	-	-	-	-	-	-	-	-	-	-	-	-	posNA, - 796	-	-	-	-	-	-	-	141, - negNA
VIT_04s0023g03030	-	0.77325	-	-	-	-	-	-	241	-	-	-	Zinc_finger_(B-box_type)	vv60073Orphans_zf-b_box	1	0	-	-	-	-	-	-	-	-	-	-	-	-	-	-	-	-	-	-	-	-	-	-	-	-	-	-	-	-	-	-	-	-	-
VIT_04s0023g03240	-	-	0.497484	-	-	-	527.667	-	-	-	-	-	Transcription_factor_TFIIF	vv23022Basal_transcription_factors	1	1	-	-	-	-	-	-	-	-	-	-	-	-	-	-	-	-	-	-	-	-	-	-	-	-	-	-	-	-	-	-	-	-	-
VIT_04s0023g03510	-	-	-	-	-	0.685305	-	-	-	248.495	-	-	Ferredoxin:nadp+_Oxidoreductase_PETH	vv10195Photosynthesis_vv50135Primary_active_transporter_cat_D3_to_E2	1	1	-	-	-	-	-	-	-	-	-	-	-	-	-	-	-	-	-	-	-	-	-	-	-	-	-	-	-	-	-	-	-	-	-
VIT_04s0043g00310	0.624742	-	-	-	-	-	-	161.499	-	-	-	-	Ribulose-phosphate_3-epimerase	vv10030Pentose_phosphate_vv10040Pentose_glucuronate_interconversion_vv10710Carbon_fixation	1	1	-	-	-	-	-	-	-	-	-	-	-	-	-	-	-	-	-	-	-	-	-	-	-	-	-	-	-	-	-	-	-	-	-
VIT_04s0043g00320	-	0.816	-	-	-	-	-	-	205	-	-	-	No_hit	0	1	2	-	-	-	-	-	-	-	-	-	-	-	-	-	-	-	-	-	-	-	-	-	-	-	-	-	-	-	-	-	-	-	-	-
VIT_04s0043g01010	-	-	-	0.723828	-	0.665261	-	-	-	245.662	267.152	-	Violaxanthin_de-epoxidase	vv10906Carotenoid_biosynthesis	2	1	-	-	-	-	-	-	-	-	-	-	-	-	-	-	-	-	-	-	-	-	-	-	-	-	138, - negNA	-	-	-	-	-	-	-	-
VIT_04s0044g00520	-	-	0.520434	-	-	-	330.745	-	-	-	-	-	BolA	0	1	1	-	-	-	-	-	-	-	-	-	-	-	-	-	-	-	-	-	-	-	posNA, - 778	-	-	-	-	-	-	-	-	-	-	-	-	-
VIT_04s0044g00530	-	0.77135	-	-	0.7349	-	-	-	252	-	-	325	PAP/fibrillin_family	0	2	0	-	-	-	-	-	-	-	-	-	-	-	-	-	-	-	-	-	-	-	-	-	-	-	-	-	-	-	-	-	-	-	-	-
VIT_04s0044g00740	-	-	0.503121	-	-	0.555605	302.05	-	-	294.51	-	-	Unknown_protein	0	2	0	-	-	-	-	-	-	-	-	-	-	-	-	-	-	-	-	-	-	-	-	-	-	-	-	-	-	-	-	-	-	-	-	-
VIT_04s0044g01450	-	-	0.487459	-	-	-	460.217	-	-	-	-	-	Unknown_protein	0	1	3	-	-	-	-	-	-	-	-	-	-	-	-	-	-	-	-	-	-	-	-	-	-	-	-	posNA, - 894	-	-	-	-	-	-	-	-
VIT_04s0044g01530	-	-	-	0.71298	-	-	-	-	-	-	277.885	-	UDP-glucuronic_acid:anthocyanin_glucuronosyltransferase	vv10941Flavonoid_biosynthesis	1	0	-	-	-	-	-	-	-	-	-	-	-	-	-	-	-	-	-	-	-	-	-	-	-	-	-	-	-	-	-	-	-	-	-
VIT_04s0044g01740	-	0.80934	-	-	-	-	-	-	130	-	-	-	3-hydroxy-3-methylglutaryl-coenzyme_A_reductase_3	vv10100Biosynthesis_of_steroids_vv50121Porters_cat_1_to_6	1	0	-	-	-	-	-	-	-	-	-	-	-	-	-	-	-	-	-	-	-	-	-	-	-	-	-	-	-	-	-	-	-	-	-
VIT_04s0069g00290	-	-	-	-	0.71058	-	-	-	-	-	-	318	Glutamate_receptor_2.1	vv50101Channels_and_pores	1	1	-	-	-	-	-	-	-	-	-	-	-	-	-	-	-	-	-	-	-	-	-	-	-	-	-	-	-	-	-	-	-	-	-
VIT_04s0069g00330	-	0.7593	-	-	0.80967	-	-	-	309	-	-	36	Glutamate_receptor_2.8	vv50101Channels_and_pores	2	2	-	-	-	-	-	-	-	-	-	-	-	-	-	-	-	-	posNA, - 971	-	-	-	-	-	-	-	-	-	-	-	-	-	-	-	-
VIT_04s0069g00360	0.639676	-	-	-	-	-	-	174.814	-	-	-	-	No_hit	0	1	4	-	-	-	-	-	-	-	-	-	-	-	-	-	-	posNA, - 903	-	posNA, - 885	-	-	-	-	-	-	-	-	-	-	-	-	-	-	-	-
VIT_04s0069g00740	-	-	-	0.680805	-	-	-	-	-	-	303.742	-	Glutamate_receptor_2.8	vv50101Channels_and_pores	1	1	-	-	-	-	-	-	-	-	-	-	-	-	-	-	-	-	-	-	-	-	-	-	-	-	-	-	-	-	-	-	-	-	-
VIT_04s0069g01000	-	-	0.550561	-	-	0.649749	368.782	-	-	306.562	-	-	Drug/metabolite_transporter_DMT_family_transporter	vv50122Porters_cat_7_to_17	2	2	-	-	-	-	-	-	-	-	-	-	-	-	-	-	891, - negNA	-	-	-	-	-	-	-	-	-	-	-	-	-	-	-	-	-	-
VIT_04s0210g00170	-	-	-	-	0.72509	-	-	-	-	-	-	207	Squamosa_promoter-binding_protein_12_(SPL12)	vv60055SBP	1	4	-	-	-	-	-	-	301, - negNA	-	-	-	-	-	-	-	-	-	-	-	-	-	-	-	-	-	-	-	-	posNA, - 21	-	-	-	-	-
VIT_05s0020g01090	0.751317	0.80803	0.599813	1	-	1	119.817	47.6235	133	1	1	-	BZIP_protein_HY5 homolog_(HYH)	vv60012BZIP	5	0	-	-	-	-	-	-	-	-	-	-	-	-	-	-	-	-	-	-	-	-	-	-	-	-	-	-	-	-	-	-	-	-	-
VIT_05s0020g01260	-	-	-	0.596702	-	-	-	-	-	-	157.003	-	Pentatricopeptide_(PPR)_repeat-containing_protein	0	1	1	-	-	-	-	-	-	-	-	87, - negNA	-	-	-	-	-	-	-	-	-	-	-	-	-	-	-	-	-	-	-	-	-	-	-	-
VIT_05s0020g01470	-	-	0.508049	-	-	-	305.987	-	-	-	-	-	Aminoacyl-tRNA_synthetase	vv10252Alanine_and_aspartate_metabolism_vv20970Aminoacyl-tRNA_biosynthesis	1	0	-	-	-	-	-	-	-	-	-	-	-	-	-	-	-	-	-	-	-	-	-	-	-	-	-	-	-	-	-	-	-	-	-
VIT_05s0020g01820	-	0.77745	-	-	-	-	-	-	228	-	-	-	Integral_membrane_family_protein_UPF0497	0	1	0	-	-	-	-	-	-	-	-	-	-	-	-	-	-	-	-	-	-	-	-	-	-	-	-	-	-	-	-	-	-	-	-	-
VIT_05s0020g02310	-	0.83321	-	-	0.69923	-	-	-	66	-	-	305	Pyruvate,orthophosphate_dikinase	vv10620Pyruvate_metabolism_vv10720Reductive_carboxylate_cycle_vv50108Accessory_factors_involved_in_transport	2	2	-	-	-	-	-	-	-	-	-	-	-	-	-	-	-	-	-	-	-	-	-	-	-	-	-	-	-	-	-	-	-	-	-
VIT_05s0020g02630	-	-	-	0.724285	-	-	-	-	-	-	62.2575	-	Isopentenyltransferase	vv10908Zeatin_biosynthesis	1	1	-	-	-	posNA, - 367	-	-	-	-	-	-	-	-	-	-	-	-	-	-	-	-	-	-	-	-	-	-	-	-	-	-	-	-	-
VIT_05s0020g02830	-	-	-	-	-	0.694712	-	-	-	67.9706	-	-	Unknown_protein	0	1	2	-	-	-	-	-	-	-	-	-	-	-	-	-	-	-	-	posNA, - 630	-	-	-	-	-	-	-	-	-	-	-	-	-	-	-	-
VIT_05s0020g03180	-	-	-	-	0.70559	0.689223	-	-	-	336.672	-	344	Photosystem_I_reaction_center_subunit_II,_chloroplast_precursor	vv10195Photosynthesis_vv50105Transport_electron_carriers	2	3	-	-	-	-	-	-	-	-	-	-	-	-	-	-	-	-	-	-	-	-	-	-	-	-	-	-	-	posNA, - 917	-	-	-	-	-
VIT_05s0020g03490	-	-	0.532356	-	-	0.674845	513.167	-	-	222.356	-	-	ferredoxin	vv10195Photosynthesis	2	1	-	-	-	-	-	-	-	-	-	-	-	-	-	-	-	-	-	-	-	-	-	-	-	-	-	-	-	-	-	-	-	-	-
VIT_05s0020g03550	-	-	0.457839	-	-	-	467.028	-	-	-	-	-	Lactoylglutathione_lyase	vv10620Pyruvate_metabolism	1	0	-	-	-	-	-	-	-	-	-	-	-	-	-	-	-	-	-	-	-	-	-	-	-	-	-	-	-	-	-	-	-	-	-
VIT_05s0020g03930	-	-	-	0.619221	-	-	-	-	-	-	260.707	-	Sulfate_transporter_3.1_(AST12)_(AtST1)	vv50124Porters_cat_30_to_64	1	3	-	-	-	-	posNA, - 343	-	-	-	-	-	-	-	-	-	-	-	-	-	-	-	-	-	-	-	-	-	-	-	316, - negNA	-	-	-	-
VIT_05s0020g04040	-	-	0.524776	-	0.8048	0.644896	423.948	-	-	250.334	-	80	Chlorophyllase_(CLH2)	vv10860Porphyrin_and_chlorophyll_metabolism	3	0	-	-	-	-	-	-	-	-	-	-	-	-	-	-	-	-	-	-	-	-	-	-	-	-	-	-	-	-	-	-	-	-	-
VIT_05s0020g04070	-	-	-	-	0.83093	0.61457	-	-	-	255.5	-	43	1,2-dihydroxy-3-keto-5-methylthiopentene_dioxygenase_4	vv10271Methionine_metabolism	2	5	-	-	-	-	-	posNA, - 819	-	89, - negNA	-	-	-	-	-	-	-	-	-	-	-	-	-	-	-	-	-	-	-	posNA, - 218	posNA, - 833	-	-	-	-
VIT_05s0020g04110	0.638349	0.81006	-	-	0.81236	0.671329	-	75.5315	127	30.05	-	96	ELIP1_(early_light-inducible_protein)	0	4	5	-	-	-	-	-	-	-	-	-	-	-	-	-	-	-	-	-	-	-	-	-	-	-	-	-	-	-	-	-	-	-	154, 204, - negNA	-
VIT_05s0020g04140	0.644288	-	-	0.682295	-	-	-	299.973	-	-	306.222	-	Unknown_protein	0	2	4	posNA, - 129	-	-	-	-	-	-	-	906, - negNA	-	-	-	-	-	-	-	-	-	-	-	-	-	-	-	-	-	-	-	-	-	-	-	-
VIT_05s0020g04200	0.617456	-	-	-	-	-	-	251.46	-	-	-	-	Pentatricopeptide_(PPR)_repeat-containing_protein	0	1	1	-	-	-	-	-	-	-	-	-	-	-	-	-	-	-	-	-	-	-	-	-	-	-	-	-	-	-	-	-	-	-	-	-
VIT_05s0020g04310	-	-	-	0.681149	-	-	-	-	-	-	237.312	-	No_hit	0	1	2	-	-	-	-	-	-	-	-	-	-	-	-	posNA, - 990	-	-	-	-	-	-	-	-	-	-	-	-	-	-	-	-	-	-	-	-
VIT_05s0029g00240	-	-	-	0.590285	-	-	-	-	-	-	311.114	-	Pentatricopeptide_(PPR)_repeat-containing	0	1	1	-	-	-	-	-	-	-	-	-	-	-	-	-	-	-	-	-	-	-	-	-	-	-	-	-	-	-	100, - negNA	-	-	-	-	-
VIT_05s0029g00480	-	0.79636	-	-	0.74477	-	-	-	162	-	-	217	Eceriferum_2_(CER2)	0	2	0	-	-	-	-	-	-	-	-	-	-	-	-	-	-	-	-	-	-	-	-	-	-	-	-	-	-	-	-	-	-	-	-	-
VIT_05s0029g01000	0.597393	-	-	-	-	-	-	276.973	-	-	-	-	HcrVf3_protein	0	1	0	-	-	-	-	-	-	-	-	-	-	-	-	-	-	-	-	-	-	-	-	-	-	-	-	-	-	-	-	-	-	-	-	-
VIT_05s0029g01140	-	0.7517	-	-	-	-	-	-	336	-	-	-	Sucrose-phosphate_synthase	vv10500Starch_and_sucrose_metabolism	1	2	-	-	-	-	-	-	-	-	-	-	-	-	-	-	-	-	-	-	-	-	-	-	-	-	-	-	-	-	-	-	-	-	-
VIT_05s0029g01420	-	-	-	0.698436	-	0.653356	-	-	-	117.69	142.408	-	Ankyrin_repeat	vv50108Accessory_factors_involved_in_transport	2	0	-	-	-	-	-	-	-	-	-	-	-	-	-	-	-	-	-	-	-	-	-	-	-	-	-	-	-	-	-	-	-	-	-
VIT_05s0029g01430	-	-	0.525228	-	-	0.730334	477.242	-	-	35.8748	-	-	Ankyrin	vv50108Accessory_factors_involved_in_transport	2	0	-	-	-	-	-	-	-	-	-	-	-	-	-	-	-	-	-	-	-	-	-	-	-	-	-	-	-	-	-	-	-	-	-
VIT_05s0029g01580	-	-	-	-	-	0.593319	-	-	-	277.993	-	-	Ankyrin_repeat_protein	0	1	1	-	-	-	-	-	-	-	-	-	-	-	-	-	-	-	-	-	-	-	-	-	-	-	-	-	-	-	-	-	-	-	-	-
VIT_05s0049g00140	-	-	-	0.527511	-	-	-	-	-	-	213.605	-	Unknown_protein	0	1	0	-	-	-	-	-	-	-	-	-	-	-	-	-	-	-	-	-	-	-	-	-	-	-	-	-	-	-	-	-	-	-	-	-
VIT_05s0049g00300	-	0.75164	-	0.756696	0.7677	0.602096	-	-	337	260.119	38.2492	97	1-aminocyclopropane-1-carboxylate_oxidase_homolog_1	vv10640Propanoate_metabolism_vv30008Ethylene_signaling	4	3	-	-	-	-	-	-	-	-	-	-	-	-	-	-	-	-	-	-	-	101, - negNA	-	-	-	-	-	-	-	-	-	-	-	-	-
VIT_05s0049g00420	-	-	-	-	0.68739	-	-	-	-	-	-	345	E8_protein	vv30008Ethylene_signaling	1	2	-	748, - negNA	-	-	-	-	-	-	-	-	-	-	-	-	-	-	-	-	-	-	-	-	-	-	-	-	-	-	-	-	-	-	-
VIT_05s0049g00440	-	-	0.474958	-	-	-	546.995	-	-	-	-	-	Unknown_protein	0	1	2	-	-	-	-	-	-	-	-	-	-	-	-	-	-	-	-	-	-	-	-	-	-	-	-	-	-	-	-	-	-	-	-	-
VIT_05s0049g01400	-	0.7681	-	-	-	-	-	-	263	-	-	-	Alcohol_oxidase	vv10680Methane_metabolism	1	3	-	-	-	-	-	posNA, - 961	-	-	-	-	-	-	-	-	-	-	-	-	-	-	-	-	-	-	-	-	-	-	-	-	-	-	-
VIT_05s0049g01760	-	0.83667	-	0.801785	-	0.632257	-	-	153	151.937	55.5068	-	Proton_gradient_regulation_5_(PGR5)	0	3	1	-	-	-	-	-	-	-	-	572, - negNA	-	-	-	-	-	-	-	-	-	-	-	-	-	-	-	-	-	-	-	-	-	-	-	-
VIT_05s0051g00070	-	-	0.525999	-	-	0.721543	482.991	-	-	95.8332	-	-	Coenzyme_F420_hydrogenase/dehydrogenase_beta_subunit	0	2	0	-	-	-	-	-	-	-	-	-	-	-	-	-	-	-	-	-	-	-	-	-	-	-	-	-	-	-	-	-	-	-	-	-
VIT_05s0051g00450	-	-	0.486783	-	-	-	550.414	-	-	-	-	-	GATA_transcription_factor_1	vv60016C2C2-GATA	1	1	-	-	-	-	-	-	-	-	-	-	-	-	-	-	-	-	-	-	-	-	-	-	-	-	-	-	-	-	-	-	-	-	-
VIT_05s0051g00940	-	-	0.475179	-	-	-	465.284	-	-	-	-	-	Bet1_SNARE_1-1	vv24130SNARE_interactions_in_vesicular_transport	1	0	-	-	-	-	-	-	-	-	-	-	-	-	-	-	-	-	-	-	-	-	-	-	-	-	-	-	-	-	-	-	-	-	-
VIT_05s0062g00140	0.520682	-	-	-	-	-	-	152.24	-	-	-	-	PRD1	0	1	1	-	-	-	-	-	-	-	-	-	-	-	-	-	-	-	-	-	-	-	-	-	-	-	-	-	-	-	273, - negNA	-	-	-	-	-
VIT_05s0062g00640	-	-	-	0.729046	-	-	-	-	-	-	246.745	-	UDP-glucose:flavonoid_7-O-glucosyltransferase	vv10941Flavonoid_biosynthesis	1	1	-	-	-	-	-	-	-	-	-	-	-	-	-	-	-	-	-	-	-	posNA, - 227	-	-	-	-	-	-	-	-	-	-	-	-	-
VIT_05s0062g00830	-	-	0.548997	-	0.82518	0.701986	354.466	-	-	148.017	-	127	Ribosomal_protein_S1	vv23010Ribosome	3	0	-	-	-	-	-	-	-	-	-	-	-	-	-	-	-	-	-	-	-	-	-	-	-	-	-	-	-	-	-	-	-	-	-
VIT_05s0062g01030	0.721226	-	-	0.646534	-	-	-	78.4857	-	-	281.785	-	Unknown_protein	0	2	3	-	posNA, - 384	-	-	-	-	-	-	-	-	-	-	-	-	-	-	-	-	183, - 661	-	-	-	-	-	-	-	-	-	-	-	-	-	-
VIT_05s0062g01270	-	-	0.474815	-	-	-	231.045	-	-	-	-	-	Cyclo-DOPA_5-O-glucosyltransferase	vv10350Tyrosine_metabolism	1	1	-	-	-	-	-	-	-	-	-	-	-	-	-	-	-	-	-	-	-	-	-	-	-	-	-	-	-	-	-	-	-	-	-
VIT_05s0077g00480	0.745274	-	-	0.78366	-	-	-	86.1684	-	-	83.2466	-	Lipase_class_3	0	2	1	-	-	-	-	-	-	-	-	-	-	-	-	-	-	-	-	-	-	-	-	-	-	-	-	-	-	-	-	-	-	-	-	-
VIT_05s0077g00770	0.816232	-	-	0.704109	-	-	-	12	-	-	135.554	-	Unknown	0	2	2	-	-	-	-	-	-	-	-	-	-	-	-	-	-	-	-	-	-	-	-	-	-	-	-	-	-	-	-	-	-	-	-	-
VIT_05s0077g00790	0.697859	-	-	-	-	-	-	126.961	-	-	-	-	No_hit	0	1	2	-	-	-	-	-	-	-	-	-	-	-	-	-	-	-	-	-	-	-	-	-	-	-	-	-	-	-	-	-	-	-	-	-
VIT_05s0077g00840	0.588111	-	-	-	-	-	-	227.042	-	-	-	-	Galactinol-raffinose_galactosyltransferase	vv10052Galactose_metabolism	1	1	-	-	-	-	-	-	-	-	-	-	-	-	-	-	-	-	-	-	-	-	-	-	-	-	-	-	-	-	-	-	-	-	-
VIT_05s0077g01010	-	0.85422	0.560544	0.78927	0.82315	0.733889	330.3	-	41	72.9383	123.935	95	HCF107_(high_chlorophyll_fluorescent_107)	0	5	2	-	-	-	-	-	-	-	-	-	-	-	-	-	-	-	-	-	-	-	-	-	-	-	-	-	-	-	-	-	-	-	-	-
VIT_05s0077g01590	0.62756	-	-	0.617499	-	-	-	145.3	-	-	217.688	-	Major_allergen_Mal_d_1	0	2	0	-	-	-	-	-	-	-	-	-	-	-	-	-	-	-	-	-	-	-	-	-	-	-	-	-	-	-	-	-	-	-	-	-
VIT_05s0077g01670	-	0.75695	-	-	0.74066	-	-	-	315	-	-	261	Major_cherry_allergen_Pru_av_1.0202	0	2	3	-	-	-	-	-	-	-	-	-	-	-	-	-	-	-	-	-	-	-	posNA, - 462	-	-	-	-	-	posNA, - 41	-	-	-	-	-	-	-
VIT_05s0077g01800	-	-	-	0.650225	-	-	-	-	-	-	273.06	-	Unknown_protein	0	1	3	-	-	-	-	-	-	-	-	-	-	-	-	-	-	-	-	-	-	posNA, - 157	-	-	-	-	-	-	-	-	-	-	-	-	-	posNA, - 260
VIT_05s0077g01840	-	0.78642	-	-	-	-	-	-	197	-	-	-	Ribosomal_protein_L19_(RPL19A)_60S	vv23010Ribosome	1	0	-	-	-	-	-	-	-	-	-	-	-	-	-	-	-	-	-	-	-	-	-	-	-	-	-	-	-	-	-	-	-	-	-
VIT_05s0077g01880	-	-	0.516963	-	-	-	304.164	-	-	-	-	-	DAG_protein	0	1	3	-	-	-	posNA, - 878	-	-	-	-	-	-	-	-	posNA, - 894	-	-	-	-	-	-	-	-	-	-	-	-	-	-	-	-	-	-	-	-
VIT_05s0077g01890	0.59877	-	-	0.534604	-	-	-	147.167	-	-	337.97	-	Exopolygalacturonase	vv40006Cell_wall	2	2	-	-	-	-	posNA, - 549, - 635	-	-	-	-	-	-	-	-	-	-	-	-	-	-	-	-	-	-	-	-	-	-	-	-	-	-	-	-
VIT_05s0077g02180	-	-	-	0.803829	-	-	-	-	-	-	71.3583	-	Chalcone_reductase	vv10941Flavonoid_biosynthesis	1	2	-	-	-	-	-	-	-	-	-	-	-	-	-	-	-	-	-	-	-	-	-	-	-	-	-	-	-	-	-	-	-	-	-
VIT_05s0077g02190	-	-	-	0.709346	-	-	-	-	-	-	140.968	-	Chalcone_reductase	vv10941Flavonoid_biosynthesis	1	2	-	-	-	-	-	-	-	-	-	-	-	-	-	-	-	-	-	-	-	-	-	-	-	-	-	-	-	posNA, - 351	-	-	-	-	-
VIT_05s0094g00300	-	-	0.481527	-	-	-	526.707	-	-	-	-	-	Chitinase_class_IV	vv10530Aminosugars_metabolism	1	1	-	-	-	-	-	-	-	-	-	-	-	-	-	-	-	-	-	-	-	-	-	-	-	-	-	-	-	-	-	-	-	-	-
VIT_05s0102g00750	-	-	-	-	-	0.696873	-	-	-	131.624	-	-	Zinc_finger_(B-box_type)	vv60073Orphans_zf-b_box	1	0	-	-	-	-	-	-	-	-	-	-	-	-	-	-	-	-	-	-	-	-	-	-	-	-	-	-	-	-	-	-	-	-	-
VIT_05s0102g01080	-	-	-	-	0.69883	-	-	-	-	-	-	307	Disease_resistance_protein_(CC-NBS-LRR_class)	0	1	1	-	-	-	-	-	-	-	-	-	-	-	-	-	-	-	-	-	-	-	-	-	-	-	-	-	-	-	-	-	-	-	-	-
VIT_05s0102g01090	-	-	-	-	0.7496	-	-	-	-	-	-	132	Unknown	0	1	2	-	-	-	-	-	-	-	-	-	-	posNA, - 206	-	-	-	-	-	-	-	-	-	-	-	-	-	-	-	-	-	-	-	-	-	-
VIT_05s0124g00600	0.618132	-	-	-	-	-	-	187.136	-	-	-	-	Ankyrin_repeat_protein_family	vv50108Accessory_factors_involved_in_transport	1	1	-	-	-	-	-	-	-	-	-	-	-	-	-	-	-	-	-	-	-	-	-	-	-	-	-	-	-	-	-	-	-	-	-
VIT_05s0124g00670	0.554396	-	-	-	-	-	-	247.342	-	-	-	-	Ankyrin_repeat_protein	vv50108Accessory_factors_involved_in_transport	1	1	-	-	-	-	-	-	-	-	-	-	-	-	-	-	-	-	-	-	-	-	-	-	-	-	-	-	-	-	-	-	-	-	-
VIT_05s0136g00280	-	-	0.415605	-	-	-	389.872	-	-	-	-	-	No_hit	0	1	3	-	-	-	-	-	-	-	-	-	-	-	-	-	-	-	-	-	-	-	-	-	-	-	-	-	-	-	337, - negNA	-	-	-	-	-
VIT_05s0165g00050	-	0.7792	-	-	-	-	-	-	220	-	-	-	No_hit	0	1	0	-	-	-	-	-	-	-	-	-	-	-	-	-	-	-	-	-	-	-	-	-	-	-	-	-	-	-	-	-	-	-	-	-
VIT_06s0004g00260	-	-	-	0.754989	0.74122	0.720428	-	-	-	159.405	171.026	322	Shoot1_protein	0	3	0	-	-	-	-	-	-	-	-	-	-	-	-	-	-	-	-	-	-	-	-	-	-	-	-	-	-	-	-	-	-	-	-	-
VIT_06s0004g00610	0.756924	-	-	0.893604	0.70918	0.756261	-	52.4404	-	37.5233	6.32456	287	Accelerated_cell_death_1_ACD1	vv50133Primary_active_transporter_cat_A9_to_A18	4	1	-	-	-	-	-	-	-	-	-	-	-	-	-	-	-	-	-	-	-	-	-	-	-	-	-	-	-	-	-	-	-	-	-
VIT_06s0004g00630	-	0.84855	-	-	0.75883	-	-	-	43	-	-	138	Accelerated_cell_death_1_ACD1	vv50133Primary_active_transporter_cat_A9_to_A18	2	3	-	-	-	-	-	posNA, - 869	-	-	-	-	-	-	-	-	-	-	-	-	-	-	-	-	-	-	-	-	-	-	-	-	-	-	-
VIT_06s0004g00670	0.545956	0.85737	-	0.58929	0.77111	-	-	272.588	35	-	213.766	211	Accelerated_cell_death_1_ACD1	vv50133Primary_active_transporter_cat_A9_to_A18	4	2	-	-	-	-	-	-	-	-	-	-	-	-	-	-	-	-	-	-	posNA, - 396	-	-	-	-	posNA, - 854	-	-	-	-	-	-	-	-	-
VIT_06s0004g01070	-	0.84194	0.594944	-	-	-	146.202	-	50	-	-	-	No_hit	0	2	2	-	-	-	-	-	-	-	-	-	-	-	-	-	-	-	-	-	-	-	-	-	-	-	-	-	-	-	-	-	-	-	-	-
VIT_06s0004g01380	-	-	-	-	-	0.629863	-	-	-	348.345	-	-	S-receptor_kinase	0	1	2	-	-	-	-	-	-	-	-	-	-	-	-	-	-	-	-	-	-	-	-	-	-	-	-	-	-	-	-	-	-	-	-	-
VIT_06s0004g01390	-	-	-	-	-	0.613874	-	-	-	341.944	-	-	S-receptor_kinase	0	1	1	-	-	-	-	-	-	-	-	-	-	-	-	-	-	-	-	-	-	-	-	-	-	-	-	-	-	-	-	-	-	-	-	-
VIT_06s0004g01510	-	0.78956	-	-	-	-	-	-	187	-	-	-	Lipoxygenase_(LOX2)	vv10592alpha-Linolenic_acid_metabolism	1	0	-	-	-	-	-	-	-	-	-	-	-	-	-	-	-	-	-	-	-	-	-	-	-	-	-	-	-	-	-	-	-	-	-
VIT_06s0004g01630	-	-	0.547861	-	-	-	198	-	-	-	-	-	Transcription_factor_jumonji_(jmjC)_domain-containing_protein	vv60038Jumonji	1	0	-	-	-	-	-	-	-	-	-	-	-	-	-	-	-	-	-	-	-	-	-	-	-	-	-	-	-	-	-	-	-	-	-
VIT_06s0004g02200	-	0.81561	-	-	-	-	-	-	145	-	-	-	Unknown_protein	0	1	3	-	-	-	-	-	-	-	326, - negNA	-	-	-	-	-	-	-	-	-	-	-	-	posNA, - 359	-	-	-	-	-	-	-	-	-	-	-	-
VIT_06s0004g02290	-	-	0.576033	0.684955	0.79319	0.685624	216.254	-	-	165.916	355.549	125	Unknown	0	4	3	-	-	-	-	-	-	-	-	-	-	-	-	-	-	-	-	-	-	-	-	-	-	-	-	-	-	-	-	-	-	-	-	-
VIT_06s0004g03690	-	-	-	-	0.84686	0.771505	-	-	-	41.3763	-	37	Glutathione_S-transferase_GSTO1	vv10480Glutathione_metabolism	2	1	-	-	-	-	-	-	-	-	-	-	-	-	-	-	-	-	-	-	posNA, - 526	-	-	-	-	-	-	-	-	-	-	-	-	-	-
VIT_06s0004g04450	0.626177	-	-	-	-	-	-	128.281	-	-	-	-	No_hit	0	1	1	-	-	-	-	-	-	-	-	-	-	-	-	-	-	-	-	-	-	-	-	-	-	-	-	-	-	-	-	-	-	-	-	-
VIT_06s0004g04520	-	0.76522	-	-	-	-	-	-	280	-	-	-	OBP3_(OBF-binding_protein_3)	vv30011Jasmonate_signaling_vv60015C2C2-DOF	1	0	-	-	-	-	-	-	-	-	-	-	-	-	-	-	-	-	-	-	-	-	-	-	-	-	-	-	-	-	-	-	-	-	-
VIT_06s0004g04790	0.51379	-	-	-	-	-	-	199.254	-	-	-	-	MBD5_(methyl-CpG-binding_domain_5)	0	1	1	-	-	-	-	-	-	-	-	-	-	-	-	-	-	-	-	-	-	posNA, - 584	-	-	-	-	-	-	-	-	-	-	-	-	-	-
VIT_06s0004g04870	-	-	-	0.57668	-	-	-	-	-	-	274.463	-	Unknown_protein	0	1	2	-	-	posNA, - 457	-	-	784, - negNA	-	-	-	-	-	-	-	-	-	-	-	-	-	-	-	-	-	-	-	-	-	-	-	-	-	-	-
VIT_06s0004g05180	-	-	-	0.744193	0.88737	0.696942	-	-	-	227.108	229.632	25	Ribulose_bisphosphate_carboxylase/oxygenase_activase,_chloroplast	0	3	2	-	-	-	-	-	-	-	-	-	-	-	904, - negNA	-	-	-	-	-	-	-	-	-	-	-	-	-	-	-	-	-	-	-	-	-
VIT_06s0004g05310	-	-	0.644655	-	0.78189	0.677369	46.1303	-	-	130.154	-	73	Tropinone_reductase	vv10220Urea_cycle_and_metabolism_of_amino_groups	3	0	-	-	-	-	-	-	-	-	-	-	-	-	-	-	-	-	-	-	-	-	-	-	-	-	-	-	-	-	-	-	-	-	-
VIT_06s0004g05320	-	-	0.50825	-	-	0.614389	263.97	-	-	113.49	-	-	Tropinone_reductase	vv10220Urea_cycle_and_metabolism_of_amino_groups	2	0	-	-	-	-	-	-	-	-	-	-	-	-	-	-	-	-	-	-	-	-	-	-	-	-	-	-	-	-	-	-	-	-	-
VIT_06s0004g05330	-	-	0.462626	-	0.7737	0.515794	376.114	-	-	290.296	-	82	Tropinone_reductase	vv10220Urea_cycle_and_metabolism_of_amino_groups	3	1	-	-	-	-	-	-	-	-	-	-	-	-	-	-	-	-	-	-	-	-	-	-	-	-	-	-	-	-	-	-	-	-	-
VIT_06s0004g05350	-	-	0.602518	-	-	0.632387	94.7418	-	-	191.792	-	-	Tropinone_reductase	vv10220Urea_cycle_and_metabolism_of_amino_groups	2	0	-	-	-	-	-	-	-	-	-	-	-	-	-	-	-	-	-	-	-	-	-	-	-	-	-	-	-	-	-	-	-	-	-
VIT_06s0004g05360	-	-	0.557355	-	-	-	190.804	-	-	-	-	-	Tropinone_reductase	vv10220Urea_cycle_and_metabolism_of_amino_groups	1	0	-	-	-	-	-	-	-	-	-	-	-	-	-	-	-	-	-	-	-	-	-	-	-	-	-	-	-	-	-	-	-	-	-
VIT_06s0004g05380	-	-	0.558064	-	0.71506	0.731041	284.018	-	-	27.1293	-	239	Tropinone_reductase	vv10220Urea_cycle_and_metabolism_of_amino_groups	3	0	-	-	-	-	-	-	-	-	-	-	-	-	-	-	-	-	-	-	-	-	-	-	-	-	-	-	-	-	-	-	-	-	-
VIT_06s0004g05390	-	0.77747	-	-	0.76035	-	-	-	227	-	-	285	Tropinone_reductase	vv10220Urea_cycle_and_metabolism_of_amino_groups	2	0	-	-	-	-	-	-	-	-	-	-	-	-	-	-	-	-	-	-	-	-	-	-	-	-	-	-	-	-	-	-	-	-	-
VIT_06s0004g05430	-	0.75232	0.583397	-	0.79674	-	207.861	-	334	-	-	159	Tropinone_reductase	vv10220Urea_cycle_and_metabolism_of_amino_groups	3	0	-	-	-	-	-	-	-	-	-	-	-	-	-	-	-	-	-	-	-	-	-	-	-	-	-	-	-	-	-	-	-	-	-
VIT_06s0004g05450	-	0.7874	-	-	-	-	-	-	194	-	-	-	Tropinone_reductase	vv10220Urea_cycle_and_metabolism_of_amino_groups	1	2	-	-	-	-	-	-	-	-	-	-	-	-	-	-	-	-	-	-	-	posNA, - 771	-	-	-	-	-	-	-	-	-	-	-	-	-
VIT_06s0004g05690	-	-	-	-	0.73206	-	-	-	-	-	-	184	Glutathione_S-transferase_GSTU7	vv10480Glutathione_metabolism	1	2	-	-	-	-	-	-	-	-	-	-	-	-	-	-	-	-	-	-	-	-	-	-	-	-	-	-	-	-	-	-	-	-	-
VIT_06s0004g06170	-	0.83308	-	0.784485	0.83687	0.674012	-	-	103	206.671	124.708	95	Thylakoid_soluble_phosphoprotein	0	4	2	-	-	-	-	-	-	-	-	-	posNA, - 603	-	-	-	-	-	-	-	-	-	-	-	-	-	-	-	-	-	-	-	-	-	-	-
VIT_06s0004g06540	-	-	0.560507	0.706393	0.7203	0.795198	392.428	-	-	21.7715	280.956	322	Undecaprenyl_pyrophosphate_synthetase	vv10900Terpenoid_biosynthesis	4	1	-	-	-	-	-	-	-	-	-	-	-	-	-	-	-	-	-	-	-	-	-	-	-	-	-	-	-	-	-	-	-	-	-
VIT_06s0004g06980	-	-	0.614051	-	-	-	82.45	-	-	-	-	-	Phytol_kinase_2,_chloroplast_precursor	vv10860Porphyrin_and_chlorophyll_metabolism	1	1	-	-	-	-	-	-	-	-	-	-	-	-	-	-	-	-	-	-	-	-	-	-	-	-	-	-	-	-	-	-	-	-	-
VIT_06s0004g07360	-	-	0.506608	-	-	0.637337	518.315	-	-	307.662	-	-	Protein_phosphatase_2C	0	2	3	-	-	-	-	-	-	-	-	-	-	-	-	-	-	-	-	-	-	-	-	-	-	-	-	-	-	-	-	-	-	-	-	-
VIT_06s0004g08410	-	-	0.528629	-	-	-	549.132	-	-	-	-	-	Bis(5'-adenosyl)-triphosphatase	vv10230Purine_metabolism	1	1	-	-	-	-	-	-	-	-	-	-	-	-	-	-	-	-	-	-	-	-	-	-	-	-	-	-	-	posNA, - 115	-	-	-	-	-
VIT_06s0009g01220	-	-	0.460141	-	-	-	270.998	-	-	-	-	-	Subtilisin_protease_C1	0	1	1	-	-	-	-	-	-	-	-	-	-	-	-	-	-	-	-	-	-	-	-	-	-	-	-	-	-	-	-	-	-	-	-	-
VIT_06s0009g01280	0.684683	-	-	-	-	-	-	101.76	-	-	-	-	No_hit	0	1	2	-	-	posNA, - 476	-	-	-	-	-	-	-	-	-	-	-	-	-	-	-	-	-	posNA, - 659	-	-	-	-	-	-	-	-	-	-	-	-
VIT_06s0009g01670	-	-	-	-	0.80465	0.709616	-	-	-	217.933	-	120	forkhead-associated_domain-containing_protein	vv60028FHA	2	1	-	-	-	-	-	-	-	-	-	-	-	-	-	posNA, - 478	-	-	-	-	-	-	-	-	-	-	-	-	-	-	-	-	-	-	-
VIT_06s0009g02030	-	-	0.446992	-	-	-	416.327	-	-	-	-	-	No_hit	0	1	0	-	-	-	-	-	-	-	-	-	-	-	-	-	-	-	-	-	-	-	-	-	-	-	-	-	-	-	-	-	-	-	-	-
VIT_06s0009g02160	-	0.82152	-	-	-	-	-	-	287	-	-	-	NADH_dehydrogenase_(ubiquinone)_flavoprotein_2	vv10190Oxidative_phosphorylation_vv50134Primary_active_transporter_cat_D1	1	1	-	-	-	-	-	-	-	-	-	-	-	-	-	-	-	-	-	-	-	-	-	-	-	-	-	-	-	-	-	-	-	-	-
VIT_06s0009g02500	-	-	-	-	-	0.527302	-	-	-	409.492	-	-	Plastocyanin_domain-containing_protein	vv10195Photosynthesis_vv50113Thylakoid_targeting_pathway	1	2	posNA, - 333	-	-	-	-	-	-	-	-	-	-	-	-	-	-	-	-	-	-	-	-	-	-	-	-	-	-	-	-	-	-	-	-
VIT_06s0061g00080	-	0.83106	-	-	0.79117	0.675514	-	-	173	226.177	-	318	Saccharopine_dehydrogenase	vv10300Lysine_biosynthesis	3	2	-	-	-	-	-	-	-	-	-	-	-	-	-	-	-	-	-	-	-	-	-	-	-	-	-	-	-	53, - negNA	-	-	77, - negNA	-	-
VIT_06s0061g00330	-	-	-	-	-	0.628426	-	-	-	306.366	-	-	Unknown_protein	0	1	1	posNA, - 405	-	-	-	-	-	-	-	-	-	-	-	-	-	-	-	-	-	-	-	-	-	-	-	-	-	-	-	-	-	-	-	-
VIT_06s0061g00460	-	-	0.612276	-	-	-	108.835	-	-	-	-	-	Lactoylglutathione_lyase	vv10620Pyruvate_metabolism	1	2	-	-	-	-	-	-	-	-	-	-	-	-	-	-	-	-	-	-	-	-	posNA, - 475	-	-	-	-	-	-	-	-	-	-	-	-
VIT_06s0061g00770	-	-	-	-	-	0.673178	-	-	-	378.444	-	-	Ribosomal_protein_L9,_chloroplast_(CL9)_50S	vv23010Ribosome	1	0	-	-	-	-	-	-	-	-	-	-	-	-	-	-	-	-	-	-	-	-	-	-	-	-	-	-	-	-	-	-	-	-	-
VIT_06s0061g00800	-	-	0.602111	-	-	-	87.3613	-	-	-	-	-	Unknown_protein	0	1	0	-	-	-	-	-	-	-	-	-	-	-	-	-	-	-	-	-	-	-	-	-	-	-	-	-	-	-	-	-	-	-	-	-
VIT_06s0061g00810	-	-	0.625077	-	-	0.633204	73.5119	-	-	282.786	-	-	Cyclin-dependent_kinase_regulatory_subunit_CKS2	vv44110Cell_cycle	2	1	-	-	-	-	-	-	-	-	-	-	-	-	-	-	-	-	-	-	-	-	-	-	-	-	-	-	-	-	-	-	-	-	-
VIT_06s0061g01340	-	-	-	0.728534	-	-	-	-	-	-	255.947	-	Phosphoglycerate_mutase	vv10010Glycolysis	1	0	-	-	-	-	-	-	-	-	-	-	-	-	-	-	-	-	-	-	-	-	-	-	-	-	-	-	-	-	-	-	-	-	-
VIT_06s0080g00030	-	-	-	-	-	0.651555	-	-	-	261.19	-	-	Aldo/keto_reductase	vv10040Pentose_glucuronate_interconversion_vv10051Fructose_and_mannose_metabolism_vv10052Galactose_metabolism_vv10561Glycerolipid_metabolism_vv10620Pyruvate_metabolism	1	0	-	-	-	-	-	-	-	-	-	-	-	-	-	-	-	-	-	-	-	-	-	-	-	-	-	-	-	-	-	-	-	-	-
VIT_06s0080g00210	-	-	0.560829	-	-	-	63.0635	-	-	-	-	-	Histone_deacetylase_protein_(HDA8)	vv44110Cell_cycle	1	1	-	-	-	-	-	-	-	-	-	-	-	-	-	-	-	-	-	-	-	-	-	-	-	-	-	-	-	-	-	-	-	-	-
VIT_06s0080g00280	-	-	-	0.7549	-	-	-	-	-	-	193.51	-	Bile_acid_sodium_symporter	vv50123Porters_cat_18_to_29	1	2	-	-	-	-	-	-	-	-	-	-	-	-	-	-	-	-	-	-	-	-	-	-	-	-	-	-	-	-	-	-	-	-	228, - negNA
VIT_06s0080g00820	-	0.76994	-	-	0.71104	-	-	-	256	-	-	275	Tubulin_beta-6_chain	vv44145Phagosome_vv44810Regulation_of_actin_cytoskeleton	2	1	-	-	-	-	-	-	-	-	-	-	-	-	-	-	-	-	-	-	-	-	-	-	-	-	-	-	-	-	-	-	-	-	-
VIT_06s0080g01100	-	-	-	-	-	0.637499	-	-	-	210.05	-	-	Unknown_protein	0	1	0	-	-	-	-	-	-	-	-	-	-	-	-	-	-	-	-	-	-	-	-	-	-	-	-	-	-	-	-	-	-	-	-	-
VIT_07s0005g00070	-	-	0.571128	-	-	-	56.2139	-	-	-	-	-	5,10-methylenetetrahydrofolate_dehydrogenase-5	vv10630Glyoxylate_and_dicarboxylate_metabolism_vv10670One_carbon_pool_by_folate	1	1	-	-	-	-	-	-	-	-	-	-	-	-	-	-	-	-	-	-	-	-	-	-	-	-	-	-	-	-	-	-	-	-	-
VIT_07s0005g00380	-	-	-	0.671119	-	-	-	-	-	-	251.277	-	Glycosyl_hydrolase_family_1_protein	0	1	1	-	-	-	-	-	-	-	-	-	-	-	-	-	-	-	-	-	-	-	-	-	-	-	-	-	-	-	-	-	-	-	-	-
VIT_07s0005g00390	-	-	-	-	0.71182	-	-	-	-	-	-	257	Beta_Glucosidase_11	0	1	2	posNA, - 677	-	-	-	-	-	-	-	-	-	-	-	-	-	-	-	-	-	-	-	-	-	-	-	-	-	-	-	-	-	-	-	-
VIT_07s0005g00530	0.486468	-	-	-	-	-	-	219.991	-	-	-	-	NADH_glutamate_synthase	vv10251Glutamate_metabolism_vv10910Nitrogen_metabolism	1	1	-	-	-	-	-	-	-	-	-	-	-	-	-	-	-	-	-	-	-	-	-	-	-	-	-	-	-	-	-	-	-	-	-
VIT_07s0005g01080	-	0.78901	-	-	-	-	-	-	190	-	-	-	Unknown_protein	0	1	3	-	-	-	127, - negNA	-	-	-	-	-	-	-	-	-	-	-	-	-	-	-	-	-	-	-	-	-	-	-	-	-	-	-	-	-
VIT_07s0005g01190	-	-	0.630331	-	-	-	47.0106	-	-	-	-	-	Unknown_protein	0	1	3	-	-	-	-	-	-	-	posNA, - 128	-	-	-	-	-	-	-	-	-	-	-	-	-	-	-	-	-	-	-	-	-	-	-	-	-
VIT_07s0005g01200	-	-	0.570519	-	-	-	172.18	-	-	-	-	-	Unknown	0	1	2	-	-	-	-	-	-	-	-	-	-	-	-	-	-	-	-	-	-	posNA, - 48	-	-	-	-	-	-	-	-	-	-	-	-	-	-
VIT_07s0005g01790	-	-	-	-	0.73014	-	-	-	-	-	-	315	Acyl-CoA_synthetase_long-chain_member_2	vv10071Fatty_acid_metabolism_vv44146Peroxisome_vv50104Group_translocators	1	4	-	-	-	658, - negNA	-	-	-	554, - negNA	-	-	-	-	-	-	-	-	-	-	-	-	-	-	-	-	-	-	-	-	-	-	-	-	-
VIT_07s0005g01800	-	0.79441	-	-	0.77807	-	-	-	166	-	-	143	Agenet_domain-containing_protein	0	2	4	-	-	-	-	-	-	-	-	-	-	-	-	-	-	-	-	-	posNA, - 688	-	-	-	-	-	-	-	-	-	-	-	-	-	-	-
VIT_07s0005g01830	-	0.811	-	0.728657	-	-	-	-	122	-	108	-	Unknown_protein	0	2	0	-	-	-	-	-	-	-	-	-	-	-	-	-	-	-	-	-	-	-	-	-	-	-	-	-	-	-	-	-	-	-	-	-
VIT_07s0005g01970	0.579414	-	-	-	-	-	-	303.051	-	-	-	-	Galactinol_synthase	vv10052Galactose_metabolism	1	2	-	-	-	-	-	-	-	-	-	-	-	-	-	-	-	-	-	-	-	-	-	-	-	-	-	-	-	-	-	-	-	-	192, - negNA
VIT_07s0005g01980	0.618815	-	-	-	-	-	-	231.754	-	-	-	-	Glycosyl_transferase_family_8_protein	0	1	2	-	-	-	-	-	-	-	-	-	-	-	-	-	-	-	-	-	-	-	-	-	-	-	-	-	-	-	-	-	-	-	-	275, - negNA
VIT_07s0005g02420	0.623795	-	-	0.522845	-	-	-	82.1888	-	-	320.551	-	Haloacid_dehalogenase_hydrolase	vv10630Glyoxylate_and_dicarboxylate_metabolism	2	3	-	posNA, - 614	-	-	-	-	-	-	-	-	-	-	-	-	-	-	-	-	-	-	-	-	-	-	-	-	-	-	-	-	-	-	-
VIT_07s0005g03430	0.588416	-	-	-	-	-	-	232.319	-	-	-	-	SEC14_cytosolic_factor	vv50122Porters_cat_7_to_17	1	1	-	-	-	-	-	-	-	-	-	-	-	-	-	-	-	-	-	-	-	-	-	-	-	-	-	-	-	-	-	-	-	-	-
VIT_07s0005g03540	-	-	-	-	-	0.633927	-	-	-	380.782	-	-	Plastid-specific_50S_ribosomal_protein_6	0	1	1	-	-	-	-	-	-	-	-	-	-	-	-	-	-	-	-	-	-	-	-	-	-	-	-	-	-	-	-	-	-	-	-	-
VIT_07s0005g03680	0.649742	0.81662	0.510819	0.688304	0.77967	0.685499	474.784	59.5819	108	56.5332	54.8452	75	CCR4-NOT_complex_subunit_CAF16	vv23018RNA_degradation_vv52010ABC_transporters	6	4	-	-	-	153, - negNA	-	-	-	-	99, - negNA	-	-	-	-	-	-	-	-	-	-	-	-	-	-	-	-	-	-	-	-	-	posNA, - 8	-	-
VIT_07s0005g03970	0.551414	-	-	0.552538	-	-	-	245.913	-	-	304.631	-	Peptide_transporter_protein_3	vv50122Porters_cat_7_to_17	2	2	-	-	-	-	-	-	-	-	-	-	-	-	-	-	-	-	-	-	-	-	-	-	-	-	-	-	-	-	-	-	-	-	-
VIT_07s0005g04400	-	-	0.583393	0.698016	0.75755	0.713525	317.222	-	-	175.479	301.463	315	Photosystem_II_reaction_centre_W_(PsbW)	vv10195Photosynthesis_vv50135Primary_active_transporter_cat_D3_to_E2	4	0	-	-	-	-	-	-	-	-	-	-	-	-	-	-	-	-	-	-	-	-	-	-	-	-	-	-	-	-	-	-	-	-	-
VIT_07s0005g04860	-	-	-	-	-	0.628939	-	-	-	381.058	-	-	Glutaredoxin_protein	0	1	2	-	-	-	-	-	-	-	-	-	-	-	-	-	-	-	-	-	-	-	-	-	-	-	-	-	-	-	-	-	-	-	-	-
VIT_07s0005g05720	0.744447	-	-	-	-	-	-	41.4126	-	-	-	-	Tetratricopeptide_repeat_domain_male_sterility_MS5	0	1	2	-	-	-	-	-	16, - negNA	-	-	-	-	-	-	-	-	-	-	-	-	-	-	-	-	-	-	-	-	posNA, - 1	-	-	-	-	-	-
VIT_07s0005g05850	-	-	0.6441	-	-	-	23.2379	-	-	-	-	-	Unknown_protein	0	1	0	-	-	-	-	-	-	-	-	-	-	-	-	-	-	-	-	-	-	-	-	-	-	-	-	-	-	-	-	-	-	-	-	-
VIT_07s0005g06610	-	0.86774	-	-	-	-	-	-	20	-	-	-	Unknown_protein	0	1	1	-	-	-	-	-	-	-	-	-	-	-	-	-	-	-	-	-	-	-	-	-	-	-	-	-	-	-	-	-	-	-	-	-
VIT_07s0005g06620	-	0.80293	-	-	0.73898	-	-	-	147	-	-	212	Unknown_protein	0	2	0	-	-	-	-	-	-	-	-	-	-	-	-	-	-	-	-	-	-	-	-	-	-	-	-	-	-	-	-	-	-	-	-	-
VIT_07s0005g06650	0.778641	-	-	-	-	-	-	34.2929	-	-	-	-	Molecular_chaperone_DnaK	vv23018RNA_degradation_vv50101Channels_and_pores	1	2	-	-	-	-	-	-	-	-	-	-	-	-	posNA, - 976	-	-	-	-	-	-	-	-	-	-	-	-	-	-	-	-	-	-	-	-
VIT_07s0031g00100	-	-	0.505849	-	-	-	323.778	-	-	-	-	-	flavonol_synthase	vv10941Flavonoid_biosynthesis	1	0	-	-	-	-	-	-	-	-	-	-	-	-	-	-	-	-	-	-	-	-	-	-	-	-	-	-	-	-	-	-	-	-	-
VIT_07s0031g00260	-	-	0.560431	-	-	-	139.617	-	-	-	-	-	Cyclin_delta-3	vv30007Cytokinin_signaling_vv44110Cell_cycle	1	0	-	-	-	-	-	-	-	-	-	-	-	-	-	-	-	-	-	-	-	-	-	-	-	-	-	-	-	-	-	-	-	-	-
VIT_07s0031g00680	-	-	0.618925	-	-	0.671926	148.432	-	-	325.06	-	-	Red_chlorophyll_catabolite_reductase_(accelerated_cell_death_2)	vv10860Porphyrin_and_chlorophyll_metabolism	2	0	-	-	-	-	-	-	-	-	-	-	-	-	-	-	-	-	-	-	-	-	-	-	-	-	-	-	-	-	-	-	-	-	-
VIT_07s0031g01370	-	-	-	0.622432	-	-	-	-	-	-	294.856	-	flavonoid_3-monooxygenase	vv10941Flavonoid_biosynthesis	1	1	-	-	-	-	-	-	-	-	-	-	-	-	-	-	-	-	-	-	-	-	-	-	-	-	-	-	-	-	-	-	-	-	-
VIT_07s0031g01420	-	-	-	0.653899	-	-	-	-	-	-	337.87	-	ATATH13	vv52010ABC_transporters	1	2	174, - negNA	-	-	-	-	-	-	-	-	-	-	-	-	-	-	-	-	-	-	-	-	-	-	-	-	-	-	-	-	-	-	-	-
VIT_07s0031g01500	-	-	0.485783	-	-	-	543.56	-	-	-	-	-	Unknown_protein	0	1	0	-	-	-	-	-	-	-	-	-	-	-	-	-	-	-	-	-	-	-	-	-	-	-	-	-	-	-	-	-	-	-	-	-
VIT_07s0031g01530	0.607848	0.858	-	-	-	-	-	116.79	32	-	-	-	Stress_enhanced_protein_2_(SEP2)	0	2	3	-	-	-	-	-	224, - negNA	-	-	-	-	-	-	-	-	posNA, - 722	-	57, - negNA	-	-	-	-	-	-	-	-	-	-	-	-	-	-	-	-
VIT_07s0031g01550	-	0.82386	-	0.792033	-	0.590942	-	-	106	396.99	89.7497	-	No_hit	0	3	1	-	-	-	-	-	-	-	-	-	-	-	-	-	-	-	-	-	-	-	-	-	-	-	-	-	-	-	-	-	-	-	-	-
VIT_07s0031g01560	-	-	-	0.739244	-	-	-	-	-	-	208.567	-	Unknown_protein	0	1	3	-	-	-	-	-	-	-	-	-	-	-	-	-	-	-	-	-	-	-	-	-	-	-	-	-	-	-	-	-	-	91, - negNA	-	-
VIT_07s0031g01630	-	0.84181	-	-	-	-	-	-	86	-	-	-	Unknown_protein	0	1	0	-	-	-	-	-	-	-	-	-	-	-	-	-	-	-	-	-	-	-	-	-	-	-	-	-	-	-	-	-	-	-	-	-
VIT_07s0031g01660	-	-	0.591979	-	0.74537	0.697344	195.1	-	-	133.462	-	145	CYP86A2	0	3	2	-	-	-	-	-	-	-	-	-	-	-	-	-	-	-	-	-	-	-	-	-	-	-	-	-	-	-	-	-	-	-	-	-
VIT_07s0031g01770	-	-	-	0.743821	-	-	-	-	-	-	201.408	-	Violaxanthin_de-epoxidase	vv10906Carotenoid_biosynthesis	1	1	-	-	-	-	-	-	-	-	-	-	-	-	-	-	-	-	-	-	-	-	-	-	-	-	-	-	-	-	-	-	-	-	-
VIT_07s0031g02080	-	0.83623	-	-	-	-	-	-	242	-	-	-	Alginate_lyase2	0	1	0	-	-	-	-	-	-	-	-	-	-	-	-	-	-	-	-	-	-	-	-	-	-	-	-	-	-	-	-	-	-	-	-	-
VIT_07s0031g02310	-	-	0.568544	-	-	-	247.459	-	-	-	-	-	Leucine-rich_repeat-containing_protein_40	0	1	0	-	-	-	-	-	-	-	-	-	-	-	-	-	-	-	-	-	-	-	-	-	-	-	-	-	-	-	-	-	-	-	-	-
VIT_07s0031g02440	0.686188	-	-	0.533722	-	-	-	25.6515	-	-	274.244	-	Amino_acid_permease_3	vv50123Porters_cat_18_to_29	2	3	-	-	-	-	-	-	-	-	-	-	-	-	-	-	-	-	-	-	-	-	posNA, - 294	-	-	-	-	-	posNA, - 717	-	-	-	-	-	-
VIT_07s0031g02510	-	0.77432	0.494496	-	-	0.645236	527.149	-	238	185.701	-	-	Sirtuin_(silent_mating_type_information_regulation_2_homolog)	0	3	1	-	-	-	-	-	-	-	-	-	-	-	-	-	-	-	-	-	-	-	-	posNA, - 358	-	-	-	-	-	-	-	-	-	-	-	-
VIT_07s0031g02780	-	-	-	0.79602	0.71504	-	-	-	-	-	79.2338	240	Cyclase/dehydrase	0	2	3	-	-	-	-	-	-	-	-	-	-	posNA, - 21	-	-	-	-	-	-	-	-	-	-	-	-	-	-	-	-	-	-	-	-	-	-
VIT_07s0031g03200	-	-	0.529724	-	-	-	311.875	-	-	-	-	-	ferrochelatase_II	vv10860Porphyrin_and_chlorophyll_metabolism	1	0	-	-	-	-	-	-	-	-	-	-	-	-	-	-	-	-	-	-	-	-	-	-	-	-	-	-	-	-	-	-	-	-	-
VIT_07s0095g00030	-	0.77763	-	-	0.74012	-	-	-	226	-	-	326	Pentatricopeptide_repeat-containing_protein	0	2	0	-	-	-	-	-	-	-	-	-	-	-	-	-	-	-	-	-	-	-	-	-	-	-	-	-	-	-	-	-	-	-	-	-
VIT_07s0095g00190	-	-	0.524376	-	-	-	512.638	-	-	-	-	-	No_hit	0	1	1	-	-	-	posNA, - 630	-	-	-	-	-	-	-	-	-	-	-	-	-	-	-	-	-	-	-	-	-	-	-	-	-	-	-	-	-
VIT_07s0104g00360	0.622281	-	-	-	-	-	-	166.241	-	-	-	-	Early-responsive_to_dehydration	0	1	2	-	-	-	-	-	-	-	-	-	-	-	-	-	-	-	-	-	-	posNA, - 671	-	-	-	-	-	-	-	-	-	-	-	-	-	-
VIT_07s0104g00400	-	-	0.436721	-	-	-	538.499	-	-	-	-	-	Exonuclease_C2H2	vv60017C2H2	1	0	-	-	-	-	-	-	-	-	-	-	-	-	-	-	-	-	-	-	-	-	-	-	-	-	-	-	-	-	-	-	-	-	-
VIT_07s0104g00410	-	0.79283	-	-	-	-	-	-	285	-	-	-	Endo-1,3;1,4-beta-D-glucanase_precursor	0	1	2	-	-	-	-	-	-	-	-	-	-	-	-	-	-	-	-	-	-	posNA, - 510	-	-	-	-	-	-	-	-	-	-	-	-	-	-
VIT_07s0104g00420	-	0.80391	-	-	0.76762	-	-	-	142	-	-	98	Endo-1,3;1,4-beta-D-glucanase_precursor	0	2	1	-	-	-	-	-	-	-	-	-	132, - negNA	-	-	-	-	-	-	-	-	-	-	-	-	-	-	-	-	-	-	-	-	-	-	-
VIT_07s0104g00510	-	-	-	-	-	0.649285	-	-	-	429.67	-	-	MRNA-binding_protein_precursor	0	1	0	-	-	-	-	-	-	-	-	-	-	-	-	-	-	-	-	-	-	-	-	-	-	-	-	-	-	-	-	-	-	-	-	-
VIT_07s0104g00730	-	-	-	-	-	0.72022	-	-	-	125.108	-	-	Unknown_protein	0	1	3	-	-	posNA, - 723	-	-	-	-	-	-	-	-	-	-	-	-	-	-	-	-	-	-	-	-	-	-	-	-	-	-	-	-	-	-
VIT_07s0104g01250	-	-	-	-	-	0.676594	-	-	-	84.2852	-	-	flavin-containing_monooxygenase	vv11000Single_reactions	1	0	-	-	-	-	-	-	-	-	-	-	-	-	-	-	-	-	-	-	-	-	-	-	-	-	-	-	-	-	-	-	-	-	-
VIT_07s0104g01360	-	-	0.643026	-	-	0.61954	33.7639	-	-	218.44	-	-	Constans-like_13	vv30009Flower_development_vv34710Circadian_rhythm_vv60014C2C2-CO	2	0	-	-	-	-	-	-	-	-	-	-	-	-	-	-	-	-	-	-	-	-	-	-	-	-	-	-	-	-	-	-	-	-	-
VIT_07s0104g01370	-	-	0.558471	-	-	0.64769	185.297	-	-	107.163	-	-	Zinc_finger_(C3HC4-type_ring_finger)	vv60078Other_zf-C3HC4	2	0	-	-	-	-	-	-	-	-	-	-	-	-	-	-	-	-	-	-	-	-	-	-	-	-	-	-	-	-	-	-	-	-	-
VIT_07s0104g01430	-	0.76691	0.586268	-	-	-	105.726	-	272	-	-	-	Phototropic-responsive_NPH3	0	2	1	-	-	-	-	-	-	-	-	-	-	-	-	-	-	-	-	-	-	-	-	-	-	-	-	-	-	-	-	-	-	-	-	-
VIT_07s0129g00380	-	-	-	-	-	0.660518	-	-	-	339.99	-	-	Phototropic-responsive_NPH3	vv60093TRAF	1	3	-	-	-	-	-	-	-	-	-	-	-	-	-	-	-	-	-	-	-	-	-	-	-	-	-	-	-	posNA, - 422	-	-	-	posNA, - 733	-
VIT_07s0129g00470	-	-	-	0.75091	-	-	-	-	-	-	84.4985	-	Unknown_protein	0	1	2	-	-	-	241, - negNA	-	-	-	-	-	-	-	-	-	-	-	-	-	-	-	-	-	-	-	-	-	-	-	88, - negNA	-	-	-	-	-
VIT_07s0129g00530	-	-	0.522987	-	-	0.727728	437.208	-	-	59.2874	-	-	Hydrolase,_alpha/beta_fold_family	0	2	1	-	-	-	-	-	-	posNA, - 780	-	-	-	-	-	-	-	-	-	-	-	-	-	-	-	-	-	-	-	-	-	-	-	-	-	-
VIT_07s0129g00630	-	0.81087	-	-	-	-	-	-	326	-	-	-	Unknown_protein	0	1	1	-	-	-	-	-	-	-	-	-	-	-	-	-	-	-	-	-	-	posNA, - 818	-	-	-	-	-	-	-	-	-	-	-	-	-	-
VIT_07s0129g00750	-	0.8163	-	-	-	-	-	-	110	-	-	-	CYP81D8	0	1	0	-	-	-	-	-	-	-	-	-	-	-	-	-	-	-	-	-	-	-	-	-	-	-	-	-	-	-	-	-	-	-	-	-
VIT_07s0129g00870	-	-	0.542423	-	-	-	447.973	-	-	-	-	-	Protein_kinase_family	0	1	1	-	-	-	-	-	-	-	-	-	-	-	-	-	-	-	-	-	-	-	-	152, - negNA	-	-	-	-	-	-	-	-	-	-	-	-
VIT_07s0130g00020	-	0.85724	-	-	-	-	-	-	165	-	-	-	NADPH2:quinone_reductase	vv10740Riboflavin_metabolism	1	1	-	-	-	-	-	-	-	-	-	-	-	-	-	-	-	-	-	-	-	-	-	-	-	-	-	-	-	-	-	-	-	-	-
VIT_07s0130g00180	0.650218	-	-	-	-	-	-	239.291	-	-	-	-	Pentatricopeptide_(PPR)_repeat-containing	0	1	1	-	-	-	-	-	-	-	-	-	-	-	-	-	-	-	-	-	-	-	-	-	-	-	-	-	-	-	-	-	-	-	-	-
VIT_07s0130g00380	0.688108	-	-	0.55284	-	-	-	49.1732	-	-	348.014	-	DNA_(cytosine-5)-methyltransferase_AthI	vv10271Methionine_metabolism	2	1	-	-	-	-	-	-	-	-	-	-	-	-	-	-	-	-	-	-	-	-	-	posNA, - 580	-	-	-	-	-	-	-	-	-	-	-
VIT_07s0141g00270	-	-	-	0.691726	-	-	-	-	-	-	75.8947	-	Auxin-induced_protein_22D	vv30003Auxin_signaling_vv60008AUXIAA	1	2	-	-	-	-	-	-	-	189, - negNA	-	-	-	-	-	-	-	-	-	-	-	-	-	-	-	-	-	-	-	-	-	-	-	-	-
VIT_07s0141g00290	-	-	-	-	-	0.718712	-	-	-	22	-	-	IAA16	vv30003Auxin_signaling_vv60008AUXIAA	1	3	-	-	-	-	-	-	-	-	-	-	-	-	-	-	-	-	-	-	-	-	-	-	-	-	-	-	-	-	-	-	-	-	-
VIT_07s0141g00480	0.662627	-	-	-	-	-	-	27.0555	-	-	-	-	No_hit	0	1	1	-	-	-	-	-	posNA, - 983	-	-	-	-	-	-	-	-	-	-	-	-	-	-	-	-	-	-	-	-	-	-	-	-	-	-	-
VIT_07s0141g00560	0.495468	-	-	-	-	-	-	292.951	-	-	-	-	No_hit	0	1	2	-	-	-	-	-	-	-	-	-	-	-	-	-	-	posNA, - 370	-	-	-	-	-	-	-	-	-	-	-	-	-	-	-	-	-	58, - negNA
VIT_07s0141g00570	-	-	-	-	-	0.658311	-	-	-	262.393	-	-	Photosystem_II_reaction_centre_W_(PsbW)	vv10195Photosynthesis_vv50135Primary_active_transporter_cat_D3_to_E2	1	2	-	-	-	-	-	-	-	116, - negNA	-	-	-	-	-	-	-	-	-	-	-	-	-	-	-	-	-	posNA, - 925	-	-	-	-	-	-	-
VIT_07s0141g01070	-	0.79194	-	-	-	-	-	-	329	-	-	-	No_hit	0	1	4	-	-	posNA, - 548	-	-	-	-	-	-	-	-	-	-	-	-	-	-	-	-	-	-	-	-	-	-	-	-	-	-	-	-	-	-
VIT_07s0151g00280	0.672799	-	-	-	-	-	-	110.982	-	-	-	-	Bax_inhibitor	vv50109Incompletely_characterized_transport_systems	1	1	-	-	-	-	-	-	-	-	-	-	-	-	-	-	-	-	-	-	-	-	-	-	-	-	-	-	-	-	-	-	-	-	-
VIT_07s0151g00860	-	-	-	0.702705	-	-	-	-	-	-	323.416	-	Hydrolase,_alpha/beta_fold	0	1	1	-	-	-	-	-	-	-	-	-	-	-	-	-	-	-	-	-	-	-	-	posNA, - 479	-	-	-	-	-	-	-	-	-	-	-	-
VIT_07s0191g00190	-	-	-	-	-	0.593008	-	-	-	286.522	-	-	GTP_cyclohydrolase_II/3,4-dihydroxy-2-butanone_4-phosphate_synthase	vv10740Riboflavin_metabolism	1	4	-	-	-	-	-	-	-	187, - negNA	-	-	-	-	-	-	-	-	-	-	-	-	-	-	-	-	-	-	-	20, - negNA	-	-	-	-	-
VIT_08s0007g00020	-	-	-	0.697929	-	-	-	-	-	-	219.773	-	Cation/hydrogen_exchanger_20_(CHX20)	vv50124Porters_cat_30_to_64	1	8	-	-	-	posNA, - 469	-	-	-	-	-	-	-	posNA, - 57	-	-	-	-	-	-	780, - negNA	-	posNA, - 705	-	-	posNA, - 261	-	-	-	-	-	-	-	-	-
VIT_08s0007g00100	0.719208	-	-	-	-	-	-	44.6654	-	-	-	-	Unknown	0	1	0	-	-	-	-	-	-	-	-	-	-	-	-	-	-	-	-	-	-	-	-	-	-	-	-	-	-	-	-	-	-	-	-	-
VIT_08s0007g00530	-	0.82659	-	-	0.8028	0.754602	-	-	162	54.3875	-	248	3-beta_hydroxysteroid_dehydrogenase/isomerase_protein	vv10140C21-Steroid_hormone_metabolism	3	1	-	-	-	-	-	-	-	-	-	-	-	-	-	-	-	-	102, - negNA	-	-	-	-	-	-	-	-	-	-	-	-	-	-	-	-
VIT_08s0007g00740	0.653825	-	-	-	-	-	-	138.456	-	-	-	-	Hsp70-interacting_protein	vv24141Protein_processing_in_endoplasmic_reticulum	1	1	-	-	-	-	-	-	-	-	-	-	-	-	-	-	-	-	-	-	-	-	-	-	-	-	-	-	-	-	-	-	-	-	-
VIT_08s0007g00780	-	0.75158	0.622963	-	0.77724	0.67531	93.2738	-	338	198.273	-	215	One_helix_protein_(OHP)	0	4	1	-	-	-	-	-	-	-	-	-	-	-	-	-	-	-	-	-	-	-	-	-	-	-	-	-	-	-	-	-	-	-	-	-
VIT_08s0007g00840	-	-	-	0.808945	0.75063	-	-	-	-	-	96.8297	237	Ribulose_bisphosphate_carboxylase/oxygenase_activase,_chloroplast	0	2	2	-	-	-	-	-	-	-	-	-	-	-	-	-	-	-	-	-	-	-	-	-	-	-	-	-	-	-	-	-	-	-	-	-
VIT_08s0007g00920	-	-	-	0.784911	-	-	-	-	-	-	145.966	-	Tropinone_reductase	vv10220Urea_cycle_and_metabolism_of_amino_groups	1	2	-	-	-	-	-	-	-	-	-	-	-	-	-	-	-	-	-	-	-	-	-	-	-	-	-	-	-	-	-	-	-	-	-
VIT_08s0007g00930	0.735952	-	-	-	-	-	-	25.0998	-	-	-	-	Regulator_of_chromosome_condensation_(RCC1)	vv50112Nuclear_pore_complex	1	5	-	-	-	-	-	-	-	71, - negNA	-	-	-	-	-	-	-	-	-	-	-	-	-	-	-	-	-	-	-	-	-	-	-	-	posNA, - 99
VIT_08s0007g01270	-	-	-	0.746793	-	-	-	-	-	-	197.664	-	Dynein_light_chain_LC6,_flagellar_outer_arm	vv44810Regulation_of_actin_cytoskeleton	1	1	-	-	-	-	-	-	-	-	-	-	-	-	-	-	-	-	-	-	-	-	-	-	-	-	-	-	-	-	-	-	-	-	-
VIT_08s0007g01330	-	0.83381	-	-	-	-	-	-	73	-	-	-	Unknown_protein	0	1	0	-	-	-	-	-	-	-	-	-	-	-	-	-	-	-	-	-	-	-	-	-	-	-	-	-	-	-	-	-	-	-	-	-
VIT_08s0007g01350	-	-	0.580184	-	-	-	146.786	-	-	-	-	-	No_hit	0	1	1	-	-	-	-	-	-	-	-	-	191, - 620	-	-	-	-	-	-	-	-	-	-	-	-	-	-	-	-	-	-	-	-	-	-	-
VIT_08s0007g01530	-	-	0.553151	-	-	-	492.073	-	-	-	-	-	Zinc_finger_(C3HC4-type_ring_finger)	vv60078Other_zf-C3HC4	1	4	-	-	-	-	-	-	posNA, - 317	-	-	posNA, - 178	-	-	-	-	-	-	-	-	-	-	-	-	-	-	-	-	-	-	-	-	-	-	-
VIT_08s0007g01570	-	-	-	-	0.76955	0.717536	-	-	-	171.715	-	246	fructose_1,6-bisphosphatase	vv10010Glycolysis_vv10030Pentose_phosphate_vv10051Fructose_and_mannose_metabolism_vv10710Carbon_fixation	2	1	-	-	-	-	-	-	-	-	-	-	-	-	-	-	-	-	-	-	-	-	-	-	-	-	-	-	-	-	-	-	-	-	-
VIT_08s0007g01590	-	-	-	-	0.86705	0.662975	-	-	-	343.143	-	84	fructose_1,6-bisphosphatase	vv10010Glycolysis_vv10030Pentose_phosphate_vv10051Fructose_and_mannose_metabolism_vv10710Carbon_fixation	2	0	-	-	-	-	-	-	-	-	-	-	-	-	-	-	-	-	-	-	-	-	-	-	-	-	-	-	-	-	-	-	-	-	-
VIT_08s0007g01900	-	0.77343	-	-	-	-	-	-	239	-	-	-	Proton-dependent_oligopeptide_transport_(POT)_family_protein	vv50122Porters_cat_7_to_17	1	2	-	-	-	-	-	-	-	-	-	-	-	-	-	-	-	-	-	-	-	-	-	-	-	-	-	-	-	-	-	-	-	-	-
VIT_08s0007g02070	-	0.83145	-	-	-	-	-	-	277	-	-	-	No_hit	0	1	0	-	-	-	-	-	-	-	-	-	-	-	-	-	-	-	-	-	-	-	-	-	-	-	-	-	-	-	-	-	-	-	-	-
VIT_08s0007g02190	-	-	-	-	0.76158	-	-	-	-	-	-	253	LHCB4_chlorophyll_A-B_binding_protein_CP29	vv10196Photosynthesis_antenna_proteins_vv50105Transport_electron_carriers	1	1	-	-	-	-	-	-	-	-	-	-	-	-	-	-	posNA, - 493	-	-	-	-	-	-	-	-	-	-	-	-	-	-	-	-	-	-
VIT_08s0007g02800	-	-	-	-	-	0.661438	-	-	-	293.586	-	-	Pro-X_carboxypeptidase_Lysosomal	0	1	0	-	-	-	-	-	-	-	-	-	-	-	-	-	-	-	-	-	-	-	-	-	-	-	-	-	-	-	-	-	-	-	-	-
VIT_08s0007g02970	-	-	-	-	-	0.652803	-	-	-	346	-	-	Unknown_protein	0	1	0	-	-	-	-	-	-	-	-	-	-	-	-	-	-	-	-	-	-	-	-	-	-	-	-	-	-	-	-	-	-	-	-	-
VIT_08s0007g03370	0.658869	0.87641	-	0.829622	0.80175	0.693158	-	241.609	48	45	40.7308	301	Unknown_protein	0	5	4	-	-	-	-	-	-	-	-	-	-	-	-	-	-	-	-	-	-	-	-	-	-	-	-	-	-	-	-	-	-	-	-	-
VIT_08s0007g03560	-	0.76754	-	-	-	-	-	-	274	-	-	-	Anthocyanin_membrane_protein_1_(Anm1)	vv50122Porters_cat_7_to_17	1	1	-	-	-	-	-	-	-	-	-	-	-	-	-	-	-	-	-	-	-	-	-	-	-	-	-	-	-	-	-	-	-	-	-
VIT_08s0007g03640	0.625787	-	-	-	-	-	-	183.957	-	-	-	-	BZIP_transcription_factor	vv60012BZIP	1	4	-	-	-	-	-	-	-	79, - negNA	-	-	-	-	-	-	-	-	-	-	-	-	-	-	-	-	-	-	-	-	-	308, - negNA	-	-	-
VIT_08s0007g04000	0.664364	-	-	-	-	-	-	116.473	-	-	-	-	Unknown_protein	0	1	3	-	-	-	-	-	-	posNA, - 739	-	-	831, - negNA	115, - negNA	-	-	-	-	-	-	-	-	-	-	-	-	-	-	-	-	-	-	-	-	-	-
VIT_08s0007g04030	-	-	-	0.662464	-	-	-	-	-	-	312.666	-	Unknown_protein	0	1	2	-	-	-	-	-	-	posNA, - 183	-	-	-	-	-	-	-	-	-	-	-	-	-	-	-	-	-	-	-	-	-	-	-	-	-	-
VIT_08s0007g04100	0.584652	-	-	-	-	-	-	77.3563	-	-	-	-	CYPLXXVIA2	0	1	2	-	-	-	-	-	-	-	-	-	-	-	-	-	-	-	-	-	-	-	-	-	-	-	-	-	-	-	-	-	-	posNA, - 878	-	-
VIT_08s0007g04120	0.498701	-	-	-	-	-	-	192.141	-	-	-	-	CYPLXXVIA2	0	1	3	-	-	-	-	-	-	-	-	-	-	-	-	-	-	-	-	-	-	-	-	-	-	-	-	-	-	-	-	-	posNA, - 753	-	-	-
VIT_08s0007g04230	-	-	0.498197	-	-	0.625975	247.598	-	-	54.5985	-	-	Unknown_protein	0	2	1	-	-	-	-	-	-	-	-	-	-	-	-	posNA, - 80	-	-	-	-	-	-	-	-	-	-	-	-	-	-	-	-	-	-	-	-
VIT_08s0007g04240	-	0.7662	-	-	-	-	-	-	277	-	-	-	Late_embryogenesis_abundant_protein	0	1	4	-	-	-	-	-	-	-	236, - negNA	-	-	-	-	-	-	-	-	-	-	posNA, - 769	-	-	-	-	-	-	-	-	-	-	-	-	-	-
VIT_08s0007g04350	-	-	-	0.725707	-	-	-	-	-	-	173.372	-	Protein_kinase	0	1	2	posNA, - 496	-	-	-	-	-	-	-	-	-	-	-	-	-	-	-	-	-	posNA, - 237	-	-	-	-	-	-	-	-	-	-	-	-	-	-
VIT_08s0007g04460	-	0.7761	-	-	-	-	-	-	234	-	-	-	Unknown_protein	0	1	2	-	-	-	-	-	-	-	-	-	-	posNA, - 516	-	-	-	-	-	-	-	-	-	-	-	-	-	-	-	-	-	-	-	-	-	-
VIT_08s0007g04550	-	-	-	0.774559	-	-	-	-	-	-	54.111	-	NCS1_nucleoside_transporter_family_protein	vv50124Porters_cat_30_to_64	1	1	-	-	-	-	-	-	-	-	-	-	-	-	-	-	-	-	-	-	-	-	-	-	-	-	-	-	-	-	-	-	-	-	-
VIT_08s0007g05010	-	-	-	-	-	0.682605	-	-	-	355.066	-	-	Unknown_protein	0	1	0	-	-	-	-	-	-	-	-	-	-	-	-	-	-	-	-	-	-	-	-	-	-	-	-	-	-	-	-	-	-	-	-	-
VIT_08s0007g05270	-	-	-	-	0.73934	-	-	-	-	-	-	167	No_hit	0	1	1	-	-	-	-	-	-	-	-	-	-	-	-	-	-	-	-	-	-	-	-	-	-	-	-	-	-	-	-	-	-	-	-	-
VIT_08s0007g05540	-	-	0.55766	-	-	-	379.853	-	-	-	-	-	DNA-directed_RNA_polymerase_II_subunit_E	vv23020RNA_polymerase	1	2	-	-	-	-	-	-	-	-	-	-	-	-	-	-	-	-	-	-	-	-	-	-	-	-	-	-	-	-	-	-	-	-	-
VIT_08s0007g05630	-	-	-	-	-	0.487506	-	-	-	398.485	-	-	No_hit	0	1	1	-	-	-	-	-	-	-	-	-	-	-	-	-	-	-	-	-	-	-	-	-	-	-	-	-	-	-	-	-	-	-	-	-
VIT_08s0007g05950	-	0.83379	-	-	-	-	-	-	128	-	-	-	Purple_acid_phosphatase_16_ATPAP16/PAP16	vv10740Riboflavin_metabolism	1	1	-	-	-	-	-	-	-	-	-	-	-	-	-	-	-	-	-	-	-	-	-	-	-	-	-	-	-	-	-	-	-	-	-
VIT_08s0007g06310	-	-	-	-	0.69952	-	-	-	-	-	-	304	Myb_family	vv60029G2-like	1	1	-	-	-	-	-	-	-	-	-	-	-	-	-	-	-	-	-	-	-	-	-	-	-	-	-	-	-	-	-	-	-	-	-
VIT_08s0007g06740	-	-	0.547781	-	-	-	252.024	-	-	-	-	-	Seven_in_absentia_SINA2	vv24120Ubiquitin_mediated_proteolysis	1	1	-	-	-	-	-	-	-	-	-	-	-	-	-	-	-	-	-	-	-	-	-	-	-	-	-	-	-	-	-	-	-	-	-
VIT_08s0007g07280	-	-	0.591945	-	-	-	86.8677	-	-	-	-	-	Superoxide_dismutase_[Cu-Zn]_2	vv44146Peroxisome	1	2	-	-	-	-	-	-	-	-	-	-	-	-	-	-	-	-	-	-	223, - negNA	-	-	-	-	-	-	posNA, - 155	-	-	-	-	-	-	-
VIT_08s0007g07360	-	-	-	-	-	0.661753	-	-	-	61.1882	-	-	No_hit	0	1	0	-	-	-	-	-	-	-	-	-	-	-	-	-	-	-	-	-	-	-	-	-	-	-	-	-	-	-	-	-	-	-	-	-
VIT_08s0007g07480	-	-	-	-	-	0.637842	-	-	-	330.158	-	-	Aldose_1-epimerase	vv10010Glycolysis	1	3	-	-	-	-	-	-	-	-	-	posNA, - 252	-	-	-	-	-	posNA, - 880	-	-	-	-	-	-	-	-	-	-	-	-	-	-	-	-	-
VIT_08s0007g08020	-	-	0.514282	-	-	-	456.316	-	-	-	-	-	No_hit	0	1	0	-	-	-	-	-	-	-	-	-	-	-	-	-	-	-	-	-	-	-	-	-	-	-	-	-	-	-	-	-	-	-	-	-
VIT_08s0007g08050	0.63201	0.91428	-	0.691675	-	-	-	94.6414	4	-	63.1031	-	Carboxyl-terminal_processing_protease	0	3	1	-	-	-	-	-	-	-	-	-	-	-	-	-	-	-	-	-	-	-	-	-	-	-	-	-	-	-	-	-	-	-	-	-
VIT_08s0007g08060	-	-	0.521239	-	-	-	531.571	-	-	-	-	-	Zinc_finger_(HIT_type)_SEF	vv30009Flower_development	1	3	-	-	-	-	-	-	-	329, - negNA	-	-	-	-	-	-	-	-	-	-	-	-	-	-	-	-	-	-	-	-	-	-	-	-	-
VIT_08s0007g08250	0.669485	-	-	-	-	-	-	209.12	-	-	-	-	Nuclear_transcription_factor_Y_subunit_A-9	vv60021CCAAT	1	1	-	-	-	-	-	-	-	-	-	-	-	-	-	-	-	-	-	-	-	-	-	-	-	-	-	-	-	-	-	-	-	-	-
VIT_08s0007g08290	0.589236	-	-	0.771977	-	-	-	307.465	-	-	59.397	-	GTP-binding_protein_TypA/BipA	0	2	6	-	-	-	-	-	-	-	41, - negNA	870, - negNA	-	-	-	-	-	-	-	-	-	-	-	-	-	-	-	-	-	-	-	-	-	-	-	701, - negNA
VIT_08s0007g08540	-	-	-	0.71751	0.76832	-	-	-	-	-	216.795	185	Mg-chelatase_subunit_XANTHA-F	vv10860Porphyrin_and_chlorophyll_metabolism_vv30001ABA_signaling	2	1	-	-	-	-	-	-	-	-	-	-	-	-	-	-	-	-	-	-	-	-	-	-	-	-	-	-	-	-	-	-	-	-	-
VIT_08s0007g08760	-	-	-	-	-	0.684339	-	-	-	237.601	-	-	Thioredoxin_reductase	vv10240Pyrimidine_metabolism	1	3	-	-	-	-	-	-	-	508, - negNA	-	-	-	-	-	-	-	-	-	-	-	-	-	-	-	-	-	-	-	-	-	-	-	-	-
VIT_08s0007g08990	-	-	0.515154	-	-	-	436.022	-	-	-	-	-	Unknown_protein	0	1	0	-	-	-	-	-	-	-	-	-	-	-	-	-	-	-	-	-	-	-	-	-	-	-	-	-	-	-	-	-	-	-	-	-
VIT_08s0032g01110	-	0.82838	-	-	-	-	-	-	200	-	-	-	Axial_regulator_YABBY2	vv60019C2C2-YABBY	1	1	-	-	-	-	-	-	-	-	-	-	-	-	-	-	-	-	-	-	-	-	-	-	-	-	-	-	-	-	-	-	-	-	-
VIT_08s0032g01190	-	-	-	0.692243	-	-	-	-	-	-	280.81	-	Nuclear_transcription_factor_Y_subunit_A-10	vv60021CCAAT	1	1	-	-	-	posNA, - 488	-	-	-	-	-	-	-	-	-	-	-	-	-	-	-	-	-	-	-	-	-	-	-	-	-	-	-	-	-
VIT_08s0040g00390	-	-	-	0.697782	-	-	-	-	-	-	332.635	-	Magnesium-protoporphyrin_IX_monomethyl_ester_[oxidative]_cyclase	vv10860Porphyrin_and_chlorophyll_metabolism	1	1	-	-	-	-	-	-	-	-	-	-	-	-	-	-	-	-	-	-	-	-	-	-	-	-	-	-	-	-	-	-	-	-	-
VIT_08s0040g00820	-	0.78661	-	-	0.7462	-	-	-	195	-	-	249	CYP94A1	0	2	0	-	-	-	-	-	-	-	-	-	-	-	-	-	-	-	-	-	-	-	-	-	-	-	-	-	-	-	-	-	-	-	-	-
VIT_08s0040g01030	-	-	0.492754	-	-	-	533.783	-	-	-	-	-	Unknown_protein	0	1	4	-	-	-	-	-	-	-	-	-	posNA, - 651	-	-	-	-	posNA, - 599	-	-	-	posNA, - 627	-	-	-	-	-	-	-	-	-	-	-	-	posNA, - 814	-
VIT_08s0040g01470	-	-	-	0.812009	-	-	-	-	-	-	63.0317	-	Cis-zeatin_O-beta-D-glucosyltransferase	vv10908Zeatin_biosynthesis	1	2	-	-	-	-	-	-	-	-	-	-	-	-	-	-	-	-	-	-	-	-	-	posNA, - 177	-	-	-	482, - negNA	-	-	-	-	-	-	-
VIT_08s0040g02110	-	-	-	0.586047	-	-	-	-	-	-	177.186	-	NAC_domain_containing_protein_2	vv60046NAC	1	2	-	-	-	-	-	-	-	-	-	-	-	-	-	-	-	-	-	-	-	-	-	-	-	-	-	-	-	-	-	-	-	-	-
VIT_08s0040g02180	-	0.88045	-	0.632793	0.76383	-	-	-	14	-	262.831	123	Mlo3	0	3	2	-	-	-	-	-	-	-	759, 771, - negNA	-	-	-	-	-	-	-	-	-	posNA, - 301	-	-	-	-	-	-	-	-	-	-	-	-	-	-	-
VIT_08s0040g02670	-	-	0.521533	-	-	-	355.054	-	-	-	-	-	Lumen_common_protein_,_Chloroplast	0	1	0	-	-	-	-	-	-	-	-	-	-	-	-	-	-	-	-	-	-	-	-	-	-	-	-	-	-	-	-	-	-	-	-	-
VIT_08s0040g02950	0.722391	-	-	0.805214	-	-	-	53.4977	-	-	20.7846	-	Zinc_finger_(C3HC4-type_ring_finger)	vv60078Other_zf-C3HC4	2	1	-	-	-	-	-	-	-	-	-	-	-	-	-	-	-	-	-	-	-	-	-	-	-	-	-	-	-	-	-	-	-	-	-
VIT_08s0040g03150	0.651925	-	-	-	-	-	-	123.207	-	-	-	-	L-ascorbate_peroxidase_1,_cytosolic_(APX1)	vv10053Ascorbate_and_aldarate_metabolism	1	2	-	-	-	-	-	-	-	-	-	-	-	-	-	-	-	-	-	-	-	-	-	posNA, - 271	-	-	-	-	-	-	-	-	-	-	-
VIT_08s0056g00170	-	0.75635	-	-	-	-	-	-	316	-	-	-	No_hit	0	1	1	-	-	-	-	-	-	-	-	-	-	-	-	-	-	-	-	-	-	-	-	-	-	-	-	-	-	-	-	-	-	-	-	-
VIT_08s0056g00260	-	-	-	0.763328	-	-	-	-	-	-	18.5742	-	Harpin-induced_protein	0	1	4	-	-	-	-	-	-	-	-	-	-	-	-	-	-	posNA, - 8	-	-	-	-	-	-	-	-	-	-	-	-	-	-	-	-	-	-
VIT_08s0056g00580	-	-	-	-	-	0.700567	-	-	-	169.823	-	-	Nuclear_shuttle__interacting__(ATNSI1)	vv60082GNAT	1	2	-	-	-	-	-	-	-	-	-	-	-	-	-	-	-	-	-	-	-	-	-	-	-	-	-	posNA, - 97	-	-	-	-	-	-	-
VIT_08s0056g01070	0.704652	0.83298	-	0.714184	0.78459	0.76845	-	38.3406	69	38.3927	48	142	MATE_efflux_family_protein	vv50125Porters_cat_66_to_94	5	1	-	-	-	-	-	-	-	-	-	-	-	-	-	-	-	-	-	-	-	-	-	-	-	-	-	-	-	-	-	-	-	-	-
VIT_08s0056g01160	-	-	0.59649	-	-	0.673973	238.424	-	-	264.397	-	-	BDG1_(BODYGUARD1)_hydrolase	0	2	0	-	-	-	-	-	-	-	-	-	-	-	-	-	-	-	-	-	-	-	-	-	-	-	-	-	-	-	-	-	-	-	-	-
VIT_08s0058g00010	-	-	-	0.646761	-	-	-	-	-	-	341.526	-	Receptor_Like_Protein_33	0	1	0	-	-	-	-	-	-	-	-	-	-	-	-	-	-	-	-	-	-	-	-	-	-	-	-	-	-	-	-	-	-	-	-	-
VIT_08s0058g00030	0.647563	-	-	-	-	-	-	236.068	-	-	-	-	No_hit	0	1	0	-	-	-	-	-	-	-	-	-	-	-	-	-	-	-	-	-	-	-	-	-	-	-	-	-	-	-	-	-	-	-	-	-
VIT_08s0058g00210	0.550976	-	-	-	-	-	-	274.124	-	-	-	-	Chaperone	0	1	1	-	-	-	-	-	-	-	-	-	-	-	-	-	-	-	-	-	-	-	-	-	-	-	-	-	-	-	-	-	-	-	-	-
VIT_08s0058g00280	0.689162	-	0.590543	0.661891	-	-	158.745	152.118	-	-	285.946	-	Lectin_protein_kinase	0	3	1	-	-	-	-	-	-	-	-	-	-	-	-	-	-	-	-	-	-	-	-	-	-	-	-	-	-	-	-	-	-	-	-	-
VIT_08s0058g00380	0.679812	-	-	-	-	-	-	48.1975	-	-	-	-	No_hit	0	1	5	-	posNA, - 371	-	-	-	208, - negNA	posNA, - 527	-	-	-	posNA, - 992	-	-	-	-	800, - negNA	-	-	-	-	-	-	-	-	-	-	-	-	-	-	-	-	-
VIT_08s0058g00730	-	0.77697	-	-	-	-	-	-	230	-	-	-	Iron_transporter	vv50109Incompletely_characterized_transport_systems	1	5	-	-	-	-	-	-	-	-	-	-	-	-	-	-	-	-	-	-	-	-	-	-	-	-	posNA, - 600	-	-	206, - negNA	-	-	-	-	-
VIT_08s0058g00740	-	-	0.504319	-	-	-	366.332	-	-	-	-	-	Iron-responsive_transporter	vv50109Incompletely_characterized_transport_systems	1	3	-	505, - negNA	-	-	-	-	-	-	-	-	-	-	-	-	-	-	-	-	-	-	-	-	-	-	-	-	-	-	-	-	-	-	-
VIT_08s0058g01040	-	0.783	-	-	-	-	-	-	207	-	-	-	SOS2_(salt_overly_sensitive_2)	vv30001ABA_signaling	1	2	-	-	-	-	-	-	-	-	-	-	-	-	-	-	-	-	-	-	-	-	-	-	-	-	-	-	-	-	-	-	-	-	-
VIT_08s0058g01230	0.49744	-	-	0.426223	-	-	-	116.885	-	-	329.074	-	Non-specific_lipid-transfer_protein	0	2	0	-	-	-	-	-	-	-	-	-	-	-	-	-	-	-	-	-	-	-	-	-	-	-	-	-	-	-	-	-	-	-	-	-
VIT_08s0058g01270	-	-	-	0.651287	-	-	-	-	-	-	289.895	-	Zinc_finger_(C3HC4-type_ring_finger)	vv60078Other_zf-C3HC4	1	0	-	-	-	-	-	-	-	-	-	-	-	-	-	-	-	-	-	-	-	-	-	-	-	-	-	-	-	-	-	-	-	-	-
VIT_08s0058g01470	-	0.80904	-	-	-	-	-	-	335	-	-	-	No_hit	0	1	0	-	-	-	-	-	-	-	-	-	-	-	-	-	-	-	-	-	-	-	-	-	-	-	-	-	-	-	-	-	-	-	-	-
VIT_09s0002g00630	0.722328	0.81439	-	-	-	-	-	73.4847	117	-	-	-	No_hit	0	2	3	-	-	-	-	-	-	-	-	-	-	-	-	-	-	-	-	-	-	168, - negNA	-	posNA, - 854	-	-	-	-	-	-	-	-	838, 861, - negNA	-	-	-
VIT_09s0002g00640	0.599225	-	-	-	-	-	-	155.58	-	-	-	-	Small_heat_stress_protein_class_CIII	0	1	2	-	-	-	-	-	-	-	-	-	-	-	-	-	-	-	-	-	-	-	-	posNA, - 178	-	-	-	-	-	-	-	-	162, 185, - negNA	-	-	-
VIT_09s0002g02370	0.576005	-	-	-	-	-	-	96.4987	-	-	-	-	Pentatricopeptide_(PPR)_repeat-containing	0	1	0	-	-	-	-	-	-	-	-	-	-	-	-	-	-	-	-	-	-	-	-	-	-	-	-	-	-	-	-	-	-	-	-	-
VIT_09s0002g02460	0.63707	-	-	0.641475	-	-	-	208.945	-	-	265.786	-	Phosphatase	0	2	2	-	-	-	-	-	-	-	-	-	-	-	-	-	-	-	-	-	-	-	-	-	-	-	-	-	-	-	-	-	-	-	-	-
VIT_09s0002g02810	-	-	0.422871	-	-	-	421.679	-	-	-	-	-	Light_repressible_receptor_protein_kinase	0	1	0	-	-	-	-	-	-	-	-	-	-	-	-	-	-	-	-	-	-	-	-	-	-	-	-	-	-	-	-	-	-	-	-	-
VIT_09s0002g02960	0.679927	-	-	-	-	-	-	138.564	-	-	-	-	Unknown_protein	0	1	5	-	-	-	-	posNA, - 692	-	-	-	-	posNA, - 937	-	-	posNA, - 911	posNA, - 560	-	-	-	-	-	-	-	-	-	-	-	-	-	-	-	-	-	-	-
VIT_09s0002g03240	-	-	-	-	0.73141	-	-	-	-	-	-	186	Unknown	0	1	1	-	-	-	-	-	-	-	-	-	-	-	-	-	-	59, - negNA	-	-	-	-	-	-	-	-	-	-	-	-	-	-	-	-	-	-
VIT_09s0002g03310	0.745787	-	-	-	-	-	-	69.282	-	-	-	-	Unknown_protein	0	1	2	-	-	-	-	-	-	-	-	-	-	-	-	-	-	-	-	-	-	-	-	-	-	-	-	posNA, - 568	-	-	-	-	-	-	-	-
VIT_09s0002g03500	0.548687	-	-	-	-	-	-	322.341	-	-	-	-	No_hit	0	1	2	-	-	-	-	-	-	-	-	-	-	-	-	-	-	-	-	-	-	-	-	-	-	-	-	-	-	-	-	-	-	-	-	-
VIT_09s0002g03710	-	-	-	0.789284	-	-	-	-	-	-	122.638	-	Unknown_protein	0	1	1	-	-	-	-	-	-	824, - negNA	-	-	-	-	-	-	-	-	-	-	-	-	-	-	-	-	-	-	-	-	-	-	-	-	-	-
VIT_09s0002g03830	-	-	0.483655	-	-	-	367.402	-	-	-	-	-	No_hit	0	1	1	-	-	-	-	-	-	-	-	-	-	-	-	-	-	-	-	-	-	-	-	-	-	-	-	-	-	-	391, - negNA	-	-	-	-	-
VIT_09s0002g03940	-	-	0.527191	-	-	-	194.908	-	-	-	-	-	AP2/EREBP_transcription_factor	vv30008Ethylene_signaling_vv60003AP2_EREBP	1	2	-	-	-	-	-	-	-	-	-	-	-	-	-	-	41, - negNA	-	-	-	-	-	-	-	-	-	-	-	-	-	-	-	-	-	-
VIT_09s0002g03970	0.56685	-	-	-	-	-	-	173.318	-	-	-	-	Unknown_protein	0	1	2	-	-	-	-	-	-	-	-	-	-	-	-	-	-	-	-	-	-	-	-	-	-	-	-	posNA, - 192	-	-	-	-	-	-	-	-
VIT_09s0002g04330	-	-	0.562068	-	-	-	399.867	-	-	-	-	-	Ribosomal_protein_S17_30S	vv23010Ribosome	1	1	-	-	-	-	-	-	-	-	-	-	-	-	-	-	-	-	-	-	-	-	-	-	-	-	-	-	-	-	-	-	-	-	-
VIT_09s0002g04630	-	-	-	0.452649	-	-	-	-	-	-	318.735	-	Ovate_family_protein_14_OFP14	vv60086OFP	1	1	-	-	-	-	-	-	-	-	-	-	-	-	-	-	-	-	-	-	-	-	-	-	-	-	-	-	-	-	-	-	-	-	-
VIT_09s0002g05180	-	-	-	-	-	0.647464	-	-	-	61.4898	-	-	No_hit	0	1	2	-	-	-	-	-	-	-	-	-	-	-	-	-	-	-	-	-	-	-	-	-	-	-	-	-	-	-	-	-	-	-	-	-
VIT_09s0002g05870	0.61377	-	-	-	-	-	-	117.388	-	-	-	-	RPS5_(resistant_to_p._syringae_5)	vv34627R_proteins_from_Plant-pathogen_interaction	1	1	-	-	-	-	-	-	-	-	-	-	-	-	-	-	-	-	-	-	-	-	-	-	-	-	-	-	-	-	-	-	-	-	-
VIT_09s0002g05990	0.840328	0.91784	-	0.749111	0.80304	0.585945	-	3.4641	2	217.669	49.3559	76	6-4_photolyase	vv34710Circadian_rhythm	5	3	85, - negNA	-	-	-	-	-	-	-	-	-	-	-	-	-	-	-	-	-	-	-	-	-	-	-	-	-	-	-	-	-	-	-	-
VIT_09s0002g06260	-	-	0.542414	-	-	-	426.858	-	-	-	-	-	RPS5_(resistant_to_p._syringae_5)	vv34627R_proteins_from_Plant-pathogen_interaction	1	2	-	-	-	-	-	-	-	-	-	-	-	-	-	-	-	-	-	-	-	posNA, - 186	-	-	-	-	-	-	-	269, - 6, - 680	-	-	-	-	-
VIT_09s0002g06560	-	0.84172	-	-	-	-	-	-	166	-	-	-	Thiol-disulphide_oxidoreductase_DCC	0	1	1	-	-	-	-	-	-	-	-	-	-	-	-	-	-	-	-	-	-	-	-	-	-	-	-	-	-	-	-	-	-	-	-	-
VIT_09s0002g07160	-	0.76998	-	-	0.81806	-	-	-	255	-	-	27	5-hydroxyisobutyryl-coenzyme_A_hydrolase	vv10280Valine_leucine_and_isoleucine_degradation_vv10410Beta-alanine_metabolism_vv10640Propanoate_metabolism	2	2	-	-	-	-	-	-	-	posNA, - 798	-	-	-	-	-	-	-	-	-	-	-	-	-	-	-	-	-	-	-	-	-	-	-	-	-
VIT_09s0002g07230	-	-	0.426944	-	-	-	440.033	-	-	-	-	-	No_hit	0	1	4	-	-	-	-	-	-	-	922, 946, - negNA	-	-	-	-	-	-	-	-	-	-	-	-	-	-	-	-	-	-	-	-	-	-	-	-	-
VIT_09s0002g07500	-	-	-	-	-	0.763506	-	-	-	58.2752	-	-	Hydrolase,_alpha/beta_fold	0	1	0	-	-	-	-	-	-	-	-	-	-	-	-	-	-	-	-	-	-	-	-	-	-	-	-	-	-	-	-	-	-	-	-	-
VIT_09s0002g07530	-	-	-	0.647527	-	-	-	-	-	-	345.592	-	Tetratricopeptide_helical	0	1	1	-	-	-	-	-	-	642, - negNA	-	-	-	-	-	-	-	-	-	-	-	-	-	-	-	-	-	-	-	-	-	-	-	-	-	-
VIT_09s0002g08450	0.578618	-	-	-	-	-	-	80.8208	-	-	-	-	No_hit	0	1	5	-	-	-	-	posNA, - 361	-	-	-	-	-	-	-	-	-	-	posNA, - 853	-	-	-	-	-	-	-	-	-	-	-	-	-	-	-	-	-
VIT_09s0002g09220	0.569627	-	-	-	-	-	-	258.012	-	-	-	-	No_hit	0	1	0	-	-	-	-	-	-	-	-	-	-	-	-	-	-	-	-	-	-	-	-	-	-	-	-	-	-	-	-	-	-	-	-	-
VIT_09s0018g00290	-	-	-	-	-	0.682693	-	-	-	236.119	-	-	Unknown_protein	0	1	1	-	-	-	-	-	-	-	-	-	-	-	-	-	-	-	-	-	-	-	-	-	-	-	-	-	-	-	-	-	-	-	-	-
VIT_09s0018g00630	-	-	0.570593	-	-	-	195.959	-	-	-	-	-	Cycloartenol_synthase	vv10100Biosynthesis_of_steroids	1	0	-	-	-	-	-	-	-	-	-	-	-	-	-	-	-	-	-	-	-	-	-	-	-	-	-	-	-	-	-	-	-	-	-
VIT_09s0018g01340	-	0.81195	-	-	-	-	-	-	121	-	-	-	Cuticle_protein	0	1	0	-	-	-	-	-	-	-	-	-	-	-	-	-	-	-	-	-	-	-	-	-	-	-	-	-	-	-	-	-	-	-	-	-
VIT_09s0018g01360	-	0.82352	-	-	-	-	-	-	90	-	-	-	Cuticle_protein	0	1	0	-	-	-	-	-	-	-	-	-	-	-	-	-	-	-	-	-	-	-	-	-	-	-	-	-	-	-	-	-	-	-	-	-
VIT_09s0018g01780	-	-	-	-	-	0.677537	-	-	-	239.673	-	-	ACT_domain_repeat_1_(ACR1)_uridylyltransferase	0	1	0	-	-	-	-	-	-	-	-	-	-	-	-	-	-	-	-	-	-	-	-	-	-	-	-	-	-	-	-	-	-	-	-	-
VIT_09s0054g00410	0.751036	-	-	0.683609	-	-	-	47.6235	-	-	190.935	-	Unknown	0	2	0	-	-	-	-	-	-	-	-	-	-	-	-	-	-	-	-	-	-	-	-	-	-	-	-	-	-	-	-	-	-	-	-	-
VIT_09s0054g01090	-	0.802	0.606515	-	-	-	85.2056	-	148	-	-	-	Cycloartenol_synthase	vv10100Biosynthesis_of_steroids	2	0	-	-	-	-	-	-	-	-	-	-	-	-	-	-	-	-	-	-	-	-	-	-	-	-	-	-	-	-	-	-	-	-	-
VIT_09s0054g01750	0.616471	-	-	0.760476	0.7255	0.642396	-	174.499	-	80.6846	42.9651	260	Unknown_protein	0	4	0	-	-	-	-	-	-	-	-	-	-	-	-	-	-	-	-	-	-	-	-	-	-	-	-	-	-	-	-	-	-	-	-	-
VIT_09s0054g01760	-	-	-	0.72825	-	-	-	-	-	-	252.369	-	Unknown_protein	0	1	2	-	-	-	-	-	-	-	183, - negNA	-	-	-	-	-	-	-	-	-	-	-	-	-	-	-	-	-	-	-	-	-	-	-	-	-
VIT_09s0054g01770	-	-	-	0.828924	-	-	-	-	-	-	55.0999	-	Oxidoreductase/_transcriptional_repressor	0	1	1	-	-	-	-	-	-	-	-	-	-	-	-	-	-	-	-	-	-	-	-	-	-	-	-	-	-	-	-	-	-	-	-	-
VIT_09s0070g00140	-	-	0.507513	-	-	-	406.645	-	-	-	-	-	CBL-interacting_protein_kinase_6_(CIPK6)	0	1	0	-	-	-	-	-	-	-	-	-	-	-	-	-	-	-	-	-	-	-	-	-	-	-	-	-	-	-	-	-	-	-	-	-
VIT_09s0070g00410	0.679379	-	-	0.737484	-	-	-	100.489	-	-	68.1616	-	Myb_family	vv60029G2-like	2	0	-	-	-	-	-	-	-	-	-	-	-	-	-	-	-	-	-	-	-	-	-	-	-	-	-	-	-	-	-	-	-	-	-
VIT_09s0096g00390	-	-	-	-	0.70336	-	-	-	-	-	-	288	Disease_resistance_protein_(NBS-LRR_class)	0	1	1	-	-	-	-	-	-	-	-	-	-	-	-	-	-	-	-	-	-	-	-	-	-	-	-	-	-	-	-	-	-	-	-	-
VIT_09s0096g00780	-	-	-	0.661529	-	-	-	-	-	-	108.217	-	Kinesin_motor	vv44810Regulation_of_actin_cytoskeleton	1	2	-	-	-	-	-	-	-	-	-	-	-	-	-	-	-	-	-	-	-	-	-	-	-	-	-	-	-	-	-	-	-	-	-
VIT_10s0003g00390	-	-	-	-	-	0.550658	-	-	-	403.423	-	-	Glutaredoxin	0	1	6	-	-	-	-	-	-	891, - negNA	-	-	-	-	-	-	-	-	-	-	-	103, - negNA	-	posNA, - 690	-	-	-	-	-	-	-	-	-	-	-	-
VIT_10s0003g00640	-	-	0.610016	-	-	0.555458	51.4393	-	-	374.465	-	-	D-tyrosyl-tRNA(Tyr)_deacylase	0	2	3	-	-	-	-	-	-	-	-	-	-	-	908, - negNA	-	-	-	-	-	-	-	-	-	-	-	-	-	-	-	-	-	-	-	-	-
VIT_10s0003g00900	0.630011	-	-	0.663957	-	-	-	62.4019	-	-	50.4083	-	Anthranilate_N-hydroxycinnamoyl/benzoyltransferase	vv10400Phenylalanine_tyrosine_and_tryptophan_biosynthesis	2	1	-	-	-	-	-	-	-	-	-	-	-	-	-	-	-	-	-	-	-	-	-	-	-	-	-	-	-	-	-	-	-	-	-
VIT_10s0003g01060	-	-	0.478599	-	-	-	547.859	-	-	-	-	-	Topoisomerase,_B_subunit_type_IIA	0	1	0	-	-	-	-	-	-	-	-	-	-	-	-	-	-	-	-	-	-	-	-	-	-	-	-	-	-	-	-	-	-	-	-	-
VIT_10s0003g01080	-	-	-	-	-	0.649553	-	-	-	336.838	-	-	Ribosomal_protein_L34	vv23010Ribosome	1	2	-	-	-	-	-	-	-	-	-	-	-	-	-	-	-	-	posNA, - 814	-	-	-	-	-	-	-	-	-	-	-	-	-	-	-	-
VIT_10s0003g01090	0.640877	-	-	-	-	-	-	272.786	-	-	-	-	Cysteine_protease	0	1	2	-	-	-	-	-	-	-	-	-	-	-	-	-	-	-	-	-	-	-	-	-	-	-	-	-	-	-	613, - negNA	-	-	-	-	-
VIT_10s0003g03090	0.673115	-	0.574132	0.857365	-	-	292.831	203.116	-	-	19.2873	-	3-beta_hydroxysteroid_dehydrogenase	vv10140C21-Steroid_hormone_metabolism	3	0	-	-	-	-	-	-	-	-	-	-	-	-	-	-	-	-	-	-	-	-	-	-	-	-	-	-	-	-	-	-	-	-	-
VIT_10s0003g03330	-	-	-	-	-	0.599696	-	-	-	338.755	-	-	Receptor-like_serine-threonine_protein_kinase	0	1	5	-	-	-	-	-	-	-	-	-	-	-	-	-	posNA, - 532	-	-	posNA, - 294	-	-	posNA, - 588	-	-	-	-	-	-	-	-	-	-	-	-	-
VIT_10s0003g04350	-	-	-	-	-	0.704859	-	-	-	272.65	-	-	Photosystem_I_subunit_X_(PSAK)	vv10195Photosynthesis_vv50105Transport_electron_carriers	1	2	-	-	-	-	-	-	-	-	-	-	-	-	-	-	-	-	-	-	posNA, - 363	-	-	-	-	-	-	-	-	-	-	-	-	-	-
VIT_10s0003g04470	-	-	-	-	-	0.668165	-	-	-	236.423	-	-	Glutathione_S-conjugate_ABC_transporter_(MRP2)	vv52010ABC_transporters	1	1	-	-	-	-	-	-	-	-	-	-	-	-	-	-	-	-	-	-	-	-	-	-	-	-	-	-	-	-	-	-	-	-	-
VIT_10s0003g04940	-	-	-	-	-	0.641205	-	-	-	324.339	-	-	Acyl-CoA_synthetases_(Acyl-activating_enzyme_14)	vv10071Fatty_acid_metabolism_vv50104Group_translocators	1	2	-	-	-	-	-	-	-	-	-	-	-	-	-	775, - negNA	-	-	-	-	-	-	-	-	-	-	-	-	-	-	-	-	-	-	-
VIT_10s0003g04950	-	-	-	-	-	0.605338	-	-	-	152.63	-	-	Esterase/lipase/thioesterase	0	1	1	-	-	-	-	-	-	-	-	-	-	-	-	-	-	-	-	-	-	-	-	-	-	-	posNA, - 135	-	-	-	-	-	-	-	-	-
VIT_10s0003g05190	-	0.7677	-	-	0.73633	-	-	-	267	-	-	175	Wall-associated_kinase_1_(WAK1)	0	2	1	-	-	-	-	-	-	-	-	-	-	-	-	-	-	-	-	-	-	-	-	-	-	-	-	-	-	-	-	-	-	-	-	-
VIT_10s0071g00420	-	-	-	-	0.75802	-	-	-	-	-	-	117	GRAM_domain-containing_protein_/_ABA-responsive	0	1	0	-	-	-	-	-	-	-	-	-	-	-	-	-	-	-	-	-	-	-	-	-	-	-	-	-	-	-	-	-	-	-	-	-
VIT_10s0071g00560	-	0.74956	-	-	-	-	-	-	348	-	-	-	GRAM_domain-containing_protein_/_ABA-responsive	0	1	2	-	-	-	-	-	-	-	-	-	-	-	posNA, - 958	-	-	-	-	-	-	-	-	-	-	-	-	-	-	-	-	-	-	-	-	-
VIT_10s0116g00410	-	0.77159	-	0.686819	-	0.639399	-	-	251	282.223	285.832	-	Gibberellin_2-beta-dioxygenase_7	vv10904Diterpenoid_biosynthesis	3	3	posNA, - 191	-	-	-	-	-	-	-	-	-	-	-	-	-	-	-	-	-	-	-	-	-	-	-	-	-	-	posNA, - 452	-	258, - negNA	-	-	-
VIT_10s0116g00500	-	-	0.599568	-	-	-	77.2399	-	-	-	-	-	Myb_caprice_CPC	vv60045MYBrelated	1	3	-	-	-	-	-	-	-	-	-	-	-	-	posNA, - 54	-	-	-	-	-	posNA, - 700	-	-	-	-	-	-	-	-	-	-	-	-	-	-
VIT_10s0116g01650	-	-	-	0.640147	-	-	-	-	-	-	202.213	-	5'-adenylylsulfate_reductase_(APR1)	vv10920Sulfur_metabolism	1	4	-	-	-	-	-	-	-	-	-	-	-	-	-	-	-	-	-	-	-	-	-	-	-	-	-	-	-	-	-	-	-	-	192, - negNA
VIT_10s0116g01660	0.583063	-	-	-	-	-	-	208.825	-	-	-	-	Lactoylglutathione_lyase	vv10620Pyruvate_metabolism	1	1	-	-	-	-	-	-	-	-	-	-	-	-	-	-	-	-	-	-	-	-	-	-	-	-	-	-	-	-	-	-	-	-	-
VIT_10s0116g01740	-	-	-	-	-	0.683356	-	-	-	254.258	-	-	ATP_synthase_gamma_chain_1t_(ATPC1)	vv10190Oxidative_phosphorylation_vv10195Photosynthesis_vv50131Primary_active_transporter_cat_A2_to_A4	1	0	-	-	-	-	-	-	-	-	-	-	-	-	-	-	-	-	-	-	-	-	-	-	-	-	-	-	-	-	-	-	-	-	-
VIT_10s0116g01810	-	-	0.462639	-	-	-	364.493	-	-	-	-	-	Unknown_protein	0	1	7	-	posNA, - 535	-	-	-	-	-	-	343, - negNA	-	-	-	-	-	-	-	-	-	-	-	-	-	-	-	-	-	24, - negNA	-	-	-	-	-	-
VIT_10s0116g01820	-	-	0.464039	-	0.69829	-	401.35	-	-	-	-	311	Unknown_protein	0	2	7	-	posNA, - 552	-	-	-	-	-	-	360, - negNA	-	-	-	-	-	-	-	-	-	-	-	-	-	-	-	-	-	41, - negNA	-	-	-	-	-	-
VIT_10s0116g01870	0.596631	0.813	-	0.735192	-	-	-	254.804	325	-	55.3173	-	MATE_efflux_family_protein	vv50125Porters_cat_66_to_94	3	4	-	posNA, - 227	-	-	-	-	-	-	-	-	-	-	-	-	-	-	-	-	988, - negNA	-	-	-	-	-	-	-	-	-	-	-	-	-	-
VIT_10s0116g01880	-	-	-	0.800597	-	-	-	-	-	-	69.2604	-	MATE_efflux_family_protein	vv50125Porters_cat_66_to_94	1	0	-	-	-	-	-	-	-	-	-	-	-	-	-	-	-	-	-	-	-	-	-	-	-	-	-	-	-	-	-	-	-	-	-
VIT_11s0016g00760	-	-	-	-	-	0.725755	-	-	-	16.3095	-	-	Ubiquinone_biosynthesis_protein_COQ9	0	1	3	-	-	-	-	-	-	-	-	93, - negNA	-	-	-	-	-	-	-	-	-	-	posNA, - 86	-	-	-	-	-	-	-	-	-	-	-	-	-
VIT_11s0016g01190	-	-	-	-	-	0.623218	-	-	-	299.8	-	-	Auxin-independent_growth_promoter	0	1	0	-	-	-	-	-	-	-	-	-	-	-	-	-	-	-	-	-	-	-	-	-	-	-	-	-	-	-	-	-	-	-	-	-
VIT_11s0016g01270	-	-	0.6175	-	-	-	119.925	-	-	-	-	-	Unknown_protein	0	1	2	-	-	-	-	-	-	-	-	-	-	-	-	-	-	-	-	-	-	-	-	-	-	-	-	-	-	-	-	-	-	-	-	-
VIT_11s0016g01330	-	-	0.496171	-	-	-	543.572	-	-	-	-	-	Unknown_protein	0	1	1	-	-	-	-	-	-	-	-	-	-	-	-	-	-	-	-	-	-	-	-	-	-	-	-	-	-	-	-	-	-	-	-	-
VIT_11s0016g02350	0.657187	-	-	0.805407	-	0.66203	-	251.488	-	285.263	68.2276	-	Ubiquinone/menaquinone_biosynthesis_methyltransferase_UbiE	vv10130Ubiquinone_biosynthesis	3	1	-	-	-	-	-	-	-	-	-	-	-	-	-	-	-	-	-	-	-	-	-	-	-	-	-	-	-	145, - negNA	-	-	-	-	-
VIT_11s0016g02370	0.497971	-	-	-	-	-	-	181.769	-	-	-	-	Unknown_protein	0	1	1	-	-	-	-	-	-	-	-	-	-	-	-	-	-	-	-	-	-	-	-	-	-	-	-	-	-	-	-	-	-	-	-	-
VIT_11s0016g02760	-	0.86007	-	-	-	-	-	-	86	-	-	-	No_hit	0	1	3	-	-	-	-	-	-	-	141, - 671	-	-	-	-	-	-	-	-	-	-	-	posNA, - 744	-	-	posNA, - 896	-	-	-	-	-	-	-	-	-	-
VIT_11s0016g02790	0.609964	-	-	-	-	-	-	179.399	-	-	-	-	Zinc_finger_(CCCH-type)_family_protein	vv60018C3H	1	1	-	-	-	-	-	-	-	-	-	-	-	-	-	-	-	-	-	-	-	-	-	-	-	-	-	-	-	-	-	-	-	-	-
VIT_11s0016g02930	-	-	-	0.56816	-	-	-	-	-	-	193.122	-	Derlin-3,_putative_[Ricinus_communis]	vv50133Primary_active_transporter_cat_A9_to_A18	1	2	-	-	-	-	-	-	-	-	-	-	-	-	-	-	-	-	-	-	-	-	-	-	-	-	-	-	-	-	-	-	-	-	-
VIT_11s0016g03250	-	-	-	0.678132	-	-	-	-	-	-	283.478	-	Lachrymatory_factor_synthase	0	1	1	posNA, - 807	-	-	-	-	-	-	-	-	-	-	-	-	-	-	-	-	-	-	-	-	-	-	-	-	-	-	-	-	-	-	-	-
VIT_11s0016g03510	-	-	-	0.700174	-	-	-	-	-	-	300.195	-	Elongation_factor_Ts	0	1	3	-	-	-	-	-	-	-	-	-	-	-	posNA, - 326	-	-	-	-	-	-	-	-	-	-	-	-	-	-	-	-	-	-	-	-	-
VIT_11s0016g03520	-	-	0.485537	-	-	-	434.283	-	-	-	-	-	Early_nodule-specific-like_protein_ENOD8	0	1	2	-	-	-	-	-	-	-	-	-	-	-	-	-	-	-	-	-	-	-	-	-	-	-	-	-	-	-	-	-	-	-	-	-
VIT_11s0016g03760	-	-	0.482002	-	-	-	402.641	-	-	-	-	-	Unknown_protein	0	1	0	-	-	-	-	-	-	-	-	-	-	-	-	-	-	-	-	-	-	-	-	-	-	-	-	-	-	-	-	-	-	-	-	-
VIT_11s0016g03830	-	-	-	0.7548	0.73131	0.666339	-	-	-	263.249	66.3325	224	Protein_kinase	0	3	0	-	-	-	-	-	-	-	-	-	-	-	-	-	-	-	-	-	-	-	-	-	-	-	-	-	-	-	-	-	-	-	-	-
VIT_11s0016g03840	-	-	-	0.639166	-	-	-	-	-	-	300.43	-	No_hit	0	1	2	-	-	posNA, - 305	-	-	-	-	-	-	-	-	-	-	-	-	-	-	-	-	-	posNA, - 152	-	-	-	-	-	-	-	-	-	-	-	-
VIT_11s0016g04250	-	-	-	0.727852	-	0.668581	-	-	-	277.82	256.992	-	HCF101_(high-chlorophyll-fluorescence_101)	vv52010ABC_transporters	2	0	-	-	-	-	-	-	-	-	-	-	-	-	-	-	-	-	-	-	-	-	-	-	-	-	-	-	-	-	-	-	-	-	-
VIT_11s0016g04270	-	-	-	-	-	0.595827	-	-	-	289.91	-	-	Hydrolase,_alpha/beta_fold	0	1	4	-	-	-	-	-	-	-	-	-	-	-	-	-	-	-	-	-	-	-	-	-	-	-	posNA, - 428	-	-	-	-	-	-	-	-	-
VIT_11s0016g04580	-	-	-	0.69549	-	-	-	-	-	-	331.469	-	Pentatricopeptide_(PPR)_repeat-containing_protein	0	1	1	-	-	-	-	-	-	-	-	-	-	-	-	-	-	-	-	-	-	-	-	-	-	-	-	-	-	-	-	-	-	-	-	-
VIT_11s0016g04680	-	-	-	-	-	0.623427	-	-	-	415.909	-	-	No_hit	0	1	0	-	-	-	-	-	-	-	-	-	-	-	-	-	-	-	-	-	-	-	-	-	-	-	-	-	-	-	-	-	-	-	-	-
VIT_11s0016g04690	-	-	-	-	-	0.733304	-	-	-	75.6968	-	-	SOUL_heme-binding	0	1	1	-	-	-	-	-	-	-	-	-	-	-	-	-	-	-	-	-	-	-	-	-	-	-	-	-	-	-	-	-	-	-	-	-
VIT_11s0016g04850	-	-	0.556434	-	-	-	526.256	-	-	-	-	-	Carboxylic_ester_hydrolase	0	1	0	-	-	-	-	-	-	-	-	-	-	-	-	-	-	-	-	-	-	-	-	-	-	-	-	-	-	-	-	-	-	-	-	-
VIT_11s0016g04930	0.653637	-	-	0.637674	-	-	-	169.8	-	-	274.955	-	Binding_/_zinc_ion_binding	0	2	4	posNA, - 690	-	-	-	-	-	-	-	-	-	-	-	-	-	-	-	-	-	-	-	-	-	-	-	-	-	posNA, - 815	-	-	-	-	-	-
VIT_11s0016g05260	-	-	0.55923	-	-	0.648503	343.086	-	-	340.294	-	-	Unknown_protein	0	2	0	-	-	-	-	-	-	-	-	-	-	-	-	-	-	-	-	-	-	-	-	-	-	-	-	-	-	-	-	-	-	-	-	-
VIT_11s0016g05330	-	-	-	0.638138	-	-	-	-	-	-	352.765	-	SPX2_(SYG1/Pho81/XPR1)_domain-containing_protein_SPX2	vv50125Porters_cat_66_to_94	1	2	-	-	-	-	-	-	-	-	-	-	-	-	-	-	-	-	-	-	-	-	-	-	-	-	-	-	-	-	-	-	-	-	-
VIT_11s0016g05520	-	-	-	-	0.71102	0.687738	-	-	-	107.369	-	261	Plastocyanin_domain-containing_protein	vv10195Photosynthesis_vv50113Thylakoid_targeting_pathway	2	1	-	-	-	-	-	-	-	-	-	-	-	-	-	-	-	-	-	-	-	-	-	-	-	-	-	-	-	-	-	-	-	-	-
VIT_11s0037g00070	-	-	-	0.711278	-	-	-	-	-	-	94.0213	-	NADP-dependent_glyceraldehyde-3-phosphate_dehydrogenase	vv10220Urea_cycle_and_metabolism_of_amino_groups_vv50101Channels_and_pores	1	1	-	-	-	-	-	-	-	-	-	-	-	-	-	-	-	-	-	-	-	-	-	-	-	-	-	-	-	-	-	-	-	-	-
VIT_11s0037g00580	-	0.82143	-	-	-	-	-	-	97	-	-	-	Anthranilate_N-hydroxycinnamoyl/benzoyltransferase	vv10400Phenylalanine_tyrosine_and_tryptophan_biosynthesis	1	1	-	-	-	-	-	-	321, - negNA	-	-	-	-	-	-	-	-	-	-	-	-	-	-	-	-	-	-	-	-	-	-	-	-	-	-
VIT_11s0037g00750	-	-	0.507159	-	-	-	333.847	-	-	-	-	-	CDK-activating_kinase_assembly_factor_MAT1	vv23420Nucleotide_excision_repair	1	0	-	-	-	-	-	-	-	-	-	-	-	-	-	-	-	-	-	-	-	-	-	-	-	-	-	-	-	-	-	-	-	-	-
VIT_11s0037g00790	-	-	-	0.589499	-	-	-	-	-	-	298.25	-	Serine_carboxypeptidase_II	0	1	1	-	-	-	-	-	-	-	-	-	-	-	-	-	-	-	-	-	-	-	-	posNA, - 693	-	-	-	-	-	-	-	-	-	-	-	-
VIT_11s0037g00850	-	-	-	0.716761	-	-	-	-	-	-	302.033	-	Tetratricopeptide_repeat_(TPR)-containing	0	1	2	-	-	-	-	-	-	-	-	-	-	-	-	-	-	-	-	-	-	-	-	-	-	-	-	-	-	-	-	-	-	-	-	-
VIT_11s0037g01060	-	-	-	-	-	0.699504	-	-	-	193.122	-	-	Metal-dependent_phosphohydrolase_HD_domain-containing_protein	0	1	1	-	-	-	-	-	-	-	-	-	-	-	-	-	-	-	-	-	-	-	-	-	-	-	-	-	-	-	-	-	-	-	-	-
VIT_11s0037g01280	-	-	-	-	0.70874	-	-	-	-	-	-	270	GCN5_N-acetyltransferase_(GNAT)	vv60082GNAT	1	1	-	-	-	-	-	-	-	-	-	-	-	-	-	-	-	-	-	-	-	-	-	-	-	-	-	-	-	-	-	-	-	-	-
VIT_11s0037g01400	-	-	0.551414	-	-	-	240.998	-	-	-	-	-	Zinc_finger_(C3HC4-type_ring_finger)	vv60078Other_zf-C3HC4	1	3	-	-	-	-	-	-	-	-	-	-	-	-	-	-	-	-	-	-	-	-	-	-	-	-	-	-	-	-	-	-	-	-	-
VIT_11s0052g00420	-	-	-	0.707673	-	-	-	-	-	-	171.464	-	Allyl_alcohol_dehydrogenase	0	1	0	-	-	-	-	-	-	-	-	-	-	-	-	-	-	-	-	-	-	-	-	-	-	-	-	-	-	-	-	-	-	-	-	-
VIT_11s0052g00680	-	0.82064	0.506731	-	-	-	453.087	-	135	-	-	-	Unknown_protein	0	2	1	-	-	-	-	-	-	-	-	-	-	-	-	-	-	-	-	-	-	-	-	-	-	-	-	-	-	-	-	-	-	-	-	-
VIT_11s0052g01120	-	0.7781	-	-	-	-	-	-	224	-	-	-	Zinc_finger_protein_2	vv60017C2H2	1	1	-	-	-	-	-	-	-	-	-	-	-	-	-	-	-	-	-	-	-	-	-	-	-	-	-	-	-	-	-	-	-	-	-
VIT_11s0052g01600	-	0.83175	-	0.750261	0.80878	0.66285	-	-	116	155.843	38.2361	193	GT5; UDP-glucose_flavonol_3-O-glucosyltransferase	vv10941Flavonoid_biosynthesis	4	1	-	-	-	-	-	-	-	-	-	-	-	-	-	-	-	-	-	-	-	-	-	-	-	-	-	-	-	-	-	-	-	-	-
VIT_11s0052g01630	-	-	-	0.833912	-	0.735697	-	-	-	38.5357	7.54983	-	GT6; flavonol-O-glucosyltransferase	vv10941Flavonoid_biosynthesis	2	1	-	-	-	-	-	-	-	-	-	-	-	-	-	-	-	-	-	-	-	-	-	-	-	-	-	-	-	-	-	-	-	-	-
VIT_11s0065g00040	-	-	-	-	-	0.648669	-	-	-	312.412	-	-	CYP706A12	0	1	0	-	-	-	-	-	-	-	-	-	-	-	-	-	-	-	-	-	-	-	-	-	-	-	-	-	-	-	-	-	-	-	-	-
VIT_11s0065g00130	-	-	-	-	-	0.68745	-	-	-	132.748	-	-	Taxane_10-beta-hydroxylase	vv10904Diterpenoid_biosynthesis	1	2	-	-	-	-	-	-	-	-	-	-	-	-	-	-	-	-	-	-	-	-	posNA, - 663	-	-	-	posNA, - 766	-	-	-	-	-	-	-	-
VIT_11s0065g00480	-	-	0.48514	-	-	-	536.642	-	-	-	-	-	Prefoldin_KE2	0	1	0	-	-	-	-	-	-	-	-	-	-	-	-	-	-	-	-	-	-	-	-	-	-	-	-	-	-	-	-	-	-	-	-	-
VIT_11s0118g00630	-	-	-	-	0.76921	0.685176	-	-	-	171.394	-	310	Unknown_protein	0	2	0	-	-	-	-	-	-	-	-	-	-	-	-	-	-	-	-	-	-	-	-	-	-	-	-	-	-	-	-	-	-	-	-	-
VIT_11s0118g00650	-	0.77965	-	-	-	-	-	-	217	-	-	-	Unknown	0	1	1	-	-	-	-	-	-	-	-	-	-	-	-	-	-	-	-	-	-	-	-	-	-	-	-	-	-	-	-	-	-	-	-	-
VIT_11s0118g00680	-	-	0.48925	-	-	-	493.431	-	-	-	-	-	Ribosomal_protein_S11_(RPS11A)_40S	vv23010Ribosome	1	0	-	-	-	-	-	-	-	-	-	-	-	-	-	-	-	-	-	-	-	-	-	-	-	-	-	-	-	-	-	-	-	-	-
VIT_11s0149g00040	-	-	-	0.821693	-	-	-	-	-	-	78.8289	-	Adenylate_kinase	vv10230Purine_metabolism	1	1	-	-	-	-	-	-	-	-	-	-	-	-	-	-	-	-	-	-	-	-	-	-	-	-	-	-	posNA, - 710	-	-	-	-	-	-
VIT_12s0028g00060	0.645334	-	-	-	-	-	-	254.588	-	-	-	-	Pentatricopeptide_(PPR)_repeat-containing_protein	0	1	1	-	-	-	-	-	-	-	-	-	-	-	-	-	-	-	-	-	-	-	-	-	-	-	-	-	-	-	-	-	-	-	-	-
VIT_12s0028g00320	-	0.79766	-	0.698262	0.82383	0.788342	-	-	299	32.6803	313.742	205	LHB1B1	vv10196Photosynthesis_antenna_proteins_vv50105Transport_electron_carriers_vv50113Thylakoid_targeting_pathway	4	0	-	-	-	-	-	-	-	-	-	-	-	-	-	-	-	-	-	-	-	-	-	-	-	-	-	-	-	-	-	-	-	-	-
VIT_12s0028g00520	-	-	-	0.848603	-	-	-	-	-	-	26.2488	-	Unknown_protein	0	1	1	-	-	-	-	-	-	-	-	-	-	-	-	-	-	-	-	-	-	-	-	-	-	-	-	-	-	-	-	-	-	-	-	-
VIT_12s0028g00960	-	-	-	0.744296	0.75358	0.694348	-	-	-	147.662	180.466	260	Phytoene_synthase,_chloroplast_precursor	vv10100Biosynthesis_of_steroids_vv10900Terpenoid_biosynthesis	3	0	-	-	-	-	-	-	-	-	-	-	-	-	-	-	-	-	-	-	-	-	-	-	-	-	-	-	-	-	-	-	-	-	-
VIT_12s0028g01080	-	-	-	-	0.82103	0.687291	-	-	-	312.922	-	214	Photosystem_II_oxygen-evolving_complex_precursor,_23kda_PSBP	vv10195Photosynthesis_vv50135Primary_active_transporter_cat_D3_to_E2	2	0	-	-	-	-	-	-	-	-	-	-	-	-	-	-	-	-	-	-	-	-	-	-	-	-	-	-	-	-	-	-	-	-	-
VIT_12s0028g01100	-	-	-	-	-	0.619583	-	-	-	318.964	-	-	Aldo/keto_reductase	vv10040Pentose_glucuronate_interconversion_vv10051Fructose_and_mannose_metabolism_vv10052Galactose_metabolism_vv10561Glycerolipid_metabolism_vv10620Pyruvate_metabolism	1	3	-	-	-	-	-	-	-	-	-	-	-	-	-	-	-	-	-	-	-	-	-	-	-	-	-	-	posNA, - 542	-	-	-	-	-	-
VIT_12s0028g01740	-	-	-	0.781828	-	0.681478	-	-	-	199.319	116.237	-	DNAJ_heat_shock_N-terminal_domain-containing_protein	vv50132Primary_active_transporter_cat_A5_to_A8	2	2	-	-	-	-	-	-	-	-	-	-	-	-	-	-	-	-	-	-	215, - negNA	131, - negNA	-	-	-	-	-	-	-	-	-	-	-	-	-
VIT_12s0028g02370	-	-	-	0.712213	-	-	-	-	-	-	252.321	-	Methyltransferase_type_11	0	1	4	-	-	-	-	-	-	161, - negNA	-	-	-	-	-	-	-	-	-	-	-	-	-	-	-	-	-	-	-	-	-	-	-	-	-	-
VIT_12s0028g02430	-	-	-	0.647598	-	-	-	-	-	-	260.461	-	Desacetoxyvindoline_4-hydroxylase	vv10902Monoterpenoid_biosynthesis	1	2	-	-	-	-	-	-	-	-	-	-	-	-	posNA, - 226	-	-	-	-	-	posNA, - 288	-	-	-	-	-	-	-	-	-	-	-	-	-	-
VIT_12s0028g02480	-	-	-	0.486548	-	-	-	-	-	-	349.445	-	Lipase_GDSL	0	1	0	-	-	-	-	-	-	-	-	-	-	-	-	-	-	-	-	-	-	-	-	-	-	-	-	-	-	-	-	-	-	-	-	-
VIT_12s0028g02730	0.598568	-	-	-	-	-	-	321.322	-	-	-	-	AarF_domain-containing_kinase_ABC1	0	1	0	NO promoter info	NO promoter info	NO promoter info	NO promoter info	NO promoter info	NO promoter info	NO promoter info	NO promoter info	NO promoter info	NO promoter info	NO promoter info	NO promoter info	NO promoter info	NO promoter info	NO promoter info	NO promoter info	NO promoter info	NO promoter info	NO promoter info	NO promoter info	NO promoter info	NO promoter info	NO promoter info	NO promoter info	NO promoter info	NO promoter info	NO promoter info	NO promoter info	NO promoter info	NO promoter info	NO promoter info	NO promoter info	NO promoter info
VIT_12s0028g03570	-	-	-	0.636423	-	-	-	-	-	-	246.577	-	SPA3_(SPA1-related_3)	vv24120Ubiquitin_mediated_proteolysis_vv50133Primary_active_transporter_cat_A9_to_A18	1	2	-	-	-	-	-	-	-	-	-	-	-	-	-	-	-	-	-	-	-	-	-	-	-	-	-	-	-	-	-	-	-	-	-
VIT_12s0028g03790	-	-	-	0.747824	-	-	-	-	-	-	148.62	-	No_hit	0	1	0	-	-	-	-	-	-	-	-	-	-	-	-	-	-	-	-	-	-	-	-	-	-	-	-	-	-	-	-	-	-	-	-	-
VIT_12s0028g03810	-	-	0.599087	-	-	-	172.954	-	-	-	-	-	DTW_domain-containing_protein	0	1	0	-	-	-	-	-	-	-	-	-	-	-	-	-	-	-	-	-	-	-	-	-	-	-	-	-	-	-	-	-	-	-	-	-
VIT_12s0034g00040	-	0.84641	-	0.701696	-	0.606216	-	-	211	286.147	155.435	-	UDP-glucose_glucosyltransferase	vv10500Starch_and_sucrose_metabolism	3	1	-	-	-	-	-	-	-	-	-	-	-	-	-	-	-	-	-	-	-	-	-	-	-	-	-	-	posNA, - 862	-	-	-	-	-	-
VIT_12s0034g00110	0.619552	-	-	-	-	-	-	208.883	-	-	-	-	ABA-responsive_element-binding_protein_3_(AREB3)	vv30001ABA_signaling_vv60012BZIP	1	0	-	-	-	-	-	-	-	-	-	-	-	-	-	-	-	-	-	-	-	-	-	-	-	-	-	-	-	-	-	-	-	-	-
VIT_12s0034g00440	-	-	-	0.529643	-	-	-	-	-	-	193.701	-	Integrase	0	1	0	-	-	-	-	-	-	-	-	-	-	-	-	-	-	-	-	-	-	-	-	-	-	-	-	-	-	-	-	-	-	-	-	-
VIT_12s0034g01160	-	0.79622	-	-	-	-	-	-	163	-	-	-	Blue_(type_1)_copper_domain	0	1	2	-	-	-	-	-	-	-	-	-	-	-	-	-	-	-	-	-	-	-	-	-	-	-	-	-	-	-	-	-	-	-	-	-
VIT_12s0034g01180	-	-	-	-	0.71455	-	-	-	-	-	-	248	PAP/fibrillin_family	0	1	1	-	-	-	-	-	-	-	-	-	-	-	-	-	-	-	-	-	-	-	-	209, - negNA	-	-	-	-	-	-	-	-	-	-	-	-
VIT_12s0034g01210	-	-	0.554909	-	-	0.707198	471.847	-	-	184.163	-	-	PAP/fibrillin_family	0	2	2	-	-	-	-	-	-	-	-	-	-	-	posNA, - 870	-	-	-	-	-	-	-	-	-	-	-	-	-	-	-	-	-	-	-	-	-
VIT_12s0034g01750	-	-	0.522128	-	-	-	469.383	-	-	-	-	-	R_protein_MLA10	vv34627R_proteins_from_Plant-pathogen_interaction	1	1	-	-	-	-	-	-	-	-	-	-	-	posNA, - 349	-	-	-	-	-	-	-	-	-	-	-	-	-	-	-	-	-	-	-	-	-
VIT_12s0035g00050	-	-	-	-	-	0.610694	-	-	-	295.567	-	-	No_hit	0	1	1	-	-	-	-	-	-	-	-	-	-	-	-	-	-	-	-	-	-	-	-	-	-	-	-	-	-	-	-	-	-	-	-	-
VIT_12s0035g00270	-	-	-	-	0.82189	-	-	-	-	-	-	150	ferredoxin,_chloroplast_(PETF)	vv10195Photosynthesis	1	4	-	-	posNA, - 654	-	-	-	-	-	-	-	-	-	-	-	-	-	-	-	-	-	-	-	-	-	-	-	-	-	-	-	-	-	-
VIT_12s0035g01150	-	-	0.58066	-	-	-	346.635	-	-	-	-	-	RAB_GTPase_FP8	0	1	0	-	-	-	-	-	-	-	-	-	-	-	-	-	-	-	-	-	-	-	-	-	-	-	-	-	-	-	-	-	-	-	-	-
VIT_12s0035g01210	-	-	-	-	-	0.59812	-	-	-	174.574	-	-	Cytochrome_c	vv50135Primary_active_transporter_cat_D3_to_E2	1	2	-	-	-	-	-	-	-	-	-	-	-	-	-	-	-	-	-	-	-	-	-	-	-	-	-	-	-	-	-	-	-	-	-
VIT_12s0035g01260	-	-	0.548466	-	-	-	160.646	-	-	-	-	-	NBS-LRR_type_disease_resistance_protein	0	1	1	-	-	-	-	-	-	-	-	-	-	-	-	-	-	-	-	-	-	-	-	-	-	-	-	415, - negNA	-	-	-	-	-	-	-	-
VIT_12s0035g01750	-	-	-	-	0.74191	-	-	-	-	-	-	158	Unknown_protein	0	1	2	-	-	-	-	-	-	-	-	-	-	-	-	-	-	-	-	-	-	-	-	-	-	-	-	-	-	-	-	-	-	-	-	-
VIT_12s0035g01910	-	0.80691	-	-	0.69326	-	-	-	137	-	-	325	Heat_shock_protein_18.2_kDa_class_II	vv24141Protein_processing_in_endoplasmic_reticulum	2	0	-	-	-	-	-	-	-	-	-	-	-	-	-	-	-	-	-	-	-	-	-	-	-	-	-	-	-	-	-	-	-	-	-
VIT_12s0035g02150	0.643756	0.76861	-	0.698471	-	-	-	316.568	259	-	274.463	-	ferric_reduction_oxidase_7_FRO7	vv50105Transport_electron_carriers	3	0	-	-	-	-	-	-	-	-	-	-	-	-	-	-	-	-	-	-	-	-	-	-	-	-	-	-	-	-	-	-	-	-	-
VIT_12s0055g00020	0.763546	-	-	0.84132	-	-	-	37.6829	-	-	13.2665	-	UDP-glucose_glucosyltransferase	vv10500Starch_and_sucrose_metabolism	2	2	-	-	-	-	-	-	-	-	-	-	-	-	-	-	-	-	-	-	-	-	-	-	-	-	-	-	-	-	-	-	-	-	-
VIT_12s0055g00490	-	-	0.559155	-	-	-	475.267	-	-	-	-	-	Accumulation_and_replication_of_chloroplast_5	vv44110Cell_cycle_vv50109Incompletely_characterized_transport_systems	1	0	-	-	-	-	-	-	-	-	-	-	-	-	-	-	-	-	-	-	-	-	-	-	-	-	-	-	-	-	-	-	-	-	-
VIT_12s0055g00520	-	-	-	-	0.72068	-	-	-	-	-	-	232	Ribulose_1,5-bisphosphate_carboxylase_large_subunit	vv10710Carbon_fixation	1	3	-	-	-	-	-	-	-	-	posNA, - 426	-	-	-	-	-	-	-	-	-	-	-	-	-	-	-	-	-	-	-	-	-	-	-	-
VIT_12s0057g00020	-	-	-	-	-	0.693462	-	-	-	192.25	-	-	Protein_thylakoid_formation1	0	1	1	-	-	-	-	-	-	-	-	-	-	-	-	-	-	-	-	-	-	-	-	-	-	-	-	-	-	-	-	-	-	-	-	-
VIT_12s0057g00600	-	-	0.607514	-	-	-	136.129	-	-	-	-	-	Unknown_protein	0	1	1	-	-	-	-	-	-	-	-	-	-	-	-	-	-	-	-	-	-	-	-	-	-	-	-	-	-	-	-	-	-	-	-	-
VIT_12s0057g00630	-	-	-	-	0.80031	-	-	-	-	-	-	125	LHCB2.1_(Photosystem_II_light_harvesting_complex_gene_2.1)	vv10196Photosynthesis_antenna_proteins_vv50105Transport_electron_carriers	1	2	-	-	-	-	-	-	-	-	-	-	-	-	-	-	-	-	-	-	-	-	-	-	-	-	-	-	-	-	-	-	-	-	-
VIT_12s0057g00670	0.699353	-	-	-	-	-	-	40.4722	-	-	-	-	Heat_shock_protein_90C	vv24141Protein_processing_in_endoplasmic_reticulum_vv34626Plant-pathogen_interaction	1	4	-	-	-	-	-	-	-	-	-	-	-	-	-	-	-	-	-	-	-	-	-	-	-	posNA, - 338	-	posNA, - 981	-	-	-	-	-	-	-
VIT_12s0057g01330	0.556249	-	-	-	-	-	-	175.22	-	-	-	-	Zinc_finger_(C3HC4-type_ring_finger)	vv60078Other_zf-C3HC4	1	0	-	-	-	-	-	-	-	-	-	-	-	-	-	-	-	-	-	-	-	-	-	-	-	-	-	-	-	-	-	-	-	-	-
VIT_12s0059g00170	-	-	0.477667	-	-	-	466.888	-	-	-	-	-	GCN5_N-acetyltransferase_(GNAT)	vv60082GNAT	1	0	-	-	-	-	-	-	-	-	-	-	-	-	-	-	-	-	-	-	-	-	-	-	-	-	-	-	-	-	-	-	-	-	-
VIT_12s0059g00600	-	0.75275	-	-	-	-	-	-	333	-	-	-	Unknown_protein	0	1	4	-	-	posNA, - 41	-	-	-	-	-	-	-	-	-	-	-	-	-	-	-	-	-	-	-	-	-	-	-	-	-	-	-	-	-	-
VIT_12s0059g00710	-	-	0.60942	-	0.70019	0.750707	207.249	-	-	93.2738	-	327	Metalloendopeptidase	0	3	1	-	-	-	-	-	-	-	-	-	-	-	-	-	-	-	-	-	-	-	-	-	-	-	-	-	-	-	-	-	-	-	-	-
VIT_12s0059g00790	0.570493	-	-	-	-	-	-	217.053	-	-	-	-	Pentatricopeptide_(PPR)_repeat-containing	0	1	3	-	-	-	-	-	-	-	-	-	-	-	-	-	-	-	-	-	-	-	-	-	-	502, - negNA	-	-	-	-	-	-	-	-	-	-
VIT_12s0059g00990	-	-	-	-	-	0.63912	-	-	-	380.018	-	-	Cellulose_synthase_CSLB04	vv40006Cell_wall	1	1	-	-	-	-	-	-	-	-	-	-	-	-	-	-	-	-	-	-	-	-	-	-	-	-	-	-	-	-	-	-	-	-	-
VIT_12s0059g01150	-	0.76811	-	0.719215	0.72882	-	-	-	262	-	221.734	343	Dehydrogenase	0	3	2	-	-	-	-	-	-	-	-	-	-	-	-	-	-	-	-	-	-	-	-	-	-	-	-	601, - negNA	-	-	-	-	-	-	-	-
VIT_12s0059g01590	-	-	-	-	0.75275	-	-	-	-	-	-	141	Lipase_GDSL	0	1	0	-	-	-	-	-	-	-	-	-	-	-	-	-	-	-	-	-	-	-	-	-	-	-	-	-	-	-	-	-	-	-	-	-
VIT_12s0059g01850	-	-	-	0.602963	-	-	-	-	-	-	240.108	-	Peroxisomal_membrane_protein	0	1	1	-	-	-	-	-	-	-	-	-	-	-	-	-	-	-	-	-	-	-	-	-	-	-	-	-	-	-	-	-	-	-	-	-
VIT_12s0059g01870	-	0.78778	-	-	-	0.646703	-	-	231	332.313	-	-	GH3-like_protein	vv11002Auxin_biosynthesis	2	2	-	-	-	-	-	-	-	-	-	-	-	-	posNA, - 183	-	-	-	-	-	-	-	-	-	-	653, - negNA	-	-	-	-	-	-	-	-	-
VIT_12s0059g02260	-	-	0.566204	-	-	-	460.077	-	-	-	-	-	Glutamate_receptor_GLR5	vv50101Channels_and_pores	1	0	-	-	-	-	-	-	-	-	-	-	-	-	-	-	-	-	-	-	-	-	-	-	-	-	-	-	-	-	-	-	-	-	-
VIT_12s0059g02280	-	-	-	0.688217	-	0.65405	-	-	-	98.1478	220.393	-	Spg1p_(septum-promoting_GTPase)	0	2	2	-	-	-	-	-	-	-	-	-	-	-	-	-	-	-	-	-	-	-	-	-	-	-	-	-	-	619, - negNA	-	-	-	-	-	-
VIT_12s0121g00060	-	-	-	0.701952	-	-	-	-	-	-	154.434	-	R_protein_MLA10	vv34627R_proteins_from_Plant-pathogen_interaction	1	1	-	-	-	-	-	-	-	-	-	-	-	posNA, - 253	-	-	-	-	-	-	-	-	-	-	-	-	-	-	-	-	-	-	-	-	-
VIT_12s0134g00040	0.799873	-	-	-	-	-	-	21.2132	-	-	-	-	Isoprene_synthase	vv10900Terpenoid_biosynthesis	1	1	-	-	-	-	-	-	-	-	-	-	-	-	-	-	-	-	-	-	-	-	-	-	-	-	-	-	-	-	-	-	-	-	-
VIT_12s0134g00360	0.777142	-	-	-	-	-	-	37.3095	-	-	-	-	Receptor-like_protein_kinase_ARK1	0	1	4	-	-	-	-	-	-	-	-	-	-	-	-	-	-	-	-	-	posNA, - 941	posNA, - 10	-	-	-	-	-	-	-	-	-	-	-	-	-	-
VIT_12s0134g00400	0.525251	-	-	0.676378	-	-	-	296.216	-	-	105.247	-	Zinc_finger_(B-box_type)	vv60073Orphans_zf-b_box	2	4	-	-	-	342, - negNA	-	-	-	-	-	-	-	-	-	-	-	-	-	-	-	-	-	-	-	-	-	-	-	-	-	-	-	-	-
VIT_12s0142g00110	0.571617	-	-	-	-	-	-	302.48	-	-	-	-	Splicing_factor,_arginine/serine-rich_2	vv23040Spliceosome	1	1	-	-	-	-	-	-	-	-	-	-	-	-	-	-	-	-	-	-	-	-	posNA, - 903	-	-	-	-	-	-	-	-	-	-	-	-
VIT_12s0142g00160	-	0.7552	-	-	-	-	-	-	322	-	-	-	Homolog to phytochrome-rapidly regulated AtPAR1 (HLH1) gene	0	1	2	-	-	-	-	-	-	-	507, - negNA	-	posNA, - 245	-	-	-	-	-	-	-	-	-	-	-	-	-	-	-	-	-	-	-	-	-	-	-
VIT_12s0142g00190	-	0.76503	-	-	-	-	-	-	282	-	-	-	No_hit	0	1	2	-	-	-	-	-	-	-	-	-	-	-	-	-	-	-	posNA, - 52	-	-	-	-	-	-	-	-	-	-	-	-	-	-	-	-	-
VIT_12s0142g00230	0.520067	-	-	-	-	-	-	301.679	-	-	-	-	CYP718	0	1	2	-	-	-	-	-	-	-	-	-	-	posNA, - 350	-	-	-	-	-	-	-	-	-	-	-	-	-	-	-	-	-	-	-	-	posNA, - 342	-
VIT_12s0142g00550	0.688848	-	-	0.630903	-	-	-	133.892	-	-	348.078	-	R_protein_L6	vv34627R_proteins_from_Plant-pathogen_interaction	2	0	-	-	-	-	-	-	-	-	-	-	-	-	-	-	-	-	-	-	-	-	-	-	-	-	-	-	-	-	-	-	-	-	-
VIT_12s0142g00570	-	-	0.571306	-	-	-	414.435	-	-	-	-	-	R_protein_disease_resistance_protein	vv34627R_proteins_from_Plant-pathogen_interaction	1	1	-	-	-	-	-	-	-	-	-	-	-	-	-	-	-	-	-	-	-	-	posNA, - 147	-	-	-	-	-	-	-	-	-	-	-	-
VIT_13s0019g00860	-	0.91011	-	-	-	-	-	-	6	-	-	-	Small_heat-shock_protein_HSP17.5_Cytosolic_class_I	0	1	1	-	-	-	-	-	-	-	-	-	-	-	-	-	-	-	-	-	-	-	-	-	-	-	-	-	-	-	-	-	-	-	-	-
VIT_13s0019g02040	-	-	0.573472	-	-	-	130.698	-	-	-	-	-	Lectin_protein_kinase	0	1	4	-	-	-	-	-	-	-	-	-	-	-	-	-	-	-	-	-	-	-	-	-	-	-	-	-	-	-	-	-	-	-	-	-
VIT_13s0019g02740	0.690162	0.90087	-	-	0.78756	-	-	90.4323	11	-	-	129	Heat_shock_protein_17.6_kDa_class_I	vv24141Protein_processing_in_endoplasmic_reticulum	3	1	-	-	-	-	-	-	-	-	-	-	-	-	-	-	-	-	posNA, - 46	-	-	-	-	-	-	-	-	-	-	-	-	-	-	-	-
VIT_13s0019g02760	0.706301	0.89834	-	-	0.8	-	-	98.6103	11	-	-	76	Heat_shock_protein_17.6_kDa_class_I	vv24141Protein_processing_in_endoplasmic_reticulum	3	1	-	-	-	-	-	-	-	-	-	-	-	-	-	-	-	-	posNA, - 46	-	-	-	-	-	-	-	-	-	-	-	-	-	-	-	-
VIT_13s0019g02770	0.714023	0.87084	-	-	0.78473	-	-	82.6559	19	-	-	76	Heat_shock_protein_17.6_kDa_class_I	vv24141Protein_processing_in_endoplasmic_reticulum	3	2	-	-	-	-	-	-	-	-	-	-	-	-	-	-	-	-	-	-	-	-	-	-	686, - negNA	-	-	-	-	-	-	-	-	-	-
VIT_13s0019g02780	0.722672	0.88513	-	-	0.79351	-	-	63.6867	12	-	-	86	Heat_shock_protein_17.6_kDa_class_I	vv24141Protein_processing_in_endoplasmic_reticulum	3	2	-	-	-	-	-	-	-	-	-	-	-	-	-	-	-	-	-	-	-	-	-	-	-	-	-	-	-	-	-	-	-	-	-
VIT_13s0019g02820	0.727558	0.89767	-	-	0.79294	-	-	72.4569	12	-	-	91	Heat_shock_protein_18.2_kDa_class_I	vv24141Protein_processing_in_endoplasmic_reticulum	3	2	-	-	-	-	-	-	-	-	-	-	-	-	-	-	-	-	posNA, - 41	-	-	-	-	-	-	-	-	-	-	-	-	-	-	-	-
VIT_13s0019g02830	0.67676	-	-	-	-	-	-	200.878	-	-	-	-	No_hit	0	1	2	-	-	-	-	-	-	-	-	-	-	-	-	-	-	-	-	posNA, - 689	-	-	-	-	-	-	-	-	-	-	-	-	-	-	-	401, - negNA
VIT_13s0019g02840	0.722838	0.86706	-	-	0.78532	-	-	74.2159	21	-	-	67	Heat_shock_protein_18.2_kDa_class_I	vv24141Protein_processing_in_endoplasmic_reticulum	3	3	-	-	-	-	-	-	-	-	-	-	-	-	-	-	-	-	posNA, - 61	-	-	-	-	-	-	-	-	-	-	-	-	-	-	-	-
VIT_13s0019g02850	0.646405	0.85615	-	-	0.76176	-	-	163.67	37	-	-	110	Heat_shock_protein_17.6_kDa_class_I	vv24141Protein_processing_in_endoplasmic_reticulum	3	2	-	-	-	-	-	-	-	-	-	-	-	-	-	-	-	-	-	-	-	-	-	-	-	-	-	-	-	-	-	-	-	-	-
VIT_13s0019g03090	-	0.79085	-	-	-	-	-	-	182	-	-	-	Heat_shock_protein_class_I_(HSP17.8-CI)	vv24141Protein_processing_in_endoplasmic_reticulum	1	1	460, - negNA	-	-	-	-	-	-	-	-	-	-	-	-	-	-	-	-	-	-	-	-	-	-	-	-	-	-	-	-	-	-	-	-
VIT_13s0019g03160	-	0.86433	-	-	0.70088	-	-	-	24	-	-	298	Heat_shock_protein_17.6_kDa_class_I	vv24141Protein_processing_in_endoplasmic_reticulum	2	0	-	-	-	-	-	-	-	-	-	-	-	-	-	-	-	-	-	-	-	-	-	-	-	-	-	-	-	-	-	-	-	-	-
VIT_13s0019g03350	-	-	-	-	0.82003	-	-	-	-	-	-	209	Sedoheptulose-1,7-bisphosphatase_(SBPase),_Chloroplast	vv10710Carbon_fixation	1	2	-	-	-	-	-	-	-	-	-	-	-	-	-	-	-	-	-	-	-	-	-	-	-	-	-	-	-	-	-	-	-	-	-
VIT_13s0019g03450	-	-	0.498138	-	-	-	501.835	-	-	-	-	-	Unknown_protein	0	1	1	-	-	-	-	-	-	-	-	-	-	-	-	-	-	-	-	-	-	-	-	-	-	-	-	-	-	-	-	-	-	-	-	-
VIT_13s0019g03880	-	-	0.555584	-	-	-	149.201	-	-	-	-	-	DnaJ_homolog,_subfamily_C,_member_19	vv50132Primary_active_transporter_cat_A5_to_A8	1	1	-	-	-	-	-	-	-	-	-	-	-	-	-	-	-	-	-	-	-	-	-	-	-	-	-	-	-	-	posNA, - 298	-	-	-	-
VIT_13s0019g04360	-	-	0.606405	-	0.7311	-	160.792	-	-	-	-	213	GCN5_N-acetyltransferase_(GNAT)	vv60082GNAT	2	2	-	-	-	-	-	-	-	-	45, - negNA	-	-	-	posNA, - 230	-	-	-	-	-	-	-	-	-	-	-	-	-	-	-	-	-	-	-	-
VIT_13s0019g05250	-	-	-	0.685634	0.77449	-	-	-	-	-	312.412	126	Malate_dehydrogenase_[NADP],_chloroplast_precursor_(NADP-MDH)	vv10620Pyruvate_metabolism_vv10710Carbon_fixation	2	0	-	-	-	-	-	-	-	-	-	-	-	-	-	-	-	-	-	-	-	-	-	-	-	-	-	-	-	-	-	-	-	-	-
VIT_13s0019g05340	-	-	-	0.537407	-	-	-	-	-	-	357.584	-	No_hit	0	1	1	-	-	-	-	-	posNA, - 252	-	-	-	-	-	-	-	-	-	-	-	-	-	-	-	-	-	-	-	-	-	-	-	-	-	-	-
VIT_13s0047g00050	0.624627	-	-	-	0.7424	-	-	284.241	-	-	-	155	ZIFL1_(Zinc_induced_facilitator_1)	vv50121Porters_cat_1_to_6	2	1	-	-	-	-	-	-	-	-	-	-	-	-	-	-	-	-	-	-	-	-	-	-	-	-	-	-	-	-	-	-	-	-	-
VIT_13s0047g00080	-	0.81213	-	-	-	-	-	-	120	-	-	-	ZIFL1_(Zinc_induced_facilitator_1)	vv50121Porters_cat_1_to_6	1	3	-	-	-	-	-	-	-	-	-	-	-	-	-	-	-	-	-	-	-	-	-	-	-	-	-	-	-	-	109, - negNA	-	-	-	-
VIT_13s0047g00110	-	0.75881	-	-	-	-	-	-	311	-	-	-	Ripening_regulated_protein_DDTFR8	0	1	1	-	-	-	-	-	-	-	-	-	-	-	-	-	-	-	-	-	-	-	-	-	-	-	-	-	-	-	posNA, - 176	-	-	-	-	-
VIT_13s0047g00200	-	-	-	-	-	0.595088	-	-	-	144.222	-	-	Subtilisin	0	1	1	-	-	-	-	-	-	-	-	-	-	-	-	-	-	-	-	-	-	-	-	-	-	-	-	-	-	-	-	-	-	-	-	-
VIT_13s0047g00540	-	0.82142	0.514009	-	-	-	537.49	-	147	-	-	-	Cinnamyl_alcohol_dehydrogenase	vv10940Phenylpropanoid_biosynthesis	2	2	-	-	-	-	-	-	-	-	-	-	-	-	-	-	-	-	-	-	-	-	-	-	-	-	-	-	-	-	-	-	-	-	-
VIT_13s0047g00990	-	0.83383	-	-	0.72394	-	-	-	62	-	-	244	Cinnamyl_alcohol_dehydrogenase	vv10940Phenylpropanoid_biosynthesis	2	0	-	-	-	-	-	-	-	-	-	-	-	-	-	-	-	-	-	-	-	-	-	-	-	-	-	-	-	-	-	-	-	-	-
VIT_13s0064g00160	-	-	-	0.655521	0.76526	-	-	-	-	-	309.175	137	Unknown_protein	0	2	2	-	-	-	-	-	-	-	-	-	-	-	-	-	-	-	-	-	-	-	posNA, - 939	-	-	-	-	-	-	-	-	-	-	-	-	-
VIT_13s0064g00200	-	-	-	-	-	0.627368	-	-	-	387.083	-	-	Unknown_protein	0	1	1	-	-	-	-	-	-	-	-	-	-	-	-	-	-	-	-	-	-	posNA, - 838	-	-	-	-	-	-	-	-	-	-	-	-	-	-
VIT_13s0064g00390	-	-	-	0.648026	-	-	-	-	-	-	124.567	-	Polyamine_oxidase	vv11000Single_reactions	1	0	-	-	-	-	-	-	-	-	-	-	-	-	-	-	-	-	-	-	-	-	-	-	-	-	-	-	-	-	-	-	-	-	-
VIT_13s0064g00900	-	-	-	0.783346	-	-	-	-	-	-	139.198	-	Unknown_protein	0	1	3	-	-	-	-	-	-	-	70, - negNA	-	posNA, - 174	-	-	-	-	-	-	-	-	-	-	-	-	-	-	-	-	-	-	-	-	-	-	-
VIT_13s0064g01670	0.647536	-	-	-	-	-	-	252.299	-	-	-	-	No_hit	0	1	0	-	-	-	-	-	-	-	-	-	-	-	-	-	-	-	-	-	-	-	-	-	-	-	-	-	-	-	-	-	-	-	-	-
VIT_13s0064g01800	0.613421	-	-	-	-	-	-	318.749	-	-	-	-	R_protein_MLA10	vv34627R_proteins_from_Plant-pathogen_interaction	1	3	-	-	-	-	-	-	-	-	-	-	-	-	posNA, - 15	-	-	-	-	-	-	-	posNA, - 345	-	-	-	-	-	-	-	-	-	-	-	-
VIT_13s0067g00110	-	0.77206	-	-	0.76436	-	-	-	246	-	-	105	CYP72A1	vv10902Monoterpenoid_biosynthesis	2	3	-	-	-	-	-	-	-	-	-	-	-	-	-	-	-	-	-	-	-	-	-	-	-	-	-	-	-	-	-	-	-	-	-
VIT_13s0067g00730	-	-	-	-	0.72744	-	-	-	-	-	-	198	Carboxylic_ester_hydrolase	0	1	0	-	-	-	-	-	-	-	-	-	-	-	-	-	-	-	-	-	-	-	-	-	-	-	-	-	-	-	-	-	-	-	-	-
VIT_13s0067g00790	0.631316	-	-	-	-	-	-	185.855	-	-	-	-	R_protein__PRF__disease_resistance_protein	vv34627R_proteins_from_Plant-pathogen_interaction	1	1	-	-	-	-	-	-	-	-	-	-	-	-	-	-	-	-	-	-	-	-	-	-	-	-	-	-	-	-	-	-	-	-	-
VIT_13s0067g00860	-	0.82721	-	-	-	-	-	-	97	-	-	-	Early_flowering_4	vv34710Circadian_rhythm	1	1	-	-	-	-	-	-	-	-	-	-	-	-	-	-	-	-	-	-	-	-	-	-	-	-	-	-	-	-	-	-	-	-	-
VIT_13s0067g01830	0.672575	-	-	0.790131	-	-	-	198.167	-	-	62.8967	-	Steroid_5alpha-reductase	vv10905Brassinosteroid_biosynthesis	2	0	-	-	-	-	-	-	-	-	-	-	-	-	-	-	-	-	-	-	-	-	-	-	-	-	-	-	-	-	-	-	-	-	-
VIT_13s0067g02510	-	0.7666	0.649382	-	0.72987	-	21.7715	-	274	-	-	194	Protein_phosphatase	0	3	1	-	-	-	-	-	-	-	-	-	-	456, - negNA	-	-	-	-	-	-	-	-	-	-	-	-	-	-	-	-	-	-	-	-	-	-
VIT_13s0067g02560	0.748812	0.87559	0.52899	0.869471	0.84029	0.678167	240.948	34.2053	17	59.4222	8.48528	33	Unknown_protein	0	6	4	-	-	-	posNA, - 939	-	-	-	108, - negNA	-	-	-	-	-	-	-	-	-	-	posNA, - 576	-	-	-	-	-	-	-	-	-	-	-	-	-	-
VIT_13s0067g03180	0.736756	-	-	0.867224	-	-	-	47.3709	-	-	6.7082	-	Unknown_protein	0	2	5	-	-	-	-	-	-	-	131, - negNA	85, - negNA	-	-	-	-	-	-	-	-	-	-	-	-	-	-	-	-	-	-	-	-	-	-	-	-
VIT_13s0067g03490	-	-	-	0.823158	-	-	-	-	-	-	59.7913	-	ARR9_typeA	vv30007Cytokinin_signaling_vv60072Orphans_Response_reg	1	0	-	-	-	-	-	-	-	-	-	-	-	-	-	-	-	-	-	-	-	-	-	-	-	-	-	-	-	-	-	-	-	-	-
VIT_13s0067g03510	0.718035	-	-	0.824305	-	-	-	109.709	-	-	26.3818	-	ARR9_typeA	vv30007Cytokinin_signaling_vv60072Orphans_Response_reg	2	1	posNA, - 665	-	-	-	-	-	-	-	-	-	-	-	-	-	-	-	-	-	-	-	-	-	-	-	-	-	-	-	-	-	-	-	-
VIT_13s0067g03890	-	-	-	-	0.75262	-	-	-	-	-	-	135	Beta-ketoacyl-CoA_synthase	vv10061Fatty_acid_biosynthesis	1	1	-	-	-	-	-	-	-	-	-	-	-	-	-	-	-	-	-	-	-	-	363, - negNA	-	-	-	-	-	-	-	-	-	-	-	-
VIT_13s0073g00160	-	0.80147	0.544166	-	-	0.628281	396.145	-	266	364.799	-	-	Unknown_protein	0	3	0	-	-	-	-	-	-	-	-	-	-	-	-	-	-	-	-	-	-	-	-	-	-	-	-	-	-	-	-	-	-	-	-	-
VIT_13s0073g00180	-	-	-	-	-	0.657811	-	-	-	402.328	-	-	Rieske_[2Fe-2S]_domain	0	1	2	-	-	-	-	-	-	-	-	-	-	-	-	-	-	-	-	-	-	-	-	-	-	-	-	-	-	-	-	-	-	-	-	-
VIT_13s0074g00110	-	-	-	-	0.72987	-	-	-	-	-	-	194	Bark_storage_protein_A_precursor	0	1	3	posNA, - 241	-	-	-	-	-	-	-	-	-	-	-	-	-	-	-	-	-	-	-	-	-	-	-	-	-	-	-	-	-	-	-	-
VIT_13s0074g00660	0.624719	-	-	-	-	-	-	323.265	-	-	-	-	ABC_transporter_G_member_22	vv52010ABC_transporters	1	0	-	-	-	-	-	-	-	-	-	-	-	-	-	-	-	-	-	-	-	-	-	-	-	-	-	-	-	-	-	-	-	-	-
VIT_13s0084g00090	0.473456	-	-	-	-	-	-	278.331	-	-	-	-	Nodulin_MtN21_family	vv50122Porters_cat_7_to_17	1	1	-	-	-	-	-	-	-	-	-	-	-	-	-	-	-	-	-	-	603, - negNA	-	-	-	-	-	-	-	-	-	-	-	-	-	-
VIT_13s0084g00420	-	-	-	-	-	0.664236	-	-	-	431.15	-	-	R_protein_MLA10	vv34627R_proteins_from_Plant-pathogen_interaction	1	1	-	-	-	-	-	-	-	-	-	-	-	-	-	-	-	-	-	-	posNA, - 877	-	-	-	-	-	-	-	-	-	-	-	-	-	-
VIT_13s0084g00490	-	-	-	-	-	0.597196	-	-	-	366.587	-	-	No_hit	0	1	0	-	-	-	-	-	-	-	-	-	-	-	-	-	-	-	-	-	-	-	-	-	-	-	-	-	-	-	-	-	-	-	-	-
VIT_13s0084g00620	-	-	0.650959	-	-	-	22.5832	-	-	-	-	-	Peptidyl-prolyl_isomerase_H_(cyclophilin_H)	vv23040Spliceosome	1	0	-	-	-	-	-	-	-	-	-	-	-	-	-	-	-	-	-	-	-	-	-	-	-	-	-	-	-	-	-	-	-	-	-
VIT_13s0084g00850	-	-	0.49302	-	-	0.563642	448.196	-	-	304.674	-	-	NADPH:quinone_oxidoreductase	vv10100Biosynthesis_of_steroids	2	1	-	-	-	-	-	-	-	-	-	-	-	-	-	-	-	-	-	-	-	-	-	-	-	-	-	-	-	-	-	-	-	-	-
VIT_13s0084g00880	-	-	0.519272	-	-	0.539338	259.783	-	-	398.344	-	-	NADPH:quinone_oxidoreductase	vv10100Biosynthesis_of_steroids	2	0	-	-	-	-	-	-	-	-	-	-	-	-	-	-	-	-	-	-	-	-	-	-	-	-	-	-	-	-	-	-	-	-	-
VIT_13s0101g00050	0.660327	-	-	-	-	-	-	103.267	-	-	-	-	Nuclear_fusion_defective_5_NFD5	0	1	2	-	-	-	-	-	-	-	-	-	-	posNA, - 499	-	-	-	-	-	-	-	-	-	-	-	-	-	-	-	-	-	-	-	-	-	-
VIT_13s0106g00060	-	-	-	-	-	0.670749	-	-	-	368.219	-	-	Ankyrin_repeat	0	1	1	-	-	-	-	-	-	-	-	-	-	-	-	-	-	-	-	-	-	-	-	-	-	-	-	-	-	-	-	-	-	-	-	-
VIT_13s0106g00250	-	0.76815	-	-	-	-	-	-	261	-	-	-	Carboxylic_ester_hydrolase	0	1	1	-	-	-	-	-	-	-	-	-	-	-	-	-	-	-	-	-	-	-	-	-	-	-	-	-	-	posNA, - 593	-	-	-	-	-	-
VIT_13s0106g00270	0.713529	-	-	-	-	-	-	101.755	-	-	-	-	No_hit	0	1	1	-	-	-	-	-	-	-	-	-	-	-	-	-	-	-	-	-	-	-	-	-	-	-	-	-	-	-	-	-	-	-	-	-
VIT_13s0106g00410	-	0.7536	-	-	-	-	-	-	329	-	-	-	Heat_shock_protein_81-4_(HSP81-4)	vv24141Protein_processing_in_endoplasmic_reticulum_vv34626Plant-pathogen_interaction	1	2	-	-	-	-	-	-	-	posNA, - 403	-	-	-	-	-	-	-	-	-	-	posNA, - 589	-	-	-	-	-	-	-	-	-	-	-	-	-	-
VIT_13s0139g00140	-	-	-	-	-	0.620962	-	-	-	396.529	-	-	No_hit	0	1	0	-	-	-	-	-	-	-	-	-	-	-	-	-	-	-	-	-	-	-	-	-	-	-	-	-	-	-	-	-	-	-	-	-
VIT_14s0006g00140	-	-	-	0.588	-	-	-	-	-	-	101.735	-	No_hit	0	1	0	-	-	-	-	-	-	-	-	-	-	-	-	-	-	-	-	-	-	-	-	-	-	-	-	-	-	-	-	-	-	-	-	-
VIT_14s0006g00910	0.706179	-	-	0.839014	-	-	-	95.4358	-	-	21.2132	-	ATA15_protein	0	2	0	-	-	-	-	-	-	-	-	-	-	-	-	-	-	-	-	-	-	-	-	-	-	-	-	-	-	-	-	-	-	-	-	-
VIT_14s0006g01390	-	-	0.467763	-	-	-	342.911	-	-	-	-	-	Pentatricopeptide_(PPR)_repeat	0	1	3	-	-	-	-	-	-	-	-	-	-	-	341, - negNA	posNA, - 36	-	-	-	-	-	-	-	-	-	-	-	-	-	-	-	-	-	-	-	-
VIT_14s0006g01710	0.782665	-	-	-	-	-	-	20.1742	-	-	-	-	Isopentenyl-diphosphate_delta-isomerase.	vv10100Biosynthesis_of_steroids_vv10900Terpenoid_biosynthesis	1	1	-	-	-	-	-	-	-	-	-	-	-	-	-	-	-	-	-	-	-	-	-	-	-	-	-	-	-	-	-	-	-	-	-
VIT_14s0006g02170	-	-	-	-	0.71256	-	-	-	-	-	-	251	Jasmonate_O-methyltransferase	vv10592alpha-Linolenic_acid_metabolism	1	1	-	-	-	-	-	-	-	-	-	-	-	-	-	-	-	-	-	-	-	-	-	-	-	-	-	-	-	-	-	-	-	-	-
VIT_14s0006g02190	0.605592	-	-	-	-	-	-	240	-	-	-	-	ATP_dependent_DNA_ligase	vv23030DNA_replication_vv23410Base_excision_repair_vv23420Nucleotide_excision_repair_vv23430Mismatch_repair	1	1	-	-	-	-	-	-	-	-	-	-	-	-	-	-	-	-	-	-	posNA, - 453	-	-	-	-	-	-	-	-	-	-	-	-	-	-
VIT_14s0006g02470	-	-	0.539148	-	-	-	444.027	-	-	-	-	-	Ribosomal_protein_L26_(RPL26A)_60S	vv23010Ribosome	1	1	-	-	-	-	posNA, - 762	-	-	-	-	-	-	-	-	-	-	-	-	-	-	-	-	-	-	-	-	-	-	-	-	-	-	-	-
VIT_14s0006g02530	-	0.78454	-	-	0.75253	-	-	-	208	-	-	306	Non-specific_lipid-transfer_protein_2_(LTP_2)	0	2	3	-	-	-	-	-	-	-	-	-	-	-	-	-	-	-	posNA, - 380	-	-	-	-	-	-	-	-	-	-	-	-	-	-	-	-	-
VIT_14s0006g02550	-	0.81511	-	-	-	-	-	-	115	-	-	-	Non-specific_lipid-transfer_protein_2_(LTP_2)	0	1	1	-	-	-	-	-	-	-	-	-	-	-	-	-	-	-	-	-	-	-	-	-	-	-	-	-	-	-	-	-	-	-	-	-
VIT_14s0006g02980	-	-	-	0.429361	-	-	-	-	-	-	330.151	-	Senescence-associated_protein	0	1	0	-	-	-	-	-	-	-	-	-	-	-	-	-	-	-	-	-	-	-	-	-	-	-	-	-	-	-	-	-	-	-	-	-
VIT_14s0006g02990	-	0.83156	-	-	-	-	-	-	80	-	-	-	3-ketoacyl-CoA_synthase	0	1	0	-	-	-	-	-	-	-	-	-	-	-	-	-	-	-	-	-	-	-	-	-	-	-	-	-	-	-	-	-	-	-	-	-
VIT_14s0006g03110	-	0.80026	-	-	-	-	-	-	336	-	-	-	No_hit	0	1	2	-	-	-	-	-	-	-	-	posNA, - 690	-	-	-	-	-	-	-	-	-	-	-	-	-	-	-	-	-	-	-	-	-	-	-	-
VIT_14s0030g00190	0.73911	0.80988	-	0.741799	-	-	-	15.2971	294	-	22.1359	-	Unknown_protein	0	3	1	-	-	-	-	-	-	-	-	-	-	-	-	-	-	-	-	-	-	-	-	-	-	-	-	-	-	-	-	-	-	-	-	-
VIT_14s0030g00350	-	0.85234	-	-	-	-	-	-	40	-	-	-	RKF3_(receptor-like_kinase_IN_in_flowers_3)	vv60042MADS	1	1	-	-	-	-	-	-	-	-	-	-	-	-	-	-	-	-	-	posNA, - 808	-	-	-	-	-	-	-	-	-	-	-	-	-	-	-
VIT_14s0030g00470	-	-	0.551062	-	0.78334	0.728604	388.477	-	-	102.703	-	319	Stress_regulated_protein_isoform_3	0	3	3	-	-	-	-	-	-	-	364, - negNA	-	-	-	-	-	-	-	-	-	-	-	-	-	-	-	-	-	-	-	-	-	-	-	-	-
VIT_14s0030g00580	0.708723	-	-	0.575381	-	-	-	44.8888	-	-	277.928	-	Methionyl-tRNA_synthetase	vv10271Methionine_metabolism_vv10450Selenoamino_acid_metabolism_vv20970Aminoacyl-tRNA_biosynthesis	2	3	-	-	-	-	-	-	-	-	-	-	-	-	-	-	-	-	posNA, - 31	-	-	-	-	-	-	-	-	-	-	-	-	-	-	-	-
VIT_14s0030g01950	-	0.83275	-	-	-	-	-	-	71	-	-	-	Transferase	0	1	0	-	-	-	-	-	-	-	-	-	-	-	-	-	-	-	-	-	-	-	-	-	-	-	-	-	-	-	-	-	-	-	-	-
VIT_14s0036g00470	-	-	0.586655	-	-	-	213.867	-	-	-	-	-	Unknown_protein	0	1	0	-	-	-	-	-	-	-	-	-	-	-	-	-	-	-	-	-	-	-	-	-	-	-	-	-	-	-	-	-	-	-	-	-
VIT_14s0060g00570	0.557149	-	-	-	-	-	-	326.968	-	-	-	-	Global_transcription_factor_group_C_102	vv60076Other_GTF	1	5	-	-	-	-	-	-	-	-	-	-	-	-	posNA, - 104	-	-	-	-	-	-	-	-	-	-	-	-	-	-	-	-	-	-	-	-
VIT_14s0060g00720	0.59068	0.77195	0.595929	0.502143	-	0.714197	23.9165	108.729	247	10	333.329	-	CCR4-NOT_complex_subunit_CAF16	vv23018RNA_degradation_vv52010ABC_transporters	5	3	-	-	-	-	968, - negNA	-	-	-	-	-	-	-	-	-	-	-	-	-	-	-	-	-	-	-	-	104, - negNA	-	-	-	-	-	-	53, - negNA
VIT_14s0060g00800	0.649828	-	-	-	-	-	-	277.209	-	-	-	-	Galactinol_synthase	vv10052Galactose_metabolism	1	1	-	-	-	-	-	-	-	-	-	-	-	-	-	-	posNA, - 330	-	-	-	-	-	-	-	-	-	-	-	-	-	-	-	-	-	-
VIT_14s0060g00820	-	-	-	-	0.81742	0.730101	-	-	-	127.75	-	238	3-beta_hydroxysteroid_dehydrogenase	vv10140C21-Steroid_hormone_metabolism	2	0	-	-	-	-	-	-	-	-	-	-	-	-	-	-	-	-	-	-	-	-	-	-	-	-	-	-	-	-	-	-	-	-	-
VIT_14s0060g00900	-	0.79483	-	-	-	-	-	-	165	-	-	-	Unknown_protein	0	1	3	-	-	-	-	-	-	-	-	-	-	-	-	-	-	-	-	-	-	-	-	posNA, - 937	-	-	-	-	-	-	-	-	-	-	-	-
VIT_14s0060g01270	-	-	0.572182	-	-	-	214.96	-	-	-	-	-	Pseudouridine_synthase	vv10240Pyrimidine_metabolism	1	0	-	-	-	-	-	-	-	-	-	-	-	-	-	-	-	-	-	-	-	-	-	-	-	-	-	-	-	-	-	-	-	-	-
VIT_14s0060g02060	-	0.82359	0.598963	-	-	-	227.772	-	167	-	-	-	Tetratricopeptide_repeat_(TPR)-containing	0	2	0	-	-	-	-	-	-	-	-	-	-	-	-	-	-	-	-	-	-	-	-	-	-	-	-	-	-	-	-	-	-	-	-	-
VIT_14s0060g02520	-	-	0.503808	-	-	-	541.371	-	-	-	-	-	Unknown	0	1	3	-	-	-	-	-	-	-	-	-	-	-	-	-	-	-	-	-	-	-	-	posNA, - 132	-	-	-	-	-	-	-	-	-	-	-	-
VIT_14s0060g02690	0.53842	-	-	-	-	-	-	162.972	-	-	-	-	Germin-like_protein_3_[Vitis_vinifera]	0	1	0	-	-	-	-	-	-	-	-	-	-	-	-	-	-	-	-	-	-	-	-	-	-	-	-	-	-	-	-	-	-	-	-	-
VIT_14s0066g00160	-	-	-	-	-	0.646305	-	-	-	272.039	-	-	Ubiquinone/menaquinone_biosynthesis_methyltransferase_UbiE	vv10130Ubiquinone_biosynthesis	1	2	-	-	-	-	-	-	-	-	-	posNA, - 470	-	-	-	-	-	-	555, - negNA	-	-	-	-	-	-	-	-	-	-	-	-	-	-	-	-
VIT_14s0066g00170	-	0.80326	-	-	0.77619	-	-	-	146	-	-	92	CYP724B1	0	2	1	-	-	-	-	-	-	-	-	-	-	-	-	-	-	-	-	-	-	-	-	-	-	-	-	-	-	-	posNA, - 639	-	-	-	-	-
VIT_14s0066g00240	0.690097	-	-	0.696033	-	-	-	92.8655	-	-	120.536	-	Alpha-L-fucosidase_2_precursor	vv10511N-Glycan_degradation	2	4	posNA, - 35	-	-	-	-	-	posNA, - 688	-	-	-	-	-	-	-	-	-	-	-	-	-	-	-	-	-	-	-	-	-	-	-	-	-	-
VIT_14s0066g00380	-	-	-	0.574962	-	-	-	-	-	-	259.461	-	ferric_reductase_defective_3	vv50125Porters_cat_66_to_94	1	4	posNA, - 882	-	-	-	-	-	-	-	posNA, - 650	-	-	-	-	-	-	-	-	-	posNA, - 418	-	-	-	-	-	-	-	-	-	-	-	-	-	-
VIT_14s0066g00410	0.629964	-	-	-	-	-	-	144.928	-	-	-	-	Aldose_1-epimerase	vv10010Glycolysis	1	2	-	-	-	23, - negNA	-	-	-	-	-	-	-	-	-	-	-	-	-	-	-	-	-	-	-	-	-	-	-	-	-	-	-	-	62, - negNA
VIT_14s0066g01130	-	0.88092	0.541489	-	-	-	258.929	-	83	-	-	-	Universal_stress_protein_A	0	2	3	-	-	-	-	-	-	-	-	-	-	-	-	-	-	-	-	-	-	-	posNA, - 380	-	-	-	-	-	-	-	-	-	-	-	-	-
VIT_14s0066g01210	-	-	-	-	0.76895	0.651058	-	-	-	186.419	-	332	Carbonic_anhydrase,_chloroplast_precursor	vv10910Nitrogen_metabolism_vv50124Porters_cat_30_to_64	2	1	-	-	-	-	-	-	-	-	384, - negNA	-	-	-	-	-	-	-	-	-	-	-	-	-	-	-	-	-	-	-	-	-	-	-	-
VIT_14s0066g01380	-	-	-	-	-	0.64212	-	-	-	327.167	-	-	Calcium_homeostasis_regulator_CHoR1	0	1	0	-	-	-	-	-	-	-	-	-	-	-	-	-	-	-	-	-	-	-	-	-	-	-	-	-	-	-	-	-	-	-	-	-
VIT_14s0066g01700	-	-	0.541135	-	-	-	81.2404	-	-	-	-	-	Calmodulin_binding_protein	0	1	0	-	-	-	-	-	-	-	-	-	-	-	-	-	-	-	-	-	-	-	-	-	-	-	-	-	-	-	-	-	-	-	-	-
VIT_14s0066g01900	-	-	-	-	-	0.599347	-	-	-	323.71	-	-	ferredoxin_thioredoxin_reductase_catalytic_beta_chain	0	1	0	-	-	-	-	-	-	-	-	-	-	-	-	-	-	-	-	-	-	-	-	-	-	-	-	-	-	-	-	-	-	-	-	-
VIT_14s0066g02150	-	-	-	0.384717	-	-	-	-	-	-	334.201	-	Acyltransferase	0	1	0	-	-	-	-	-	-	-	-	-	-	-	-	-	-	-	-	-	-	-	-	-	-	-	-	-	-	-	-	-	-	-	-	-
VIT_14s0068g00090	-	-	-	-	-	0.713806	-	-	-	156.167	-	-	feronia_receptor-like_kinase	0	1	0	-	-	-	-	-	-	-	-	-	-	-	-	-	-	-	-	-	-	-	-	-	-	-	-	-	-	-	-	-	-	-	-	-
VIT_14s0068g00100	-	-	-	-	-	0.728702	-	-	-	124.66	-	-	feronia_receptor-like_kinase	0	1	1	-	-	-	-	-	-	-	-	-	-	-	-	-	-	-	-	-	-	-	-	-	-	-	-	-	-	-	-	-	-	-	-	-
VIT_14s0068g00230	-	0.77813	-	-	-	-	-	-	281	-	-	-	Spiral_1_like_2	vv44810Regulation_of_actin_cytoskeleton	1	2	-	-	-	-	-	-	-	-	-	-	-	-	-	-	-	-	-	-	-	-	-	-	-	-	-	-	-	-	-	-	-	-	306, - negNA
VIT_14s0068g00510	-	-	0.672832	-	-	-	8.7178	-	-	-	-	-	Unknown	0	1	0	-	-	-	-	-	-	-	-	-	-	-	-	-	-	-	-	-	-	-	-	-	-	-	-	-	-	-	-	-	-	-	-	-
VIT_14s0068g00680	-	-	-	-	0.85366	-	-	-	-	-	-	95	Glyceraldehyde-3-phosphate_dehydrogenase_A,_chloroplast_precursor	vv10010Glycolysis	1	1	-	-	-	-	-	-	-	-	-	-	-	-	-	-	-	-	-	-	-	-	-	-	-	-	-	-	-	-	-	-	-	-	-
VIT_14s0068g00870	-	-	-	-	-	0.69477	-	-	-	183.281	-	-	Nudix_hydrolase_13	0	1	2	-	-	-	-	-	-	-	-	-	-	-	-	-	-	-	-	-	-	posNA, - 745	-	-	-	-	-	-	-	-	-	-	-	-	-	-
VIT_14s0068g01340	-	-	0.461276	-	-	-	332.962	-	-	-	-	-	No_hit	0	1	3	-	-	-	-	-	-	-	-	-	-	-	-	-	-	-	-	-	-	-	731, - negNA	-	-	-	-	-	-	-	posNA, - 721	-	-	-	-	-
VIT_14s0081g00060	-	-	-	-	-	0.665054	-	-	-	408.861	-	-	Photosystem_II_reaction_centre_W_(PsbW)	vv10195Photosynthesis_vv50135Primary_active_transporter_cat_D3_to_E2	1	1	-	-	-	-	-	-	-	-	-	-	-	-	-	-	-	-	-	-	-	-	-	-	-	-	-	-	-	-	-	-	-	-	-
VIT_14s0081g00310	0.66271	-	-	-	-	-	-	61.2454	-	-	-	-	IMP_dehydrogenase	vv10230Purine_metabolism	1	4	-	-	-	-	-	-	-	-	-	-	-	-	-	-	-	-	-	-	-	posNA, - 825	-	-	-	-	-	-	-	-	-	-	-	-	-
VIT_14s0081g00600	-	-	0.459919	-	-	-	529.328	-	-	-	-	-	C-myc_binding_protein	0	1	1	-	-	-	-	-	-	-	-	-	-	-	-	-	-	-	-	-	-	-	-	-	-	-	-	-	-	-	-	-	-	-	-	-
VIT_14s0081g00710	-	-	-	-	0.74264	-	-	-	-	-	-	154	Unknown_protein	0	1	3	-	-	-	-	-	84, - negNA	-	-	-	-	-	-	-	-	-	-	-	-	-	-	-	-	-	-	-	-	-	-	-	posNA, - 643	-	-	-
VIT_14s0081g00800	-	-	-	-	0.71432	-	-	-	-	-	-	243	R_protein__PRF__disease_resistance_protein	vv34627R_proteins_from_Plant-pathogen_interaction	1	0	-	-	-	-	-	-	-	-	-	-	-	-	-	-	-	-	-	-	-	-	-	-	-	-	-	-	-	-	-	-	-	-	-
VIT_14s0083g00240	-	-	-	0.672415	-	-	-	-	-	-	172.023	-	Stress_protein	0	1	2	-	-	-	-	-	-	-	-	-	-	-	-	-	-	-	-	-	-	-	-	-	-	-	-	-	-	-	-	-	-	-	-	-
VIT_14s0083g00410	-	-	-	-	0.74663	-	-	-	-	-	-	142	Unknown	0	1	1	-	-	-	-	-	-	-	-	-	-	-	-	-	-	-	-	-	-	posNA, - 523	-	-	-	-	-	-	-	-	-	-	-	-	-	-
VIT_14s0083g00650	-	0.83828	0.464509	-	-	-	305.799	-	53	-	-	-	No_hit	0	2	3	-	-	-	-	-	-	-	-	-	-	-	-	-	-	-	-	-	-	-	-	-	-	-	posNA, - 26	-	-	-	-	-	-	-	-	-
VIT_14s0108g00340	-	-	-	0.67113	-	-	-	-	-	-	186.016	-	Leucine_Rich_Repeat_receptor-like_kinase	0	1	1	-	-	-	-	-	-	-	-	-	-	-	-	-	-	-	-	-	-	-	-	-	-	-	-	-	-	-	-	-	-	-	-	-
VIT_14s0108g00360	0.599068	-	-	-	-	-	-	280.336	-	-	-	-	Hcr2-0B	0	1	2	-	-	-	-	-	-	-	-	-	-	-	-	-	-	-	-	-	-	-	-	-	-	-	-	-	-	-	-	-	-	-	-	-
VIT_14s0108g00370	0.604656	-	-	0.640124	-	-	-	297.158	-	-	270.261	-	Leucine-rich_repeat_receptor-like_protein_kinase_1	0	2	3	-	-	-	-	-	-	-	-	-	-	-	-	-	posNA, - 347	-	-	-	-	-	-	-	-	-	-	-	-	-	posNA, - 71	-	-	-	-	-
VIT_14s0108g00590	0.694664	-	-	-	-	-	-	106.094	-	-	-	-	FtsH_protease	vv50133Primary_active_transporter_cat_A9_to_A18	1	1	-	-	-	-	-	-	-	-	-	posNA, - 656	-	-	-	-	-	-	-	-	-	-	-	-	-	-	-	-	-	-	-	-	-	-	-
VIT_14s0108g00600	0.669479	-	-	-	-	-	-	71.624	-	-	-	-	Pentatricopeptide_(PPR)_repeat-containing	0	1	1	-	-	-	-	-	-	-	-	-	-	-	-	-	-	-	-	-	-	-	-	-	-	-	-	-	-	-	-	-	-	-	-	-
VIT_14s0108g00830	-	-	0.514643	-	-	-	271.186	-	-	-	-	-	Myb_domain_protein_94	vv60044MYB	1	3	-	-	-	-	-	-	-	-	-	-	-	-	-	-	-	-	-	-	posNA, - 699	-	-	-	-	posNA, - 21	-	-	-	-	-	-	-	-	-
VIT_14s0108g01100	-	-	0.509535	-	-	-	502.368	-	-	-	-	-	Ribosomal_protein_L32	vv23010Ribosome	1	4	-	-	-	-	-	-	-	-	-	-	-	-	-	posNA, - 749	-	-	-	-	-	-	-	posNA, - 687	-	-	-	-	-	-	-	-	-	-	-
VIT_14s0108g01250	0.715018	-	-	-	-	-	-	61.9677	-	-	-	-	Unknown	0	1	0	-	-	-	-	-	-	-	-	-	-	-	-	-	-	-	-	-	-	-	-	-	-	-	-	-	-	-	-	-	-	-	-	-
VIT_14s0108g01440	0.603626	-	-	0.753969	-	-	-	187.182	-	-	54	-	Unknown_protein	0	2	1	-	-	-	-	-	-	-	-	-	-	-	-	-	-	-	-	-	-	-	-	-	-	-	-	-	-	-	-	-	-	-	-	-
VIT_14s0108g01480	-	-	0.50015	-	-	-	270.204	-	-	-	-	-	Unknown_protein	0	1	1	-	-	-	-	-	-	-	-	-	-	-	-	-	-	-	-	-	-	-	-	-	-	-	-	-	-	-	-	201, - negNA	-	-	-	-
VIT_14s0108g01500	0.876724	-	-	0.760245	-	-	-	3.4641	-	-	76.4199	-	APG6/CLPB-P/CLPB3	vv50109Incompletely_characterized_transport_systems	2	1	-	-	-	-	-	-	-	-	-	-	-	-	-	-	-	-	-	-	-	-	-	-	-	-	-	-	-	-	-	-	-	-	-
VIT_14s0108g01510	-	-	-	-	-	0.597276	-	-	-	288.843	-	-	Membrane-anchored_ubiquitin-fold_protein_2	0	1	0	-	-	-	-	-	-	-	-	-	-	-	-	-	-	-	-	-	-	-	-	-	-	-	-	-	-	-	-	-	-	-	-	-
VIT_14s0128g00050	-	-	-	-	-	0.660634	-	-	-	373.304	-	-	Thylakoid_lumenal_18.3_kDa_protein	0	1	0	-	-	-	-	-	-	-	-	-	-	-	-	-	-	-	-	-	-	-	-	-	-	-	-	-	-	-	-	-	-	-	-	-
VIT_14s0219g00220	-	-	-	-	0.73476	-	-	-	-	-	-	267	CCT_motif_constans-like	vv60070Orphans_CCT	1	2	-	-	-	-	-	-	-	-	-	-	-	-	-	-	-	-	-	-	-	-	-	-	-	-	-	-	-	-	-	118, - negNA	-	-	-
VIT_14s0219g00280	-	-	-	0.545915	-	-	-	-	-	-	342.876	-	Glycerol-3-phosphate_dehydrogenase_(NAD+)	vv10564Glycerophospholipid_metabolism	1	1	-	-	-	-	-	-	-	-	-	-	-	-	-	-	-	-	-	-	-	-	-	-	-	-	-	-	114, - negNA	-	-	-	-	-	-
VIT_15s0021g00250	-	-	0.519615	-	-	-	386.277	-	-	-	-	-	Unknown_protein	0	1	0	-	-	-	-	-	-	-	-	-	-	-	-	-	-	-	-	-	-	-	-	-	-	-	-	-	-	-	-	-	-	-	-	-
VIT_15s0021g00820	0.644787	-	-	-	-	-	-	126.689	-	-	-	-	No_hit	0	1	1	-	-	-	-	-	-	-	-	-	-	-	-	-	-	-	-	-	-	-	-	-	-	-	-	-	-	-	-	-	-	-	-	-
VIT_15s0021g01650	-	-	0.461114	-	-	-	322.692	-	-	-	-	-	Zinc_finger_(Ran-binding)	vv60080Other_zf	1	0	-	-	-	-	-	-	-	-	-	-	-	-	-	-	-	-	-	-	-	-	-	-	-	-	-	-	-	-	-	-	-	-	-
VIT_15s0021g01760	-	-	0.543017	-	-	-	219.773	-	-	-	-	-	Palmitoyl-protein_thioesterase_1_precursor	vv10062Fatty_acid_elongation_in_mitochondria	1	0	-	-	-	-	-	-	-	-	-	-	-	-	-	-	-	-	-	-	-	-	-	-	-	-	-	-	-	-	-	-	-	-	-
VIT_15s0021g02070	0.565382	-	-	-	-	-	-	115.239	-	-	-	-	Unknown_protein	0	1	0	-	-	-	-	-	-	-	-	-	-	-	-	-	-	-	-	-	-	-	-	-	-	-	-	-	-	-	-	-	-	-	-	-
VIT_15s0024g00040	-	-	-	-	0.74009	-	-	-	-	-	-	326	LHCA3_(Photosystem_I_light_harvesting_complex_gene_3)	vv10196Photosynthesis_antenna_proteins_vv50105Transport_electron_carriers	1	1	-	-	-	-	-	-	-	-	-	-	-	-	-	-	-	-	-	-	-	-	-	-	-	-	-	-	-	-	-	-	-	-	-
VIT_15s0024g00780	0.656265	-	-	-	-	-	-	160.4	-	-	-	-	No_hit	0	1	0	-	-	-	-	-	-	-	-	-	-	-	-	-	-	-	-	-	-	-	-	-	-	-	-	-	-	-	-	-	-	-	-	-
VIT_15s0024g01440	-	-	0.563616	-	-	-	148.795	-	-	-	-	-	Glucose_6_phosphate/phosphate_translocator-like_protein	vv50122Porters_cat_7_to_17	1	1	-	-	-	-	-	-	-	-	-	-	-	-	-	-	-	-	-	-	-	-	-	-	-	-	-	-	-	-	-	-	-	-	-
VIT_15s0024g01580	-	-	0.431714	-	-	-	457.766	-	-	-	-	-	No_hit	0	1	2	-	-	-	-	-	-	-	-	-	-	posNA, - 200	-	-	-	-	-	-	-	-	-	-	-	-	-	-	-	-	-	-	-	-	-	-
VIT_15s0024g01600	-	-	0.519819	-	-	-	421.957	-	-	-	-	-	No_hit	0	1	2	-	-	-	-	-	-	-	-	-	-	-	-	-	-	-	-	-	-	-	-	-	-	-	-	-	-	-	-	posNA, - 786	-	-	-	-
VIT_15s0024g01710	-	0.8628	-	-	-	-	-	-	36	-	-	-	No_hit	0	1	0	-	-	-	-	-	-	-	-	-	-	-	-	-	-	-	-	-	-	-	-	-	-	-	-	-	-	-	-	-	-	-	-	-
VIT_15s0045g01120	-	-	0.470561	-	-	-	476.179	-	-	-	-	-	6-phosphofructokinase	vv10010Glycolysis_vv10030Pentose_phosphate_vv10051Fructose_and_mannose_metabolism	1	2	-	-	-	-	-	-	-	-	-	-	posNA, - 140	-	-	-	-	-	-	-	-	-	-	-	-	-	-	-	-	-	-	-	-	-	-
VIT_15s0046g00090	-	-	0.649106	-	-	-	16.5227	-	-	-	-	-	DNA-directed_RNA_polymerase_III_subunit_C11	vv23020RNA_polymerase	1	1	-	-	-	-	-	-	-	-	-	-	-	-	-	-	-	-	-	-	-	-	-	-	-	-	-	-	-	-	-	-	-	-	-
VIT_15s0046g00490	0.702819	0.78649	-	0.610359	-	0.629905	-	40.9756	246	192.951	203.519	-	Wax_synthase	vv11000Single_reactions	4	1	-	-	-	-	-	-	-	-	-	-	-	-	-	-	-	-	-	105, - negNA	-	-	-	-	-	-	-	-	-	-	-	-	-	-	-
VIT_15s0046g00500	0.62082	-	-	-	-	-	-	287.054	-	-	-	-	Wax_synthase	vv11000Single_reactions	1	0	-	-	-	-	-	-	-	-	-	-	-	-	-	-	-	-	-	-	-	-	-	-	-	-	-	-	-	-	-	-	-	-	-
VIT_15s0046g00590	-	0.82036	-	-	-	0.597432	-	-	230	281.397	-	-	Wax_synthase	vv11000Single_reactions	2	0	-	-	-	-	-	-	-	-	-	-	-	-	-	-	-	-	-	-	-	-	-	-	-	-	-	-	-	-	-	-	-	-	-
VIT_15s0046g00660	-	0.79173	-	-	-	0.603411	-	-	249	277.496	-	-	Wax_synthase	vv11000Single_reactions	2	0	-	-	-	-	-	-	-	-	-	-	-	-	-	-	-	-	-	-	-	-	-	-	-	-	-	-	-	-	-	-	-	-	-
VIT_15s0046g00860	-	-	-	-	0.69694	-	-	-	-	-	-	313	Unknown_protein	0	1	3	-	-	-	-	-	-	-	-	-	-	-	-	-	-	-	-	-	-	-	-	-	-	-	-	-	-	-	-	-	-	-	-	-
VIT_15s0046g01140	-	-	-	-	-	0.680121	-	-	-	208.243	-	-	WRKY_DNA-binding_protein_53	vv60066WRKY	1	1	-	-	-	-	-	-	-	-	-	-	-	-	-	-	-	-	-	-	-	-	-	-	-	-	-	-	-	-	-	-	-	-	-
VIT_15s0046g02060	0.756028	-	-	-	-	-	-	24.9199	-	-	-	-	ATRAD3_(Arabidopsis_thaliana_Ras_Associated_with_Diabetes_protein_3	0	1	3	-	-	-	posNA, - 200	-	-	-	-	-	-	-	-	-	-	-	-	-	-	-	-	-	-	-	-	-	posNA, - 248	-	-	-	-	-	-	-
VIT_15s0046g02230	-	-	0.587337	-	-	-	124.274	-	-	-	-	-	Heavy-metal-associated_domain-containing_protein	0	1	0	-	-	-	-	-	-	-	-	-	-	-	-	-	-	-	-	-	-	-	-	-	-	-	-	-	-	-	-	-	-	-	-	-
VIT_15s0046g02390	-	0.78039	-	-	0.81496	-	-	-	214	-	-	116	ANTR2_(anion_transporter_2)	vv50121Porters_cat_1_to_6	2	1	-	-	-	-	-	-	-	-	-	-	-	-	-	-	-	-	-	-	-	-	-	-	-	-	-	-	-	-	-	-	-	-	-
VIT_15s0046g02860	-	-	0.614129	-	-	-	149.69	-	-	-	-	-	Riboflavin_biosynthesis_protein_ribD	vv10740Riboflavin_metabolism	1	2	-	-	-	-	-	-	-	-	-	-	-	-	-	-	-	-	-	-	-	-	-	-	-	-	-	-	-	-	-	-	-	-	-
VIT_15s0046g02920	-	-	0.485925	-	-	-	483.502	-	-	-	-	-	Unknown_protein	0	1	1	-	-	-	-	-	-	-	-	-	-	-	-	-	-	-	-	-	-	-	-	-	-	-	-	-	-	-	-	-	-	-	-	-
VIT_15s0046g03530	-	0.75115	-	-	-	-	-	-	339	-	-	-	(+)-neomenthol_dehydrogenase	vv10902Monoterpenoid_biosynthesis	1	4	-	-	-	-	-	-	-	-	-	-	-	-	-	-	-	-	-	-	posNA, - 853	-	posNA, - 283	-	-	-	posNA, - 183	-	-	-	-	-	-	-	-
VIT_15s0046g03570	-	-	0.526375	-	-	-	468.455	-	-	-	-	-	(+)-neomenthol_dehydrogenase	vv10902Monoterpenoid_biosynthesis	1	2	-	-	-	-	-	-	-	-	-	-	247, - negNA	-	-	-	-	-	-	-	-	-	-	-	-	-	-	-	-	-	-	-	-	-	-
VIT_15s0046g03580	-	-	0.515602	-	-	-	368.879	-	-	-	-	-	(+)-neomenthol_dehydrogenase	vv10902Monoterpenoid_biosynthesis	1	1	-	-	-	-	-	-	-	-	-	-	-	-	-	-	-	-	-	-	-	-	-	-	-	-	-	-	-	-	-	-	-	-	-
VIT_15s0046g03590	-	-	0.536079	-	-	-	289.005	-	-	-	-	-	(+)-neomenthol_dehydrogenase	vv10902Monoterpenoid_biosynthesis	1	1	-	-	-	-	-	-	-	-	-	-	-	-	-	-	-	-	-	-	-	-	-	-	-	-	-	-	-	-	-	-	-	-	-
VIT_15s0048g01090	-	-	-	0.786553	-	-	-	-	-	-	89.1964	-	SPX_(SYG1/Pho81/XPR1)_domain-containing_protein	vv50125Porters_cat_66_to_94	1	3	-	-	-	-	-	-	-	-	-	-	-	-	-	-	-	-	-	-	-	-	-	-	-	-	-	-	-	-	-	-	-	-	-
VIT_15s0048g01250	-	-	-	-	-	0.563501	-	-	-	406.233	-	-	MADS-box_protein_AGL20	vv30009Flower_development_vv60042MADS	1	2	-	-	-	-	-	-	-	-	-	-	-	-	-	-	-	-	-	-	posNA, - 694	posNA, - 585	-	-	-	-	-	-	-	-	-	-	-	-	-
VIT_15s0048g01490	0.730555	-	-	0.719626	-	-	-	22.7376	-	-	44	-	Geraniol_10-hydroxylase	vv10902Monoterpenoid_biosynthesis	2	1	-	-	-	-	-	-	-	-	-	-	-	-	-	-	-	-	-	-	-	-	-	-	-	-	-	-	-	-	-	-	-	-	-
VIT_15s0048g02500	-	-	-	-	-	0.647423	-	-	-	370.675	-	-	Thylakoid_membrane_phosphoprotein_14_kda,_chloroplast_precursor	0	1	0	-	-	-	-	-	-	-	-	-	-	-	-	-	-	-	-	-	-	-	-	-	-	-	-	-	-	-	-	-	-	-	-	-
VIT_15s0048g02520	-	-	0.602498	-	-	-	159.515	-	-	-	-	-	Zinc_transporter_(ZAT)	vv50121Porters_cat_1_to_6	1	3	-	-	-	-	-	-	-	-	-	-	-	-	429, - negNA	-	-	-	-	-	-	-	-	-	-	-	-	-	-	-	-	-	-	-	-
VIT_15s0048g02540	0.474233	-	-	-	-	-	-	290.04	-	-	-	-	Pseudo-response_regulator_9_(APRR9)	vv30007Cytokinin_signaling_vv60050PseudoARR-B	1	4	-	-	-	385, - negNA	-	-	-	-	-	-	posNA, - 143	-	-	-	-	-	-	-	-	-	-	-	-	-	-	-	-	-	-	-	929, - negNA	-	-
VIT_15s0048g02600	-	-	-	0.666659	-	-	-	-	-	-	324.153	-	Starch_synthase	vv10500Starch_and_sucrose_metabolism	1	4	-	-	-	-	-	-	-	-	-	-	posNA, - 5	-	-	-	-	-	-	-	-	-	-	-	posNA, - 262	-	-	-	-	-	-	-	-	-	-
VIT_15s0048g02860	-	0.84965	-	-	0.81697	-	-	-	42	-	-	36	Auxin-responsive_SAUR29	vv30003Auxin_signaling	2	3	-	-	-	-	-	-	-	-	-	-	-	-	-	-	-	-	-	-	-	-	-	-	-	-	-	-	-	-	-	-	-	-	-
VIT_16s0013g00070	-	0.84587	-	-	-	-	-	-	216	-	-	-	Unknown	0	1	0	-	-	-	-	-	-	-	-	-	-	-	-	-	-	-	-	-	-	-	-	-	-	-	-	-	-	-	-	-	-	-	-	-
VIT_16s0013g01040	-	0.79019	-	-	0.75827	-	-	-	184	-	-	116	No_hit	0	2	0	-	-	-	-	-	-	-	-	-	-	-	-	-	-	-	-	-	-	-	-	-	-	-	-	-	-	-	-	-	-	-	-	-
VIT_16s0013g01150	-	-	-	-	0.71396	-	-	-	-	-	-	331	Rust_resistance_kinase_Lr10	0	1	1	-	-	-	-	-	-	-	-	-	-	-	-	-	-	-	-	-	-	-	-	-	-	-	-	-	-	-	-	-	-	-	-	-
VIT_16s0022g00470	-	-	-	0.766853	-	0.700863	-	-	-	65.9697	180.931	-	Peroxisomal_biogenesis_factor_11_(PEX11)	0	2	3	-	-	-	-	-	-	-	-	-	-	-	-	-	-	-	-	-	-	-	posNA, - 137	-	-	-	-	-	-	-	-	-	-	-	-	-
VIT_16s0022g00760	-	-	0.502149	-	-	-	346.497	-	-	-	-	-	Zinc_knuckle	0	1	1	-	-	-	-	-	-	-	-	-	-	-	-	-	-	-	-	-	-	-	-	-	-	-	-	-	-	-	-	-	-	101, - negNA	-	-
VIT_16s0022g00850	-	-	0.41066	-	-	-	513.903	-	-	-	-	-	No_hit	0	1	0	-	-	-	-	-	-	-	-	-	-	-	-	-	-	-	-	-	-	-	-	-	-	-	-	-	-	-	-	-	-	-	-	-
VIT_16s0022g01370	0.698986	-	-	-	-	-	-	56.2139	-	-	-	-	No_hit	0	1	1	-	-	-	-	-	-	-	-	-	-	-	-	-	-	-	-	-	-	-	-	-	-	-	-	-	-	-	-	-	-	-	-	-
VIT_16s0022g01650	-	0.78573	-	0.629082	0.68688	-	-	-	199	-	227.332	346	Receptor_serine/threonine_kinase_PR5K	0	3	1	-	-	-	-	-	-	-	-	-	-	-	-	-	-	-	-	-	-	-	-	-	-	-	-	-	-	-	-	-	-	-	-	-
VIT_16s0022g01670	0.591005	-	-	-	-	-	-	327.261	-	-	-	-	Receptor_kinase_LRK10	0	1	0	-	-	-	-	-	-	-	-	-	-	-	-	-	-	-	-	-	-	-	-	-	-	-	-	-	-	-	-	-	-	-	-	-
VIT_16s0022g02000	-	-	-	0.694589	-	-	-	-	-	-	189.499	-	Unknown	0	1	2	-	-	-	-	-	-	-	-	-	-	-	-	-	-	-	-	-	-	-	-	-	-	-	-	-	-	-	-	-	-	-	-	-
VIT_16s0022g02040	-	-	0.550998	-	-	-	238.897	-	-	-	-	-	PBS2_(PPHB_susceptible_2)	vv34626Plant-pathogen_interaction	1	1	-	-	-	-	-	-	-	-	-	-	-	-	-	-	-	-	-	-	posNA, - 635	-	-	-	-	-	-	-	-	-	-	-	-	-	-
VIT_16s0022g02070	0.727594	-	-	0.787507	-	-	-	35	-	-	18.7083	-	Unknown_protein	0	2	1	-	-	-	-	-	-	-	-	-	-	-	-	-	-	-	-	-	-	-	-	-	-	-	-	-	-	-	-	-	-	-	-	-
VIT_16s0039g00300	-	-	0.527605	-	-	-	351.578	-	-	-	-	-	Unknown_protein	0	1	1	-	-	-	-	-	-	-	-	-	-	-	-	-	-	-	-	-	-	-	-	-	-	-	-	-	-	-	posNA, - 100	-	-	-	-	-
VIT_16s0039g00340	0.49794	-	-	-	-	-	-	299.72	-	-	-	-	Harpin-induced_protein-related	0	1	0	-	-	-	-	-	-	-	-	-	-	-	-	-	-	-	-	-	-	-	-	-	-	-	-	-	-	-	-	-	-	-	-	-
VIT_16s0039g00880	-	-	-	-	0.69404	-	-	-	-	-	-	321	CYP89H3	0	1	2	-	-	-	-	-	-	-	-	-	-	-	-	-	-	-	-	-	-	-	-	-	-	-	-	-	67, - negNA	-	-	-	-	-	-	-
VIT_16s0039g00900	-	-	-	0.603776	0.78485	-	-	-	-	-	312.418	102	CYP89A28	0	2	0	-	-	-	-	-	-	-	-	-	-	-	-	-	-	-	-	-	-	-	-	-	-	-	-	-	-	-	-	-	-	-	-	-
VIT_16s0039g00910	-	-	-	0.677452	-	-	-	-	-	-	277.939	-	CYP89A28	0	1	2	-	-	-	-	-	-	-	-	-	-	-	-	-	-	-	-	-	-	-	-	-	-	-	-	-	-	-	-	-	-	-	-	-
VIT_16s0039g00990	-	-	0.572478	-	-	-	332.265	-	-	-	-	-	Glutathione_S-transferase_8_GSTU8	vv10480Glutathione_metabolism	1	0	-	-	-	-	-	-	-	-	-	-	-	-	-	-	-	-	-	-	-	-	-	-	-	-	-	-	-	-	-	-	-	-	-
VIT_16s0039g01140	0.680901	-	-	-	-	-	-	113.882	-	-	-	-	Translation_initiation_factor_eIF-3_subunit_8	vv23013RNA_transport	1	2	153, - negNA	-	-	-	-	-	-	-	-	-	-	-	-	-	-	-	-	-	-	-	-	-	-	-	-	-	-	-	-	-	-	-	-
VIT_16s0039g01510	0.372535	-	-	-	-	-	-	251.416	-	-	-	-	Calcium-dependent_protein_kinase-related	0	1	1	-	-	-	-	-	-	-	-	-	-	-	-	-	-	-	-	-	-	-	-	-	-	posNA, - 480	-	-	-	-	-	-	-	-	-	-
VIT_16s0039g01520	-	-	-	0.636287	-	-	-	-	-	-	269.991	-	Molecular_chaperone_DnaJ	vv50132Primary_active_transporter_cat_A5_to_A8	1	1	-	-	-	-	-	-	-	-	-	-	-	-	-	-	-	-	-	-	-	-	-	-	-	-	-	-	-	-	-	-	-	-	-
VIT_16s0039g01670	-	0.85945	-	-	0.7659	-	-	-	31	-	-	283	Cinnamoyl-CoA_reductase	vv10940Phenylpropanoid_biosynthesis	2	1	-	-	-	-	-	-	-	-	-	-	-	-	-	-	-	-	-	-	-	-	-	-	-	-	-	-	-	-	-	-	-	-	-
VIT_16s0039g02000	-	-	0.486974	-	-	-	495.641	-	-	-	-	-	Peptidyl-tRNA_hydrolase_2	0	1	1	-	-	-	-	-	-	-	-	-	-	-	-	-	-	-	-	-	-	-	-	-	-	-	-	-	-	-	-	-	-	-	-	-
VIT_16s0039g02530	-	-	0.583683	0.787001	-	0.806142	308.545	-	-	19.1311	140.851	-	No_hit	0	3	1	-	-	-	-	-	-	-	-	-	-	-	-	-	-	-	-	-	-	-	-	-	-	-	-	-	-	-	-	-	-	-	-	-
VIT_16s0039g02540	-	-	-	0.698286	-	0.775515	-	-	-	47.4974	319.453	-	Rubredoxin	vv10071Fatty_acid_metabolism	2	2	-	-	-	-	-	-	-	-	-	posNA, - 428	-	-	-	-	-	-	-	-	-	-	-	-	-	-	-	-	-	-	-	-	-	-	-
VIT_16s0039g02810	0.647298	-	-	0.616888	-	-	-	87.9659	-	-	187.83	-	No_hit	0	2	1	-	-	-	-	-	-	-	-	-	-	-	-	-	-	-	-	-	-	-	-	-	-	-	-	-	-	-	-	-	-	-	-	-
VIT_16s0039g02820	-	-	-	0.623723	-	-	-	-	-	-	129.263	-	Unknown	0	1	2	posNA, - 453	-	-	-	-	-	-	-	-	-	-	-	-	-	-	-	-	-	-	-	-	-	-	-	-	-	-	-	-	-	-	-	-
VIT_16s0039g02830	-	-	-	-	-	0.536354	-	-	-	385.227	-	-	No_hit	0	1	4	-	-	-	-	-	-	-	669, - negNA	-	-	-	-	-	-	posNA, - 497	-	-	-	-	-	posNA, - 920	-	-	-	-	-	-	-	-	-	-	-	-
VIT_16s0050g00020	0.622616	0.83641	0.531904	0.809693	0.8016	0.621916	252.333	305.303	59	157.924	23.2379	94	RUP2 (repressor UV photomorphogenesis, WD40, Cullin-4)	vv23420Nucleotide_excision_repair_vv24120Ubiquitin_mediated_proteolysis	6	2	-	-	-	-	-	-	-	-	-	posNA, - 801	-	-	-	-	-	-	-	-	-	-	-	-	-	-	-	-	-	467, - negNA	-	-	-	-	-
VIT_16s0050g00110	0.771684	-	-	0.705598	-	-	-	35.7071	-	-	169.44	-	Unknown_protein	0	2	1	posNA, - 619	-	-	-	-	-	-	-	-	-	-	-	-	-	-	-	-	-	-	-	-	-	-	-	-	-	-	-	-	-	-	-	-
VIT_16s0050g00710	0.666525	0.86226	-	0.925822	-	-	-	222.09	40	-	2.44949	-	Unknown_protein	0	3	2	-	-	-	posNA, - 973	-	-	-	-	-	-	-	-	-	-	-	-	-	-	-	-	-	-	-	-	-	-	-	-	-	-	-	-	-
VIT_16s0050g00750	-	-	-	-	-	0.637532	-	-	-	206.833	-	-	Short-chain_dehydrogenase/reductase	0	1	1	posNA, - 957	-	-	-	-	-	-	-	-	-	-	-	-	-	-	-	-	-	-	-	-	-	-	-	-	-	-	-	-	-	-	-	-
VIT_16s0050g00780	-	0.75807	-	-	-	-	-	-	313	-	-	-	Arsenite_transport_protein_(ArsB)	vv50124Porters_cat_30_to_64	1	2	-	-	posNA, - 137	-	-	-	-	-	-	-	-	-	-	-	-	-	-	-	-	-	-	-	-	posNA, - 388	-	-	-	-	-	-	-	-	-
VIT_16s0050g00830	-	0.75026	-	-	0.69627	-	-	-	343	-	-	348	Beta-ketoacyl-CoA_synthase	vv10061Fatty_acid_biosynthesis	2	3	-	-	-	-	-	-	-	-	-	posNA, - 939	-	-	-	-	-	-	-	-	-	-	-	-	-	-	-	-	-	-	-	472, - negNA	-	-	-
VIT_16s0050g00930	-	-	-	-	-	0.540597	-	-	-	397.065	-	-	AnthoMATE1,_anthocyanin_permease_AM1	vv50125Porters_cat_66_to_94	1	1	-	-	-	-	-	-	-	-	-	-	-	-	-	-	-	-	-	-	-	-	-	-	-	-	-	-	-	-	-	-	-	-	-
VIT_16s0050g01090	0.631787	-	-	0.705323	-	-	-	295.601	-	-	177.172	-	Beta-carotene_hydroxylase	vv10906Carotenoid_biosynthesis	2	2	-	-	-	-	-	-	-	-	-	-	-	-	-	-	-	-	-	-	-	-	-	-	-	-	-	-	-	-	-	-	-	-	-
VIT_16s0050g01150	-	0.77164	-	-	-	-	-	-	250	-	-	-	Heat_shock_protein_90-1	vv24141Protein_processing_in_endoplasmic_reticulum_vv34626Plant-pathogen_interaction	1	2	-	-	-	-	-	-	-	-	-	-	-	-	-	-	-	-	-	-	-	-	-	-	-	-	-	-	-	-	-	-	-	-	-
VIT_16s0050g01230	-	0.82148	-	-	-	-	-	-	336	-	-	-	No_hit	0	1	0	-	-	-	-	-	-	-	-	-	-	-	-	-	-	-	-	-	-	-	-	-	-	-	-	-	-	-	-	-	-	-	-	-
VIT_16s0050g01290	0.640686	-	-	-	-	-	-	226.234	-	-	-	-	Metal_transporter_CNNM4_(Cyclin-M4)	vv50109Incompletely_characterized_transport_systems	1	1	-	-	-	-	-	-	-	-	-	-	-	-	-	-	-	-	-	-	-	-	-	-	-	-	-	posNA, - 712	-	-	-	-	-	-	-
VIT_16s0050g02200	0.68905	-	-	-	-	-	-	73.4847	-	-	-	-	No_hit	0	1	1	-	-	-	-	-	-	-	-	-	-	-	-	-	-	-	-	-	-	-	-	258, - negNA	-	-	-	-	-	-	-	-	-	-	-	-
VIT_16s0050g02240	-	-	-	-	-	0.690115	-	-	-	266.635	-	-	Unknown_protein	0	1	1	-	-	-	-	-	-	-	-	-	-	-	-	-	-	-	-	-	-	-	-	-	-	-	-	-	-	-	-	-	-	-	-	-
VIT_16s0050g02270	-	-	0.473752	-	-	-	550.771	-	-	-	-	-	Unknown_protein	0	1	2	-	-	-	-	-	-	-	-	-	-	-	-	-	-	posNA, - 940	-	-	-	-	-	-	-	-	-	-	-	-	-	-	-	-	-	-
VIT_16s0050g02520	0.639973	0.82694	0.467813	0.711328	0.72365	0.536938	450.779	105.915	83	345.534	71.624	313	RNA_polymerase_sigma_subunit_SigE_(sigE)	vv23020RNA_polymerase_vv60057Sigma70-like	6	4	-	-	-	-	-	-	-	-	-	-	-	-	-	-	-	-	-	-	-	-	-	-	-	-	-	-	-	109, - negNA	-	-	66, - negNA	-	-
VIT_16s0050g02540	-	-	-	0.688521	-	-	-	-	-	-	334.404	-	Nodulin_MtN3_family	0	1	1	-	-	-	-	-	-	-	-	-	-	88, - negNA	-	-	-	-	-	-	-	-	-	-	-	-	-	-	-	-	-	-	-	-	-	-
VIT_16s0098g00030	-	0.77267	-	-	0.75406	-	-	-	244	-	-	334	Receptor_kinase_LRK10	0	2	2	-	-	-	-	-	-	-	-	-	-	-	-	-	-	-	posNA, - 705	-	-	-	-	-	-	-	-	-	-	-	-	-	-	-	-	-
VIT_16s0098g00420	-	-	-	-	-	0.686445	-	-	-	131.164	-	-	Ser/Thr_receptor-like_kinase1	0	1	1	-	-	-	-	-	-	-	-	-	-	-	-	-	-	-	-	-	-	-	-	-	-	-	-	-	-	-	-	-	-	-	-	-
VIT_16s0098g01060	0.72884	-	-	-	-	-	-	57.55	-	-	-	-	Heat_shock_protein_26a,_chloroplast	0	1	2	-	-	-	-	-	-	-	-	860, - negNA	-	-	-	-	-	-	-	-	-	-	-	-	-	-	-	-	-	-	-	-	-	-	-	742, - negNA
VIT_16s0100g00180	-	0.80802	-	-	0.70314	-	-	-	134	-	-	342	ATP-dependent_Clp_protease_ClpB_protein	vv50109Incompletely_characterized_transport_systems	2	3	-	-	-	-	-	-	-	-	-	-	-	-	-	-	-	-	-	-	-	-	-	-	-	-	-	-	-	-	-	-	-	posNA, - 299, - 674	-
VIT_16s0100g00330	-	-	-	-	-	0.65161	-	-	-	258.393	-	-	Unknown_protein	0	1	2	-	-	-	-	-	-	-	-	-	-	-	-	-	-	-	-	-	-	-	-	-	-	-	-	-	-	-	-	-	-	-	-	-
VIT_16s0100g01290	-	-	0.560742	-	-	-	137.528	-	-	-	-	-	Unknown_protein	0	1	0	-	-	-	-	-	-	-	-	-	-	-	-	-	-	-	-	-	-	-	-	-	-	-	-	-	-	-	-	-	-	-	-	-
VIT_16s0115g00080	-	-	-	-	-	0.664281	-	-	-	303.104	-	-	Ribosomal_protein_L35	vv23010Ribosome	1	0	-	-	-	-	-	-	-	-	-	-	-	-	-	-	-	-	-	-	-	-	-	-	-	-	-	-	-	-	-	-	-	-	-
VIT_16s0115g00190	-	-	0.610241	-	-	-	59.0254	-	-	-	-	-	DNA-directed_RNA_Polymerase_II_subunit_K	vv23020RNA_polymerase	1	1	-	posNA, - 524	-	-	-	-	-	-	-	-	-	-	-	-	-	-	-	-	-	-	-	-	-	-	-	-	-	-	-	-	-	-	-
VIT_16s0115g00200	-	-	0.550438	-	-	-	193.448	-	-	-	-	-	DNA-directed_RNA_Polymerase_II_subunit_K	vv23020RNA_polymerase	1	0	-	-	-	-	-	-	-	-	-	-	-	-	-	-	-	-	-	-	-	-	-	-	-	-	-	-	-	-	-	-	-	-	-
VIT_16s0115g00310	-	-	0.548772	-	-	-	446.128	-	-	-	-	-	Ribosomal_protein_L35	vv23010Ribosome	1	1	-	-	-	-	-	-	-	-	-	-	-	-	-	-	-	-	-	-	-	-	767, - negNA	-	-	-	-	-	-	-	-	-	-	-	-
VIT_16s0115g00420	-	0.81087	-	-	-	-	-	-	159	-	-	-	No_hit	0	1	5	-	-	-	-	-	-	-	-	-	-	-	-	-	-	-	-	-	-	-	-	-	-	-	-	-	-	-	-	-	-	-	-	-
VIT_17s0000g00110	-	-	-	-	-	0.702239	-	-	-	219.65	-	-	Rubredoxin	vv10071Fatty_acid_metabolism	1	2	-	-	-	-	-	-	-	-	-	-	-	-	posNA, - 991	-	-	-	-	-	-	-	-	-	-	-	-	-	-	-	-	-	-	-	-
VIT_17s0000g00780	-	-	0.48137	-	-	-	537.54	-	-	-	-	-	Import_inner_membrane_translocase_subunit_Tim8,_Mitochondrial	vv50132Primary_active_transporter_cat_A5_to_A8	1	2	-	-	-	-	-	-	-	-	-	-	-	-	-	-	-	-	-	-	-	-	-	-	-	-	-	-	-	-	-	-	-	-	-
VIT_17s0000g01750	-	0.85824	-	-	-	-	-	-	31	-	-	-	Auxin-independent_growth_promoter	0	1	1	-	-	-	-	-	-	-	-	-	-	-	-	-	-	-	-	-	-	-	-	-	-	-	-	-	-	-	-	-	-	-	-	-
VIT_17s0000g01760	-	0.81564	-	-	0.8071	-	-	-	112	-	-	108	Beta-glucosidase_24	vv10460Cyanoamino_acid_metabolism_vv10500Starch_and_sucrose_metabolism_vv10902Monoterpenoid_biosynthesis	2	1	-	-	-	-	-	-	-	-	-	-	-	-	-	-	-	-	-	-	-	-	-	-	-	-	-	-	-	-	-	-	-	-	-
VIT_17s0000g01800	-	-	0.552989	-	-	-	347.884	-	-	-	-	-	Unknown_protein	0	1	2	-	-	-	-	-	-	-	-	-	-	-	-	-	-	-	-	-	-	-	posNA, - 46	-	-	-	-	-	-	-	-	posNA, - 425	-	-	-	-
VIT_17s0000g02200	0.698598	-	-	0.807453	-	-	-	105.071	-	-	25.4165	-	ABC_transporter_G_member_11	vv52010ABC_transporters	2	1	-	-	-	-	-	-	-	-	-	-	-	-	-	-	-	-	-	-	-	-	-	-	-	-	-	-	-	-	-	-	-	-	-
VIT_17s0000g02560	-	-	0.559093	-	-	-	146.724	-	-	-	-	-	No_hit	0	1	3	-	-	-	-	-	-	-	-	-	-	-	-	-	-	-	-	-	-	-	-	-	-	-	-	-	-	-	-	-	-	-	-	-
VIT_17s0000g02910	-	-	-	-	-	0.70063	-	-	-	168.811	-	-	Unknown_protein	0	1	1	-	-	-	-	-	-	-	-	-	-	-	-	-	-	-	-	-	-	-	-	-	-	-	-	-	-	-	-	-	-	-	-	-
VIT_17s0000g03510	-	-	-	-	-	0.632728	-	-	-	320.125	-	-	Serine/threonine_kinase_BRLK	0	1	3	-	posNA, - 316	-	-	-	-	-	-	-	-	-	-	-	-	-	-	-	-	-	-	-	-	-	-	-	-	-	-	-	-	355, - negNA	-	-
VIT_17s0000g03690	-	-	-	-	0.8194	-	-	-	-	-	-	31	Ribulose-1,5-bisphophate_carboxylase/oxygenase_small_subunit	vv10710Carbon_fixation	1	1	-	-	-	-	-	-	-	-	230, - negNA	-	-	-	-	-	-	-	-	-	-	-	-	-	-	-	-	-	-	-	-	-	-	-	-
VIT_17s0000g03790	0.485063	-	-	-	-	-	-	162.358	-	-	-	-	Unknown_protein	0	1	4	posNA, - 614	-	-	-	-	-	-	904, - negNA	-	-	-	-	-	-	-	-	-	988, - negNA	-	-	-	-	-	-	-	-	-	-	-	-	-	-	-
VIT_17s0000g03800	-	-	-	-	0.81345	0.66878	-	-	-	303.756	-	215	Unknown_protein	0	2	0	-	-	-	-	-	-	-	-	-	-	-	-	-	-	-	-	-	-	-	-	-	-	-	-	-	-	-	-	-	-	-	-	-
VIT_17s0000g03820	-	-	0.57402	-	0.77608	0.662654	282.829	-	-	284.868	-	221	Unknown_protein	0	3	1	-	-	-	-	-	-	-	-	-	-	-	-	-	-	-	-	-	-	-	-	-	-	-	-	-	-	-	-	-	-	-	-	-
VIT_17s0000g03830	0.70758	-	-	-	-	-	-	69.8856	-	-	-	-	Protease_inhibitor/seed_storage/lipid_transfer_protein_(LTP)	0	1	4	-	-	-	-	-	-	-	-	-	-	-	-	-	-	-	-	-	-	-	-	-	-	-	-	-	-	-	-	-	-	-	-	-
VIT_17s0000g03840	0.709059	-	-	0.782813	-	-	-	126.238	-	-	66.6783	-	Agenet_domain-containing_protein	0	2	5	-	-	-	-	-	-	-	-	-	-	-	-	posNA, - 345	-	-	-	-	-	-	-	-	-	-	-	-	-	-	-	-	-	-	-	-
VIT_17s0000g04020	-	-	0.633469	-	0.74929	0.688016	54	-	-	96.0312	-	134	ATP-dependent_Clp_protease_adaptor_protein_ClpS_containing_protein	0	3	1	-	-	-	-	-	-	-	-	-	-	-	-	-	-	-	-	-	-	-	-	-	-	-	-	-	-	-	-	-	-	-	-	-
VIT_17s0000g04040	0.653445	-	-	-	-	-	-	240.73	-	-	-	-	No_hit	0	1	4	-	-	-	-	-	-	-	-	-	-	-	-	-	-	-	-	-	-	-	-	-	-	-	-	-	-	-	posNA, - 162	-	-	-	-	-
VIT_17s0000g04460	-	-	-	-	-	0.498116	-	-	-	163.325	-	-	Calmodulin	vv34020Calcium_signaling_pathway_vv34626Plant-pathogen_interaction	1	0	-	-	-	-	-	-	-	-	-	-	-	-	-	-	-	-	-	-	-	-	-	-	-	-	-	-	-	-	-	-	-	-	-
VIT_17s0000g05320	0.515076	-	-	-	-	-	-	323.639	-	-	-	-	IFA_binding_protein	0	1	1	-	-	-	-	-	-	-	-	-	-	-	-	-	-	-	-	-	-	-	-	-	-	-	-	-	-	-	-	-	-	-	-	-
VIT_17s0000g05620	-	-	-	-	-	0.657072	-	-	-	149.7	-	-	Integral_membrane_HPP_family_protein	0	1	1	-	-	-	-	-	-	-	-	-	-	-	-	-	-	-	-	-	-	-	-	-	-	-	-	-	-	-	-	-	-	-	-	-
VIT_17s0000g06290	0.441541	-	-	-	-	-	-	272.096	-	-	-	-	Lipase_GDSL	0	1	1	-	-	-	-	-	-	-	-	-	-	-	-	-	-	-	-	-	-	-	-	-	-	-	-	-	-	-	-	-	-	-	-	-
VIT_17s0000g06310	-	-	0.516718	-	-	-	147.817	-	-	-	-	-	Cycling_DOF_factor_2	vv60015C2C2-DOF	1	5	-	posNA, - 149	-	-	-	-	-	-	-	-	-	-	-	-	-	-	-	-	-	-	-	-	-	-	-	-	-	-	-	-	-	-	-
VIT_17s0000g06320	-	-	-	-	-	0.668657	-	-	-	137.426	-	-	Endonuclease	0	1	2	-	-	-	-	-	-	-	-	-	-	-	-	-	-	-	-	-	-	273, - negNA	-	-	-	-	-	-	-	-	-	-	-	-	-	-
VIT_17s0000g06610	0.637119	-	-	0.820691	-	0.686725	-	147.02	-	28.6182	14.6969	-	Zinc_finger_(C3HC4-type_ring_finger)	vv60078Other_zf-C3HC4	3	2	-	-	-	-	-	-	-	-	102, - negNA	-	-	-	-	-	-	34, - negNA	-	-	-	-	-	-	-	-	-	-	-	-	-	-	-	-	-
VIT_17s0000g07800	-	0.86665	-	0.742189	-	-	-	-	106	-	112.294	-	Unknown_protein	0	2	3	-	-	-	-	-	-	-	-	-	-	-	-	-	-	-	-	-	-	-	-	-	-	-	-	-	-	-	-	-	-	-	-	-
VIT_17s0000g07940	0.541352	-	-	-	-	-	-	247.295	-	-	-	-	DWARF_and_delayed_flowering_1	vv30008Ethylene_signaling_vv60003AP2_EREBP	1	2	-	-	-	-	-	-	-	-	-	-	-	-	-	-	-	-	-	-	-	-	-	-	-	-	-	-	-	-	-	-	-	-	-
VIT_17s0000g08080	0.586228	-	-	-	-	-	-	248.349	-	-	-	-	Armadillo/beta-catenin_repeat_protein_/_U-box_domain-containing_protein	0	1	5	368, - negNA	-	-	-	-	-	-	-	-	-	-	-	-	-	-	-	-	-	-	-	-	-	-	-	-	-	-	-	-	-	495, - negNA	-	-
VIT_17s0000g08380	-	-	-	0.745137	-	-	-	-	-	-	142.134	-	Unknown_protein	0	1	7	-	-	posNA, - 135	-	-	-	-	-	253, 541, - negNA	-	-	-	-	302, - negNA	-	-	-	-	-	-	-	-	-	-	-	-	-	-	-	-	-	-	-
VIT_17s0000g08400	0.621936	-	-	-	-	-	-	301.685	-	-	-	-	Zinc_finger_(C3HC4-type_ring_finger)	vv60078Other_zf-C3HC4	1	1	-	-	-	-	-	-	-	-	-	-	-	-	-	-	-	-	-	-	-	-	-	-	-	-	-	-	-	-	-	-	-	-	-
VIT_17s0000g08580	0.63855	-	-	0.808685	-	0.652266	-	144	-	87.7496	23.6854	-	ApaG_domain_protein	0	3	1	-	-	-	-	-	-	-	-	234, - negNA	-	-	-	-	-	-	-	-	-	-	-	-	-	-	-	-	-	-	-	-	-	-	-	-
VIT_17s0000g09200	-	-	0.531852	-	-	-	240.06	-	-	-	-	-	Unknown_protein	0	1	1	-	-	-	-	-	-	-	-	-	-	-	-	-	-	-	-	-	-	-	-	-	-	-	-	-	-	-	-	-	-	-	-	-
VIT_17s0000g09240	-	-	0.479687	-	-	-	183.796	-	-	-	-	-	MATE_efflux_family_protein	vv50125Porters_cat_66_to_94	1	0	-	-	-	-	-	-	-	-	-	-	-	-	-	-	-	-	-	-	-	-	-	-	-	-	-	-	-	-	-	-	-	-	-
VIT_17s0000g09550	-	-	-	0.699921	-	-	-	-	-	-	334.141	-	CYP71A26	0	1	4	-	-	-	-	-	-	-	-	-	-	-	-	-	-	-	-	-	-	-	-	-	-	-	-	-	posNA, - 606	402, - negNA	-	-	-	-	-	-
VIT_17s0000g09720	-	-	0.544699	-	-	-	336.393	-	-	-	-	-	Unknown_protein	0	1	1	-	-	-	-	-	-	-	-	-	-	-	-	-	-	-	-	-	-	posNA, - 528	-	-	-	-	-	-	-	-	-	-	-	-	-	-
VIT_17s0000g09740	-	0.82166	0.55544	-	-	-	366.77	-	195	-	-	-	Esterase	0	2	3	-	-	-	-	-	-	-	145, - negNA	492, - negNA	-	-	-	-	-	-	-	-	-	-	-	-	-	-	-	-	-	-	-	-	-	-	-	-
VIT_17s0000g09950	0.572565	-	-	-	-	-	-	159.273	-	-	-	-	Heat_shock_cognate_70_kDa_protein_1_(HSC70-1)_(HSP70-1)	vv23040Spliceosome_vv24141Protein_processing_in_endoplasmic_reticulum_vv50101Channels_and_pores	1	2	-	-	-	-	-	-	-	-	-	-	-	-	-	-	-	-	-	-	posNA, - 906	posNA, - 746	-	-	-	-	-	-	-	-	-	-	-	-	-
VIT_17s0000g10000	-	-	-	0.517514	-	-	-	-	-	-	243.487	-	Nitrate-responsive_NOI_protein	0	1	0	-	-	-	-	-	-	-	-	-	-	-	-	-	-	-	-	-	-	-	-	-	-	-	-	-	-	-	-	-	-	-	-	-
VIT_17s0000g10260	-	-	-	-	-	0.659259	-	-	-	360.677	-	-	AarF_domain_containing_kinase	0	1	2	-	-	-	-	-	-	-	-	-	-	-	-	-	-	-	-	-	-	-	-	-	-	-	-	-	-	-	-	-	-	posNA, - 905	-	-
VIT_17s0053g00630	-	-	0.479753	-	-	-	545.967	-	-	-	-	-	Rhodanese_domain_containing_protein	0	1	1	-	-	-	-	-	-	posNA, - 704	-	-	-	-	-	-	-	-	-	-	-	-	-	-	-	-	-	-	-	-	-	-	-	-	-	-
VIT_17s0119g00110	-	-	0.561236	-	-	0.681936	371.16	-	-	215.53	-	-	GRAM_domain-containing_protein_/_ABA-responsive	0	2	2	-	-	-	-	-	-	-	-	-	-	-	-	-	-	-	-	-	-	-	-	-	posNA, - 845	-	-	-	-	-	-	-	-	-	-	-
VIT_17s0119g00200	-	0.77675	-	-	-	-	-	-	326	-	-	-	No_hit	0	1	0	-	-	-	-	-	-	-	-	-	-	-	-	-	-	-	-	-	-	-	-	-	-	-	-	-	-	-	-	-	-	-	-	-
VIT_18s0001g00190	-	-	-	-	-	0.70756	-	-	-	168.819	-	-	Cell_division_protease_FtsH	vv50133Primary_active_transporter_cat_A9_to_A18	1	1	-	-	-	-	-	-	-	-	-	-	-	-	-	-	-	-	-	-	-	-	-	-	-	-	-	-	-	-	-	-	-	-	-
VIT_18s0001g00760	-	-	-	-	0.81866	0.66286	-	-	-	378.111	-	224	Plastocyanin,_chloroplast_precursor	vv10195Photosynthesis_vv50113Thylakoid_targeting_pathway	2	3	-	-	-	-	-	-	-	-	-	-	-	-	-	-	posNA, - 117	-	-	-	-	-	-	-	-	-	-	853, - negNA	-	-	-	-	161, - negNA	-	-
VIT_18s0001g00820	-	-	-	-	0.773	-	-	-	-	-	-	268	Thioredoxin-like_protein_CDSP32	0	1	1	-	-	-	-	-	-	-	-	-	-	posNA, - 12	-	-	-	-	-	-	-	-	-	-	-	-	-	-	-	-	-	-	-	-	-	-
VIT_18s0001g01160	-	0.89865	-	-	0.74445	-	-	-	7	-	-	341	Alcohol_dehydrogenase	vv10010Glycolysis_vv10071Fatty_acid_metabolism_vv10350Tyrosine_metabolism	2	2	-	-	-	-	-	-	-	-	-	-	-	-	-	-	-	-	-	-	-	-	-	-	-	-	-	-	-	-	-	-	-	-	-
VIT_18s0001g01240	0.621905	-	-	-	-	-	-	260.983	-	-	-	-	Unknown	0	1	4	-	-	-	-	-	-	-	18, - negNA	-	-	-	-	-	-	-	-	-	-	-	posNA, - 46	-	-	-	-	-	-	-	-	-	-	-	-	-
VIT_18s0001g01430	-	-	-	0.688956	-	-	-	-	-	-	315.747	-	Oxidoreductase_N-terminal_domain-containing	0	1	2	-	-	posNA, - 813	-	-	-	-	-	-	-	-	-	-	-	-	-	-	-	-	-	-	-	-	-	-	-	184, - negNA	-	-	-	-	-	-
VIT_18s0001g01590	-	-	0.465934	-	-	-	508.411	-	-	-	-	-	BTB/POZ_domain-containing_protein	vv60093TRAF	1	0	-	-	-	-	-	-	-	-	-	-	-	-	-	-	-	-	-	-	-	-	-	-	-	-	-	-	-	-	-	-	-	-	-
VIT_18s0001g01620	-	-	-	0.651615	-	-	-	-	-	-	94.6573	-	AarF_domain_containing_kinase_1	0	1	1	-	-	-	-	-	-	-	-	-	-	-	-	-	-	-	-	-	-	-	-	-	-	-	-	-	-	-	-	-	-	-	-	-
VIT_18s0001g01630	-	-	-	0.676673	-	-	-	-	-	-	352.976	-	Calcium-binding_protein_CML	vv34626Plant-pathogen_interaction	1	3	-	-	677, - negNA	-	-	-	-	-	-	-	-	588, - negNA	-	-	-	-	-	-	-	-	-	-	-	-	-	-	-	-	-	-	-	-	-
VIT_18s0001g01660	-	-	-	0.757148	-	-	-	-	-	-	195.52	-	NADH_dehydrogenase_I_subunit_M	vv10190Oxidative_phosphorylation_vv50134Primary_active_transporter_cat_D1	1	2	-	-	-	-	-	-	-	-	-	posNA, - 872	-	-	-	-	-	-	-	-	-	-	posNA, - 417	-	-	-	-	-	-	-	-	-	-	-	-
VIT_18s0001g02610	-	0.83656	-	-	-	-	-	-	188	-	-	-	Caffeic_acid_methyltransferase	vv10940Phenylpropanoid_biosynthesis	1	0	-	-	-	-	-	-	-	-	-	-	-	-	-	-	-	-	-	-	-	-	-	-	-	-	-	-	-	-	-	-	-	-	-
VIT_18s0001g02700	-	-	-	0.627178	-	-	-	-	-	-	259.307	-	Chlorophyll_a_oxygenase_(CAO)	vv10860Porphyrin_and_chlorophyll_metabolism_vv50133Primary_active_transporter_cat_A9_to_A18	1	3	-	-	-	-	-	-	-	-	-	-	-	-	-	-	-	-	-	-	-	-	-	-	-	-	-	-	-	-	-	-	-	-	-
VIT_18s0001g02740	-	-	-	0.696218	0.87807	0.747876	-	-	-	106.236	343.549	26	Photosystem_II_22_kDa_protein_PSBS	vv10195Photosynthesis	3	3	-	-	-	-	-	-	-	-	-	-	-	-	-	-	-	-	-	-	-	-	-	-	-	-	-	-	-	-	-	-	-	-	-
VIT_18s0001g02950	-	-	0.512608	-	-	-	399.019	-	-	-	-	-	Unknown_protein	0	1	2	-	-	-	-	-	-	-	-	-	-	-	-	-	-	-	-	-	-	-	-	-	-	-	-	-	-	655, - negNA	-	-	-	-	-	-
VIT_18s0001g03150	-	-	-	-	0.68861	-	-	-	-	-	-	339	Cation_transport_protein_chaC	vv50109Incompletely_characterized_transport_systems	1	0	-	-	-	-	-	-	-	-	-	-	-	-	-	-	-	-	-	-	-	-	-	-	-	-	-	-	-	-	-	-	-	-	-
VIT_18s0001g03470	0.616783	0.794	-	0.666205	0.76262	0.620442	-	72.2842	170	290.403	60.1332	108	Flavonol_synthase	vv10941Flavonoid_biosynthesis	5	2	-	-	-	164, - negNA	-	-	-	-	-	-	-	-	-	-	-	-	-	-	-	-	-	-	-	-	-	-	-	-	-	-	-	-	-
VIT_18s0001g03860	0.642547	-	-	-	-	-	-	106.028	-	-	-	-	Unknown_protein	0	1	1	-	-	-	-	-	-	-	-	-	-	-	-	-	-	-	-	-	-	-	-	-	-	-	-	-	-	-	-	-	-	-	-	-
VIT_18s0001g03910	-	-	-	0.701328	-	-	-	-	-	-	281.95	-	Nitrate_reductase_2_(NR2)	vv10910Nitrogen_metabolism_vv34020Calcium_signaling_pathway	1	0	-	-	-	-	-	-	-	-	-	-	-	-	-	-	-	-	-	-	-	-	-	-	-	-	-	-	-	-	-	-	-	-	-
VIT_18s0001g03940	0.711104	-	-	-	-	-	-	11.225	-	-	-	-	No_hit	0	1	0	-	-	-	-	-	-	-	-	-	-	-	-	-	-	-	-	-	-	-	-	-	-	-	-	-	-	-	-	-	-	-	-	-
VIT_18s0001g04800	0.543487	0.77518	-	-	-	-	-	239.399	237	-	-	-	Hyperosmotically_inducible_periplasmic_protein	vv50131Primary_active_transporter_cat_A2_to_A4	2	1	-	-	-	-	-	-	-	-	-	-	-	-	-	-	-	-	-	-	-	-	-	-	-	-	-	-	-	-	-	-	-	-	-
VIT_18s0001g04870	0.630031	-	-	-	-	-	-	243.541	-	-	-	-	(-)-germacrene_D_synthase	vv10900Terpenoid_biosynthesis	1	0	-	-	-	-	-	-	-	-	-	-	-	-	-	-	-	-	-	-	-	-	-	-	-	-	-	-	-	-	-	-	-	-	-
VIT_18s0001g05030	-	-	-	-	-	0.64798	-	-	-	110.236	-	-	Glucan_1,3-beta-glucosidase_precursor	vv10500Starch_and_sucrose_metabolism	1	2	-	-	-	-	-	-	-	-	-	-	-	-	-	-	-	-	-	-	-	-	-	-	-	-	-	-	-	-	-	-	-	-	-
VIT_18s0001g05230	0.668398	-	-	-	-	-	-	132.786	-	-	-	-	Valencene_synthase	vv10900Terpenoid_biosynthesis	1	0	-	-	-	-	-	-	-	-	-	-	-	-	-	-	-	-	-	-	-	-	-	-	-	-	-	-	-	-	-	-	-	-	-
VIT_18s0001g05440	-	-	-	0.743724	-	-	-	-	-	-	116.344	-	Methyltransferase_type_11	0	1	0	-	-	-	-	-	-	-	-	-	-	-	-	-	-	-	-	-	-	-	-	-	-	-	-	-	-	-	-	-	-	-	-	-
VIT_18s0001g05570	-	-	0.588717	-	-	-	144.426	-	-	-	-	-	Hexose_transporter_HT2	vv50121Porters_cat_1_to_6	1	1	-	-	-	-	-	-	-	-	-	-	-	-	-	-	-	-	-	-	-	-	-	-	-	-	-	-	-	-	-	-	-	-	-
VIT_18s0001g05710	-	0.78133	-	0.703269	-	-	-	-	211	-	170.751	-	Hydrolase,_alpha/beta_fold	0	2	4	-	-	-	-	posNA, - 182	-	-	-	-	-	-	-	-	-	-	-	posNA, - 746	-	-	-	-	posNA, - 731	-	-	-	-	-	-	-	-	-	-	-
VIT_18s0001g05780	0.606338	-	-	0.604545	-	-	-	138.975	-	-	189.151	-	Leucine-rich_repeat_family_protein	0	2	2	-	-	-	-	-	-	-	-	-	-	-	-	-	-	-	-	-	-	-	-	-	836, - negNA	-	-	-	-	-	-	-	-	-	-	-
VIT_18s0001g06380	0.57149	-	-	-	-	-	-	216.019	-	-	-	-	R_protein_L6	vv34627R_proteins_from_Plant-pathogen_interaction	1	2	-	-	-	-	-	-	-	-	-	-	-	-	-	posNA, - 266	-	-	-	-	-	posNA, - 44	-	-	-	-	-	-	-	-	-	-	-	-	-
VIT_18s0001g07260	0.646708	-	-	-	-	-	-	132.261	-	-	-	-	Chaperone_protein_dnaJ	vv50132Primary_active_transporter_cat_A5_to_A8	1	0	-	-	-	-	-	-	-	-	-	-	-	-	-	-	-	-	-	-	-	-	-	-	-	-	-	-	-	-	-	-	-	-	-
VIT_18s0001g07320	0.722036	-	-	0.757648	-	-	-	80.2185	-	-	64.8074	-	2-oxoglutarate/malate_carrier_protein,_Mitochondrial	vv50123Porters_cat_18_to_29	2	2	-	-	-	-	-	-	-	-	-	-	-	-	-	-	-	-	-	-	-	-	-	-	-	-	-	-	-	-	-	-	-	-	-
VIT_18s0001g07640	-	0.78748	-	-	-	-	-	-	193	-	-	-	Eceriferum_2_(CER2)	0	1	2	-	-	-	-	-	-	-	-	-	-	-	-	-	-	-	-	-	-	-	-	-	-	-	-	posNA, - 132	-	-	-	-	-	-	-	-
VIT_18s0001g08330	-	-	0.572752	-	-	-	311.589	-	-	-	-	-	Erg28_like_protein	0	1	4	-	-	-	-	-	-	-	-	-	-	-	-	-	-	-	-	-	-	-	-	-	-	-	-	-	-	-	-	-	-	-	-	-
VIT_18s0001g08800	-	-	-	-	-	0.700506	-	-	-	192.883	-	-	Lecithine_cholesterol_acyltransferase-like_protein	vv10564Glycerophospholipid_metabolism	1	1	-	-	-	-	-	-	-	-	-	-	-	-	-	-	-	-	-	-	-	-	-	-	-	-	-	-	-	-	-	-	-	-	-
VIT_18s0001g08870	-	-	0.602839	-	-	-	39.7995	-	-	-	-	-	Unknown	0	1	1	-	-	-	-	-	-	-	-	-	-	-	-	-	-	-	-	-	-	-	-	-	-	-	-	-	-	-	-	-	-	-	-	-
VIT_18s0001g09930	-	-	0.500469	-	-	-	517.527	-	-	-	-	-	Defective_chloroplasts_and_leaves_protein_/_DCL_protein	0	1	0	-	-	-	-	-	-	-	-	-	-	-	-	-	-	-	-	-	-	-	-	-	-	-	-	-	-	-	-	-	-	-	-	-
VIT_18s0001g10100	-	-	0.614617	-	-	-	103.344	-	-	-	-	-	Ubiquitin-conjugating_enzyme_E2_I	vv23013RNA_transport_vv24120Ubiquitin_mediated_proteolysis	1	1	-	-	-	-	-	-	-	-	-	-	-	-	-	-	-	-	-	-	-	-	-	-	-	-	-	-	-	-	posNA, - 328	-	-	-	-
VIT_18s0001g10210	-	-	0.505594	-	-	-	275.496	-	-	-	-	-	PAB8_(poly(A)_binding_protein_8)	vv23013RNA_transport_vv23015mRNA_surveillance_pathway_vv23018RNA_degradation_vv50133Primary_active_transporter_cat_A9_to_A18	1	1	-	-	-	-	-	-	-	-	-	-	-	-	-	-	-	-	-	-	-	-	-	-	-	posNA, - 550	-	-	-	-	-	-	-	-	-
VIT_18s0001g10510	-	-	-	-	0.78555	-	-	-	-	-	-	320	Thioredoxin_family	0	1	1	-	-	-	-	-	-	-	-	-	-	-	-	-	-	-	-	-	-	-	-	-	-	-	806, - negNA	-	-	-	-	-	-	-	-	-
VIT_18s0001g11120	-	-	0.571366	-	-	-	346.694	-	-	-	-	-	Ternary_complex_factor_MIP1	0	1	3	-	-	-	-	-	-	165, - negNA	-	-	-	-	-	-	-	-	-	-	-	-	-	-	-	-	-	-	-	-	-	-	-	-	-	-
VIT_18s0001g11230	-	-	0.450358	-	-	-	458.748	-	-	-	-	-	OSB1_(organellar_single-stranded)	0	1	2	-	-	-	-	-	-	-	-	-	-	-	-	-	-	-	-	-	-	-	-	387, - negNA	-	-	-	-	-	-	-	-	-	-	-	-
VIT_18s0001g12100	-	-	-	0.663196	-	-	-	-	-	-	314.614	-	Auxilin	0	1	3	-	-	-	-	-	-	-	-	-	-	-	-	-	-	-	-	-	-	-	-	446, - negNA	-	-	-	-	-	-	-	-	-	-	-	-
VIT_18s0001g12490	-	0.85412	-	-	-	0.771268	-	-	49	19.6723	-	-	O-methyltransferase	0	2	0	-	-	-	-	-	-	-	-	-	-	-	-	-	-	-	-	-	-	-	-	-	-	-	-	-	-	-	-	-	-	-	-	-
VIT_18s0001g12500	-	0.77165	-	-	-	-	-	-	269	-	-	-	Unknown_protein	0	1	2	-	-	-	-	-	-	-	-	-	-	-	-	-	-	-	-	-	-	-	-	-	-	-	-	-	684, - negNA	-	-	-	-	-	-	-
VIT_18s0001g13180	-	-	0.518932	-	-	-	340.823	-	-	-	-	-	Ubiquitin-conjugating_enzyme_E2_W	vv24120Ubiquitin_mediated_proteolysis	1	3	-	-	-	-	-	-	-	-	226, - negNA	-	-	-	-	-	-	-	-	-	-	-	-	-	-	-	-	-	-	-	-	-	-	-	-
VIT_18s0001g13260	-	-	-	-	0.7527	0.713927	-	-	-	108.775	-	316	ATP-dependent_protease_La_(LON)_domain-containing_protein	0	2	1	-	-	-	-	-	-	-	138, - negNA	-	-	-	-	-	-	-	-	-	-	-	-	-	-	-	-	-	-	-	-	-	-	-	-	-
VIT_18s0001g13340	0.639759	-	-	-	-	-	-	158.499	-	-	-	-	Purple_acid_phosphatase_32-_ATPAP32/PAP32	vv10740Riboflavin_metabolism	1	1	-	-	-	-	-	-	-	-	-	-	-	-	-	-	-	-	-	-	-	-	-	-	-	-	-	-	-	-	-	posNA, - 243	-	-	-
VIT_18s0001g14090	-	-	-	-	-	0.648402	-	-	-	254.169	-	-	Molecular_chaperone_DnaJ	vv50132Primary_active_transporter_cat_A5_to_A8	1	0	-	-	-	-	-	-	-	-	-	-	-	-	-	-	-	-	-	-	-	-	-	-	-	-	-	-	-	-	-	-	-	-	-
VIT_18s0001g14450	-	-	-	-	0.83775	-	-	-	-	-	-	183	Ferredoxin:nadp+_Oxidoreductase_PETH	vv10195Photosynthesis_vv50135Primary_active_transporter_cat_D3_to_E2	1	0	-	-	-	-	-	-	-	-	-	-	-	-	-	-	-	-	-	-	-	-	-	-	-	-	-	-	-	-	-	-	-	-	-
VIT_18s0001g14660	-	0.82298	-	-	-	-	-	-	161	-	-	-	P-glycoprotein_13	vv52010ABC_transporters	1	2	-	-	-	-	-	-	-	-	-	-	-	-	posNA, - 18	-	-	-	-	-	-	-	-	-	-	-	-	-	-	-	-	-	-	posNA, - 419	-
VIT_18s0001g14760	-	0.81652	-	-	-	-	-	-	176	-	-	-	Lipase_3_(EXL3)_family_II_extracellular	0	1	1	-	-	-	-	-	-	-	-	-	-	-	-	-	-	-	-	-	-	-	-	-	-	-	-	-	-	-	-	-	-	-	-	-
VIT_18s0001g14780	-	-	0.444074	-	-	-	395.181	-	-	-	-	-	Lipase_3_(EXL3)_family_II_extracellular	0	1	1	-	-	-	-	-	-	-	-	-	-	-	-	-	-	-	-	-	-	-	-	-	-	-	-	-	840, - negNA	-	-	-	-	-	-	-
VIT_18s0001g14790	-	-	0.450928	-	-	-	311.897	-	-	-	-	-	Lipase_3_(EXL3)_family_II_extracellular	0	1	1	-	-	-	-	-	-	-	-	-	-	-	-	-	-	-	-	-	-	-	-	-	-	-	-	-	-	-	-	-	-	-	-	-
VIT_18s0001g14810	0.610026	0.7921	-	-	-	-	-	56.7891	174	-	-	-	Lipase_3_(EXL3)_family_II_extracellular	0	2	2	-	-	-	-	-	-	-	-	-	-	-	-	-	-	-	-	-	-	-	-	-	-	-	-	-	-	-	-	-	-	-	-	-
VIT_18s0001g14990	0.495786	-	-	-	-	-	-	255.27	-	-	-	-	Dual-specific_kinase_DSK1	0	1	3	-	-	-	199, - negNA	-	-	-	-	-	-	-	-	-	-	-	-	-	-	-	-	-	-	-	-	-	-	-	-	-	-	-	-	-
VIT_18s0001g15250	0.559369	0.83766	-	-	-	-	-	263.818	54	-	-	-	Unknown	0	2	4	-	-	-	-	-	-	-	-	-	-	-	-	-	-	-	-	-	-	-	-	posNA, - 697	posNA, - 208	-	posNA, - 82	-	-	-	-	-	-	-	-	-
VIT_18s0001g15310	-	-	-	0.746469	-	0.675924	-	-	-	281.448	229.063	-	Thioredoxin_M-type	0	2	1	-	-	-	-	-	-	-	-	-	posNA, - 431	-	-	-	-	-	-	-	-	-	-	-	-	-	-	-	-	-	-	-	-	-	-	-
VIT_18s0001g15360	-	-	-	0.766237	-	-	-	-	-	-	172.476	-	Thylakoid_lumenal_29.8_kDa_protein	0	1	1	-	-	-	-	-	-	-	-	-	-	-	-	-	-	-	-	-	-	-	-	posNA, - 851	-	-	-	-	-	-	-	-	-	-	-	-
VIT_18s0001g15560	-	0.796	-	-	-	-	-	-	237	-	-	-	Unknown_protein	0	1	2	-	-	-	-	-	-	-	-	-	-	posNA, - 346	-	-	-	-	-	-	-	-	-	-	-	posNA, - 236	-	-	-	-	-	-	-	-	-	-
VIT_18s0041g00210	0.673687	-	0.499738	-	-	-	195.959	242.37	-	-	-	-	TIR-NBS-LRR_disease_resistance	0	2	0	-	-	-	-	-	-	-	-	-	-	-	-	-	-	-	-	-	-	-	-	-	-	-	-	-	-	-	-	-	-	-	-	-
VIT_18s0041g00250	-	-	0.522094	-	-	-	182.236	-	-	-	-	-	R_protein_L6	vv34627R_proteins_from_Plant-pathogen_interaction	1	0	-	-	-	-	-	-	-	-	-	-	-	-	-	-	-	-	-	-	-	-	-	-	-	-	-	-	-	-	-	-	-	-	-
VIT_18s0041g00490	-	-	-	-	-	0.579603	-	-	-	283.478	-	-	Proton-dependent_oligopeptide_transport_(POT)_family_protein	vv50122Porters_cat_7_to_17	1	0	-	-	-	-	-	-	-	-	-	-	-	-	-	-	-	-	-	-	-	-	-	-	-	-	-	-	-	-	-	-	-	-	-
VIT_18s0041g01150	0.630668	-	-	0.817577	-	0.717641	-	284.141	-	121.491	28.9828	-	Lectin_protein_kinase	0	3	2	-	-	-	-	-	-	-	-	-	-	-	-	-	-	-	-	posNA, - 586	-	-	-	-	-	-	-	-	-	-	-	-	-	-	-	-
VIT_18s0041g01180	-	-	-	-	-	0.662445	-	-	-	198.03	-	-	No_hit	0	1	1	-	-	-	-	-	-	-	-	-	-	-	-	-	-	-	-	-	-	-	-	-	-	-	-	-	-	-	-	-	-	-	-	-
VIT_18s0041g01220	-	-	-	0.766925	0.74882	0.753125	-	-	-	68.9348	59.2453	245	GCN5_N-acetyltransferase_(GNAT)	vv60082GNAT	3	2	-	-	-	-	-	-	-	-	-	-	-	-	-	-	-	-	-	-	-	-	-	-	-	-	-	-	-	-	-	-	-	-	-
VIT_18s0041g01230	0.573549	-	-	-	-	-	-	242.271	-	-	-	-	Heat_shock_protein_70	vv23040Spliceosome_vv24141Protein_processing_in_endoplasmic_reticulum_vv50101Channels_and_pores	1	2	-	-	-	-	-	-	-	-	-	-	-	-	-	-	-	-	-	-	-	-	-	-	-	-	-	-	-	-	-	-	-	-	-
VIT_18s0072g00120	-	0.76144	-	-	-	-	-	-	299	-	-	-	Light_stress-responsive_one-helix_protein_(OHP2)	0	1	0	-	-	-	-	-	-	-	-	-	-	-	-	-	-	-	-	-	-	-	-	-	-	-	-	-	-	-	-	-	-	-	-	-
VIT_18s0072g00170	-	-	-	-	-	0.679616	-	-	-	43.6807	-	-	BRI1_(brassinosteroid_insensitive_1)	vv30005Brassinosteroids_signaling_vv34626Plant-pathogen_interaction	1	2	-	-	-	-	-	-	-	-	-	-	-	-	posNA, - 721	-	-	-	-	-	-	-	-	-	-	-	-	-	-	-	-	-	-	-	-
VIT_18s0072g00290	-	-	-	0.422982	-	-	-	-	-	-	314.223	-	No_hit	0	1	2	-	-	-	-	-	-	-	-	-	-	-	-	-	-	-	-	-	-	posNA, - 704	-	-	-	-	-	-	-	-	-	-	-	-	-	posNA, - 335
VIT_18s0072g00580	-	-	-	-	-	0.653937	-	-	-	225.832	-	-	Taxadiene_5-alpha-hydroxylase	vv10904Diterpenoid_biosynthesis	1	0	-	-	-	-	-	-	-	-	-	-	-	-	-	-	-	-	-	-	-	-	-	-	-	-	-	-	-	-	-	-	-	-	-
VIT_18s0072g00810	-	-	0.492101	-	-	-	400.689	-	-	-	-	-	Ubiquinol-cytochrome_c_reductase_subunit_6	vv10190Oxidative_phosphorylation_vv50135Primary_active_transporter_cat_D3_to_E2	1	5	-	-	-	-	-	-	-	-	219, - negNA	-	-	-	posNA, - 910	-	-	-	-	-	-	-	posNA, - 520	-	-	-	-	-	-	-	-	-	-	-	-
VIT_18s0075g00480	0.631005	-	-	-	-	-	-	171.493	-	-	-	-	R_protein_L6	vv34627R_proteins_from_Plant-pathogen_interaction	1	0	-	-	-	-	-	-	-	-	-	-	-	-	-	-	-	-	-	-	-	-	-	-	-	-	-	-	-	-	-	-	-	-	-
VIT_18s0075g00660	0.542971	-	-	-	-	-	-	323.323	-	-	-	-	Disease_resistance_protein_(TIR-NBS-LRR_class)	0	1	0	-	-	-	-	-	-	-	-	-	-	-	-	-	-	-	-	-	-	-	-	-	-	-	-	-	-	-	-	-	-	-	-	-
VIT_18s0075g00750	0.627105	-	-	-	-	-	-	92.7416	-	-	-	-	No_hit	0	1	0	-	-	-	-	-	-	-	-	-	-	-	-	-	-	-	-	-	-	-	-	-	-	-	-	-	-	-	-	-	-	-	-	-
VIT_18s0075g00770	0.690828	-	-	-	-	-	-	59.0339	-	-	-	-	No_hit	0	1	1	-	-	-	-	-	-	-	-	-	-	-	-	-	-	-	-	-	877, - negNA	-	-	-	-	-	-	-	-	-	-	-	-	-	-	-
VIT_18s0075g00860	0.682353	-	-	-	-	-	-	67.1714	-	-	-	-	Unknown	0	1	2	posNA, - 651	-	-	-	-	-	-	-	-	-	-	-	-	-	-	-	-	-	-	-	-	-	-	-	-	-	-	-	-	-	-	-	-
VIT_18s0086g00330	0.506795	-	-	0.561046	-	-	-	308.013	-	-	220.036	-	H(+)-ATPase_AHA10_(autoinhibited_H(+)-ATPase_isoform_10)	vv10190Oxidative_phosphorylation_vv50131Primary_active_transporter_cat_A2_to_A4	2	3	-	-	-	-	-	-	-	-	-	-	734, - negNA	-	-	-	-	-	-	-	-	-	-	-	-	-	-	-	-	-	-	-	-	-	-
VIT_18s0086g00490	-	-	0.518353	-	-	-	526.391	-	-	-	-	-	Unknown	0	1	0	-	-	-	-	-	-	-	-	-	-	-	-	-	-	-	-	-	-	-	-	-	-	-	-	-	-	-	-	-	-	-	-	-
VIT_18s0089g00490	0.542907	-	-	-	-	-	-	205.913	-	-	-	-	Sucrose_synthase	vv10500Starch_and_sucrose_metabolism	1	2	-	-	-	-	-	-	-	-	-	-	-	-	-	-	-	-	-	-	-	-	-	-	-	-	posNA, - 956	-	-	-	-	-	-	-	-
VIT_18s0089g00530	0.501514	-	-	0.414928	-	-	-	79.1138	-	-	333.994	-	No_hit	0	2	3	-	-	-	-	-	-	385, - negNA	-	-	-	-	-	-	-	-	-	-	-	-	-	-	-	-	-	-	-	-	-	-	-	-	-	-
VIT_18s0089g01210	-	-	0.526025	-	-	-	469.686	-	-	-	-	-	Cupin_super	0	1	2	-	-	-	posNA, - 597	-	-	-	-	-	-	-	-	-	-	-	-	-	-	-	-	-	-	-	-	-	-	-	-	-	-	-	-	-
VIT_18s0089g01390	-	-	0.564484	-	0.78555	0.715079	394.877	-	-	163.267	-	237	Unknown_protein	0	3	0	-	-	-	-	-	-	-	-	-	-	-	-	-	-	-	-	-	-	-	-	-	-	-	-	-	-	-	-	-	-	-	-	-
VIT_18s0117g00040	-	-	0.582848	-	0.7989	-	331.982	-	-	-	-	68	No_hit	0	2	0	-	-	-	-	-	-	-	-	-	-	-	-	-	-	-	-	-	-	-	-	-	-	-	-	-	-	-	-	-	-	-	-	-
VIT_18s0117g00050	-	0.74942	-	-	0.8054	-	-	-	349	-	-	78	R_protein_L6	vv34627R_proteins_from_Plant-pathogen_interaction	2	1	-	-	-	-	-	-	-	-	-	-	-	-	-	-	-	-	-	-	-	-	-	-	-	-	-	-	-	-	-	-	-	-	-
VIT_18s0117g00060	-	0.87088	0.596799	-	0.79802	-	261.086	-	18	-	-	111	R_protein_L6	vv34627R_proteins_from_Plant-pathogen_interaction	3	0	-	-	-	-	-	-	-	-	-	-	-	-	-	-	-	-	-	-	-	-	-	-	-	-	-	-	-	-	-	-	-	-	-
VIT_18s0117g00070	-	-	0.659557	-	-	-	41.3763	-	-	-	-	-	R_protein_L6	vv34627R_proteins_from_Plant-pathogen_interaction	1	1	-	-	-	-	-	-	-	814, - negNA	-	-	-	-	-	-	-	-	-	-	-	-	-	-	-	-	-	-	-	-	-	-	-	-	-
VIT_18s0117g00260	-	-	-	0.840124	-	-	-	-	-	-	36.1801	-	Co-chaperone-curved_DNA_binding_protein_A	vv50132Primary_active_transporter_cat_A5_to_A8	1	0	-	-	-	-	-	-	-	-	-	-	-	-	-	-	-	-	-	-	-	-	-	-	-	-	-	-	-	-	-	-	-	-	-
VIT_18s0117g00390	-	0.7545	-	-	-	-	-	-	326	-	-	-	far-red_impaired_responsive_family_protein	vv60071Orphans_far-red	1	0	-	-	-	-	-	-	-	-	-	-	-	-	-	-	-	-	-	-	-	-	-	-	-	-	-	-	-	-	-	-	-	-	-
VIT_18s0122g00570	0.688618	-	-	-	-	-	-	185.989	-	-	-	-	MBD9_(methyl-CPG-binding_Domain_9)	vv30009Flower_development_vv60048PHD	1	1	-	-	-	-	-	-	-	-	-	-	-	-	-	-	-	-	-	-	-	-	-	-	-	-	-	-	-	-	-	-	-	-	-
VIT_18s0122g00580	0.738421	-	-	-	-	-	-	53.5724	-	-	-	-	Zinc_finger_(C3HC4-type_ring_finger)	vv60078Other_zf-C3HC4	1	4	-	-	-	-	-	-	-	-	-	-	-	-	-	-	-	-	-	-	-	-	-	-	-	-	-	-	257, - negNA	-	-	-	-	-	-
VIT_18s0122g00780	-	-	-	-	-	0.711426	-	-	-	170.25	-	-	Inorganic_phosphate_transporter	vv50121Porters_cat_1_to_6	1	1	-	-	-	-	-	-	-	-	-	-	-	-	-	-	-	-	-	-	-	-	-	-	-	-	-	-	-	-	-	-	-	-	-
VIT_18s0122g00830	-	0.79185	0.529203	-	0.80923	0.724043	469.229	-	280	93.2577	-	218	PMI1_(plastid_movement_impaired1)	0	4	2	-	-	-	-	-	-	-	-	-	-	-	-	-	-	-	-	-	-	-	-	-	-	-	-	-	-	-	-	-	-	793, - negNA	-	-
VIT_18s0122g00960	-	-	-	0.721609	0.79136	0.748937	-	-	-	84.2496	259.068	121	Glyceraldehyde-3-phosphate_dehydrogenase_B,_chloroplast_precursor	vv10010Glycolysis	3	1	-	-	-	-	-	-	-	-	-	-	-	-	-	-	-	-	-	-	-	-	-	-	-	-	-	-	-	-	-	-	-	-	-
VIT_18s0122g01300	0.701716	-	-	-	-	-	-	114.769	-	-	-	-	RWP-RK_domain-containing_protein	vv60052RWP-RK	1	1	-	-	-	-	-	-	-	-	-	-	-	-	-	-	-	-	-	-	-	-	-	-	-	-	-	-	-	-	-	-	-	-	-
VIT_18s0122g01310	0.718046	-	-	-	-	-	-	100.459	-	-	-	-	RWP-RK_domain-containing_protein	vv60052RWP-RK	1	2	-	-	-	-	-	-	305, - negNA	-	-	-	-	-	-	-	-	-	-	-	-	-	-	-	-	-	-	-	-	-	-	-	-	-	-
VIT_18s0122g01320	0.651686	-	-	0.782811	-	-	-	130.223	-	-	35.7211	-	Catalase_3	vv10680Methane_metabolism_vv34710Circadian_rhythm_vv44146Peroxisome	2	2	-	-	-	-	-	-	-	535, 636, - negNA	-	37, - negNA	-	-	-	-	-	-	-	-	-	-	-	-	-	-	-	-	-	-	-	-	-	-	-
VIT_18s0122g01400	-	-	-	-	-	0.586866	-	-	-	241.595	-	-	Exostosin_family_protein	vv11030Glycan_structures-biosynthesis1	1	1	-	-	-	-	-	-	-	-	60, - negNA	-	-	-	-	-	-	-	-	-	-	-	-	-	-	-	-	-	-	-	-	-	-	-	-
VIT_18s0157g00040	-	-	-	0.587325	-	-	-	-	-	-	221.188	-	CF9	vv34626Plant-pathogen_interaction	1	3	-	-	-	-	-	-	-	788, - negNA	-	-	-	-	-	-	-	-	-	-	-	-	-	-	-	-	-	-	-	-	-	231, - negNA	-	-	-
VIT_18s0157g00200	-	0.79993	0.593549	-	0.791	0.710037	199.013	-	156	119.691	-	184	Steroleosin-B	0	4	2	-	-	-	-	-	-	-	-	-	-	-	-	-	-	-	-	-	-	-	-	-	-	-	-	-	-	-	-	-	-	-	-	-
VIT_18s0157g00210	-	-	-	0.584688	-	-	-	-	-	-	287.437	-	Inositol-1,4,5-trisphosphate_5-Phosphatase	vv10562Inositol_phosphate_metabolism_vv34070Phosphatidylinositol_signaling_system	1	0	-	-	-	-	-	-	-	-	-	-	-	-	-	-	-	-	-	-	-	-	-	-	-	-	-	-	-	-	-	-	-	-	-
VIT_18s0164g00030	-	-	-	-	-	0.667734	-	-	-	381.924	-	-	ATP_synthase_delta_chain,_chloroplast_precursor	vv10190Oxidative_phosphorylation_vv10195Photosynthesis_vv50131Primary_active_transporter_cat_A2_to_A4	1	3	-	-	-	-	-	-	-	-	-	-	-	-	-	posNA, - 35	-	-	-	-	-	-	-	-	-	-	-	-	-	-	-	-	-	-	-
VIT_18s0166g00020	0.644444	-	-	-	-	-	-	172.473	-	-	-	-	RWP-RK_domain-containing_protein	vv60052RWP-RK	1	2	-	-	-	-	-	-	-	-	-	-	-	-	-	-	-	-	-	-	-	-	-	-	-	-	-	-	-	-	-	-	677, - negNA	-	-
VIT_19s0014g00080	-	-	-	0.846256	-	0.674158	-	-	-	229.783	37.0405	-	Steroid_5alpha-reductase	vv10905Brassinosteroid_biosynthesis	2	0	-	-	-	-	-	-	-	-	-	-	-	-	-	-	-	-	-	-	-	-	-	-	-	-	-	-	-	-	-	-	-	-	-
VIT_19s0014g00350	0.605888	-	-	-	-	-	-	278.575	-	-	-	-	Zinc_finger_(B-box_type)	vv60073Orphans_zf-b_box	1	1	-	-	-	-	-	-	-	-	-	-	-	-	-	-	-	-	-	-	-	-	-	-	-	-	-	-	-	-	-	-	-	-	-
VIT_19s0014g01330	-	-	-	-	0.74286	-	-	-	-	-	-	304	Peptide-N4-asparagine_amidase_A	0	1	1	-	-	-	-	-	-	-	-	-	-	-	-	-	-	-	-	-	-	posNA, - 365	-	-	-	-	-	-	-	-	-	-	-	-	-	-
VIT_19s0014g01460	-	-	0.511179	-	-	-	305.316	-	-	-	-	-	Ubiquitin-conjugating_enzyme_E2_N	vv24120Ubiquitin_mediated_proteolysis	1	2	-	-	-	-	-	-	-	posNA, - 766	-	-	-	-	-	-	-	-	-	-	-	-	-	-	-	-	-	-	-	-	-	-	-	-	-
VIT_19s0014g03310	0.54119	-	-	-	-	-	-	278.083	-	-	-	-	No_hit	0	1	0	-	-	-	-	-	-	-	-	-	-	-	-	-	-	-	-	-	-	-	-	-	-	-	-	-	-	-	-	-	-	-	-	-
VIT_19s0014g03470	-	0.78287	-	-	-	-	-	-	222	-	-	-	Unknown_protein	0	1	1	-	-	-	-	-	-	-	-	-	-	-	-	-	-	-	-	-	-	posNA, - 311	-	-	-	-	-	-	-	-	-	-	-	-	-	-
VIT_19s0014g03610	-	-	0.523858	-	-	-	408.852	-	-	-	-	-	Unknown	0	1	1	-	-	-	-	-	-	-	-	-	-	-	-	-	-	-	-	-	-	-	-	-	-	-	-	-	-	-	-	-	-	-	-	-
VIT_19s0014g03700	-	-	0.547848	-	-	-	454.623	-	-	-	-	-	Cyclic_nucleotide-regulated_ion_channel_4	vv34626Plant-pathogen_interaction_vv50101Channels_and_pores	1	1	-	-	posNA, - 44	-	-	-	-	-	-	-	-	-	-	-	-	-	-	-	-	-	-	-	-	-	-	-	-	-	-	-	-	-	-
VIT_19s0014g03850	-	-	0.581607	-	0.83663	0.751477	275.717	-	-	73.973	-	96	Cytochrome_B6-F_complex_iron-sulfur_subunit,_PETC	vv10195Photosynthesis_vv50135Primary_active_transporter_cat_D3_to_E2	3	1	-	-	-	-	-	-	-	-	-	-	-	-	-	-	-	-	-	-	-	-	-	-	-	-	-	-	-	-	-	-	-	-	-
VIT_19s0014g03950	0.676374	-	-	-	-	-	-	105.499	-	-	-	-	R_protein__PRF__disease_resistance_protein	vv34627R_proteins_from_Plant-pathogen_interaction	1	2	-	-	-	-	-	posNA, - 719	-	-	-	-	-	-	-	-	-	-	-	-	-	-	-	-	-	-	-	-	-	-	-	-	-	-	-
VIT_19s0014g04780	0.584241	-	-	-	-	-	-	214.159	-	-	-	-	No_hit	0	1	1	-	-	-	-	-	-	-	-	-	-	-	-	-	-	-	-	-	-	-	-	-	-	-	-	-	-	-	-	-	-	109, - negNA	-	-
VIT_19s0014g04860	-	-	0.518668	-	-	-	239.787	-	-	-	-	-	ATP_synthase_g_subunit_,_Mitochondrial	vv10190Oxidative_phosphorylation_vv50131Primary_active_transporter_cat_A2_to_A4	1	0	-	-	-	-	-	-	-	-	-	-	-	-	-	-	-	-	-	-	-	-	-	-	-	-	-	-	-	-	-	-	-	-	-
VIT_19s0014g04970	-	-	-	-	-	0.6759	-	-	-	356.365	-	-	Ribosomal_protein_L24,_chloroplast_(CL24)_50S	vv23010Ribosome	1	2	-	-	-	-	-	-	-	-	-	-	-	-	-	-	-	-	-	-	-	-	-	-	-	-	-	-	-	-	-	-	-	-	-
VIT_19s0014g04990	-	-	0.427067	-	-	-	378.27	-	-	-	-	-	No_hit	0	1	2	-	-	-	-	-	-	-	-	-	-	-	-	-	-	-	-	-	-	-	-	-	-	-	posNA, - 291	-	-	-	-	-	-	-	-	-
VIT_19s0014g05050	0.681065	-	-	0.664674	-	-	-	173.127	-	-	293.571	-	Heat_shock__HSP20_family_protein	vv24141Protein_processing_in_endoplasmic_reticulum	2	1	-	-	-	-	-	-	-	-	-	-	-	-	-	-	-	-	-	-	-	-	-	-	-	posNA, - 886	-	-	-	-	-	-	-	-	-
VIT_19s0014g05340	0.770416	-	-	0.634708	-	-	-	34.9857	-	-	345.361	-	No_hit	0	2	1	-	-	-	-	-	-	-	-	-	-	-	-	-	-	-	-	-	-	-	-	-	-	-	-	-	-	-	-	-	-	-	-	-
VIT_19s0014g05350	0.751858	-	-	-	-	-	-	48.3735	-	-	-	-	No_hit	0	1	1	-	-	-	-	-	-	-	-	-	-	-	-	-	-	-	-	-	-	-	-	-	-	-	-	-	-	-	-	-	-	-	-	-
VIT_19s0015g00110	0.655569	-	-	-	-	-	-	106.348	-	-	-	-	CYP71D10	vv10902Monoterpenoid_biosynthesis	1	0	-	-	-	-	-	-	-	-	-	-	-	-	-	-	-	-	-	-	-	-	-	-	-	-	-	-	-	-	-	-	-	-	-
VIT_19s0015g00390	-	-	0.512703	-	-	-	247.499	-	-	-	-	-	Unknown_protein	0	1	2	-	-	posNA, - 758	-	-	-	-	-	-	-	-	-	-	-	-	-	-	-	-	-	-	-	-	-	-	-	-	-	-	-	-	-	-
VIT_19s0015g01240	0.749973	-	-	0.648671	-	-	-	56.2228	-	-	321.084	-	No_hit	0	2	2	-	-	-	-	-	-	-	-	-	-	-	-	-	-	-	-	-	-	-	-	-	-	-	-	-	-	-	-	posNA, - 867	-	-	-	-
VIT_19s0015g02150	-	0.80329	-	-	0.72643	-	-	-	145	-	-	291	Integrase	0	2	1	-	-	-	-	-	-	-	-	-	-	-	-	-	-	-	-	-	-	-	-	-	-	-	posNA, - 896	-	-	-	-	-	-	-	-	-
VIT_19s0015g02780	0.702851	-	-	0.744087	-	-	-	142.492	-	-	125.666	-	CYP72A59	vv10902Monoterpenoid_biosynthesis	2	3	-	-	-	-	-	-	-	-	160, - negNA	-	-	-	-	-	-	-	-	-	-	-	-	-	-	-	-	-	-	-	-	-	-	-	-
VIT_19s0015g02910	0.697118	-	-	0.64214	-	-	-	119.449	-	-	288.402	-	CYP72A1	vv10902Monoterpenoid_biosynthesis	2	0	-	-	-	-	-	-	-	-	-	-	-	-	-	-	-	-	-	-	-	-	-	-	-	-	-	-	-	-	-	-	-	-	-
VIT_19s0027g00040	0.703533	-	-	0.753502	-	-	-	131.351	-	-	102.849	-	CYP72A59	vv10902Monoterpenoid_biosynthesis	2	0	NO promoter info	NO promoter info	NO promoter info	NO promoter info	NO promoter info	NO promoter info	NO promoter info	NO promoter info	NO promoter info	NO promoter info	NO promoter info	NO promoter info	NO promoter info	NO promoter info	NO promoter info	NO promoter info	NO promoter info	NO promoter info	NO promoter info	NO promoter info	NO promoter info	NO promoter info	NO promoter info	NO promoter info	NO promoter info	NO promoter info	NO promoter info	NO promoter info	NO promoter info	NO promoter info	NO promoter info	NO promoter info	NO promoter info
VIT_19s0027g00130	-	-	-	0.718662	-	-	-	-	-	-	253.146	-	Translation_initiation_factor_IF-2,_chloroplast	0	1	0	-	-	-	-	-	-	-	-	-	-	-	-	-	-	-	-	-	-	-	-	-	-	-	-	-	-	-	-	-	-	-	-	-
VIT_19s0027g00200	-	-	0.561733	-	-	0.742631	433.376	-	-	90.8295	-	-	Photosystem_II_10_kDa_polypeptide_PSBR	vv10195Photosynthesis_vv50113Thylakoid_targeting_pathway	2	1	-	-	-	-	-	217, - negNA	-	-	-	-	-	-	-	-	-	-	-	-	-	-	-	-	-	-	-	-	-	-	-	-	-	-	-
VIT_19s0027g00380	-	-	0.616768	-	-	-	151.499	-	-	-	-	-	Amine_oxidase	vv10220Urea_cycle_and_metabolism_of_amino_groups_vv10340Histidine_metabolism_vv10350Tyrosine_metabolism_vv10360Phenylalanine_metabolism_vv11002Auxin_biosynthesis	1	1	-	-	-	-	-	-	-	-	-	-	-	-	-	-	-	-	-	-	-	-	-	-	-	-	-	-	-	-	-	-	-	-	-
VIT_19s0027g00900	0.631228	-	-	-	-	-	-	140.029	-	-	-	-	No_hit	0	1	0	-	-	-	-	-	-	-	-	-	-	-	-	-	-	-	-	-	-	-	-	-	-	-	-	-	-	-	-	-	-	-	-	-
VIT_19s0027g01700	0.590924	-	-	-	-	-	-	196.611	-	-	-	-	RPS5_(resistant_to_p._syringae_5)	vv34627R_proteins_from_Plant-pathogen_interaction	1	0	-	-	-	-	-	-	-	-	-	-	-	-	-	-	-	-	-	-	-	-	-	-	-	-	-	-	-	-	-	-	-	-	-
VIT_19s0085g00500	-	-	-	-	-	0.470011	-	-	-	434.98	-	-	Peroxisomal_2,4-dienoyl-CoA_reductase	vv10062Fatty_acid_elongation_in_mitochondria_vv44146Peroxisome	1	2	-	-	-	-	-	-	-	-	-	-	-	-	-	-	-	-	-	-	-	-	-	posNA, - 751	-	-	391, - negNA	-	-	-	-	-	-	-	-
VIT_19s0085g00790	-	0.83213	-	-	-	-	-	-	180	-	-	-	Zinc_transporter_ZIP5	vv50121Porters_cat_1_to_6	1	1	-	-	-	-	posNA, - 852	-	-	-	-	-	-	-	-	-	-	-	-	-	-	-	-	-	-	-	-	-	-	-	-	-	-	-	-
VIT_19s0085g01050	-	0.85743	-	-	-	-	-	-	33	-	-	-	Heat_shock_protein_17.6_kDa_class_I	vv24141Protein_processing_in_endoplasmic_reticulum	1	0	-	-	-	-	-	-	-	-	-	-	-	-	-	-	-	-	-	-	-	-	-	-	-	-	-	-	-	-	-	-	-	-	-
VIT_19s0090g00080	-	-	-	0.765859	-	-	-	-	-	-	39.5474	-	Ubiquitin-conjugating_enzyme_E2_variant	0	1	1	-	-	-	-	-	-	-	-	-	-	-	-	-	-	-	-	-	-	-	-	-	-	-	-	-	-	-	-	-	-	-	-	-
VIT_19s0090g00120	-	-	-	0.760247	-	-	-	-	-	-	40.694	-	Ubiquitin-conjugating_enzyme_E2_variant	0	1	1	-	-	-	-	-	-	-	-	-	-	-	-	-	-	-	-	-	-	-	-	-	-	-	-	-	-	-	-	-	-	-	-	-
VIT_19s0090g00420	0.655385	-	-	-	-	-	-	45.7821	-	-	-	-	Translation_initiation_factor_eIF-1	vv23013RNA_transport	1	3	-	-	-	-	-	-	-	-	-	-	-	-	-	-	-	-	-	-	-	232, - negNA	-	-	-	-	-	-	-	-	-	-	167, - negNA	-	-
VIT_19s0090g00470	-	-	0.531337	-	-	-	296.469	-	-	-	-	-	Oxidoreductase	0	1	1	-	-	-	-	-	posNA, - 167	-	-	-	-	-	-	-	-	-	-	-	-	-	-	-	-	-	-	-	-	-	-	-	-	-	-	-
VIT_19s0090g00670	0.629258	-	-	-	-	-	-	284.443	-	-	-	-	MutS_homolog_5_MSH5	0	1	0	-	-	-	-	-	-	-	-	-	-	-	-	-	-	-	-	-	-	-	-	-	-	-	-	-	-	-	-	-	-	-	-	-
VIT_19s0090g00740	-	0.82075	-	-	-	-	-	-	314	-	-	-	No_hit	0	1	1	-	-	-	-	-	263, - negNA	-	-	-	-	-	-	-	-	-	-	-	-	-	-	-	-	-	-	-	-	-	-	-	-	-	-	-
VIT_19s0090g01750	0.648183	-	-	0.879876	-	-	-	276.337	-	-	12.6886	-	Unknown_protein	0	2	1	-	-	-	-	-	-	-	-	-	-	-	-	-	-	-	-	-	-	-	-	-	-	-	-	-	-	-	-	-	-	-	-	-
VIT_19s0093g00510	-	-	-	0.696304	0.74382	0.762456	-	-	-	42.1663	349.664	283	S-2-hydroxy-acid_oxidase,_peroxisomal	vv10630Glyoxylate_and_dicarboxylate_metabolism_vv44146Peroxisome	3	1	-	-	-	-	-	-	-	-	-	-	-	-	posNA, - 61	-	-	-	-	-	-	-	-	-	-	-	-	-	-	-	-	-	-	-	-
VIT_19s0093g00550	0.489022	-	-	-	-	-	-	186.338	-	-	-	-	9-cis-epoxycarotenoid_dioxygenase_2	vv10906Carotenoid_biosynthesis_vv11013ABA_biosynthesis_vv30001ABA_signaling	1	3	-	-	-	-	-	-	-	70, - negNA	-	-	-	-	-	-	-	-	-	353, - negNA	-	-	-	-	-	-	-	-	-	-	-	-	-	-	-
VIT_19s0135g00100	-	-	0.528403	-	-	-	260.914	-	-	-	-	-	Ribosomal_protein_L18A_(RPL18aB)_60S	vv23010Ribosome	1	0	-	-	-	-	-	-	-	-	-	-	-	-	-	-	-	-	-	-	-	-	-	-	-	-	-	-	-	-	-	-	-	-	-
VIT_19s0135g00140	0.781785	-	-	-	-	-	-	43.6807	-	-	-	-	CYP72A59	vv10902Monoterpenoid_biosynthesis	1	1	-	-	-	-	-	-	-	-	-	-	-	-	-	-	-	-	-	-	-	-	-	-	-	-	-	-	-	-	-	-	-	-	-
VIT_19s0135g00150	0.803327	-	-	0.691324	-	-	-	22.2711	-	-	227.35	-	CYP72A1	vv10902Monoterpenoid_biosynthesis	2	0	-	-	-	-	-	-	-	-	-	-	-	-	-	-	-	-	-	-	-	-	-	-	-	-	-	-	-	-	-	-	-	-	-
VIT_19s0138g00090	0.623485	-	-	-	-	-	-	247.204	-	-	-	-	DWARF_and_delayed_flowering_1	vv30008Ethylene_signaling_vv60003AP2_EREBP	1	1	-	-	-	-	-	-	-	-	-	-	-	posNA, - 715	-	-	-	-	-	-	-	-	-	-	-	-	-	-	-	-	-	-	-	-	-
VIT_19s0140g00210	0.671456	0.7941	-	0.831795	0.83407	0.556908	-	99.3932	169	405.776	6.32456	39	SOUL_heme-binding	0	5	2	-	-	-	-	-	-	-	-	-	-	-	-	-	-	-	-	-	-	posNA, - 14	-	-	-	-	-	-	-	-	-	-	-	-	-	-
VIT_19s0140g00270	0.696223	-	-	-	-	-	-	87.3842	-	-	-	-	Ketol-acid_reductoisomerase	vv10290Valine_leucine_and_isoleucine_biosynthesis_vv10770Pantothenate_and_CoA_biosynthesis	1	1	-	-	-	-	-	-	-	-	-	-	-	-	-	-	-	-	-	-	-	-	-	-	-	-	-	-	-	-	-	-	-	-	-
VIT_19s0177g00030	0.768501	-	-	-	-	-	-	13.0767	-	-	-	-	Gibberellin_2-beta-dioxygenase_7	vv10904Diterpenoid_biosynthesis	1	1	-	-	-	-	-	-	-	-	-	-	-	-	-	-	-	-	-	-	-	-	-	-	-	-	-	-	-	-	-	-	-	-	-
VIT_19s0177g00340	-	-	0.557818	-	-	0.711261	499.095	-	-	173.735	-	-	Unknown_protein	0	2	1	posNA, - 576	-	-	-	-	-	-	-	-	-	-	-	-	-	-	-	-	-	-	-	-	-	-	-	-	-	-	-	-	-	-	-	-
[truncated: 50 more columns]

## Sheet: Table S4
Table S4. Summary of enriched gene ontology terms in grapevine HY5 and HYH co-expressed gene network constructed from the atlas (this study), stress-related RNA-seq (this study), and stress-related VTCdb dataset.
p-value (FDR)	Heatmap of FDR	T	Q	Q&T	Q&T/Q	Q&T/T	term ID	t type	t group	t name	t depth	Q&T list	Conditions
0.00157	2.8041	278	245	12	0.049	0.043	GO:0009657	BP	13	plastid organization	1	VIT_16S0050G02520,VIT_13S0067G02560,VIT_19S0177G00340,VIT_09S0002G04330,VIT_01S0010G02280,VIT_18S0122G00830,VIT_05S0077G01010,VIT_05S0062G00830,VIT_06S0004G07360,VIT_16S0039G02530,VIT_12S0055G00490,VIT_18S0089G01390	HY5.atlas.top300
0.00338	2.47108	177	245	9	0.037	0.051	GO:0009658	BP	13	chloroplast organization	2	VIT_16S0050G02520,VIT_13S0067G02560,VIT_19S0177G00340,VIT_01S0010G02280,VIT_18S0122G00830,VIT_05S0077G01010,VIT_05S0062G00830,VIT_12S0055G00490,VIT_18S0089G01390	HY5.atlas.top300
0.0382	1.41794	298	245	10	0.041	0.034	GO:0006733	BP	15	oxidoreduction coenzyme metabolic process	1	VIT_19S0177G00340,VIT_00S0227G00110,VIT_07S0031G03200,VIT_06S0004G06540,VIT_05S0062G00830,VIT_16S0039G02530,VIT_05S0020G03490,VIT_07S0031G00680,VIT_01S0026G01930,VIT_06S0061G00460	HY5.atlas.top300
0.00877	2.057	15	245	3	0.012	0.2	GO:0098732	BP	3	macromolecule deacylation	1	VIT_06S0080G00210,VIT_15S0021G01760,VIT_07S0031G02510	HY5.atlas.top300
0.00877	2.057	15	245	3	0.012	0.2	GO:0035601	BP	3	protein deacylation	2	VIT_06S0080G00210,VIT_15S0021G01760,VIT_07S0031G02510	HY5.atlas.top300
0.03	1.52288	606	245	16	0.065	0.026	GO:0048518	BP	4	positive regulation of biological process	1	VIT_16S0050G02520,VIT_04S0023G02010,VIT_13S0067G02560,VIT_07S0104G01360,VIT_04S0008G05210,VIT_16S0050G02270,VIT_18S0122G00830,VIT_16S0022G00760,VIT_07S0031G03200,VIT_05S0077G01010,VIT_05S0020G03490,VIT_07S0031G00680,VIT_00S0211G00050,VIT_01S0011G00850,VIT_18S0001G11230,VIT_13S0067G02510	HY5.atlas.top300
0.00181	2.74232	418	245	15	0.061	0.036	GO:0009893	BP	4	positive regulation of metabolic process	1	VIT_16S0050G02520,VIT_04S0023G02010,VIT_13S0067G02560,VIT_07S0104G01360,VIT_04S0008G05210,VIT_16S0050G02270,VIT_18S0122G00830,VIT_16S0022G00760,VIT_07S0031G03200,VIT_05S0077G01010,VIT_05S0020G03490,VIT_07S0031G00680,VIT_01S0011G00850,VIT_18S0001G11230,VIT_13S0067G02510	HY5.atlas.top300
0.0307	1.51286	289	245	10	0.041	0.035	GO:0051173	BP	4	positive regulation of nitrogen compound metabolic process	2	VIT_16S0050G02520,VIT_13S0067G02560,VIT_04S0008G05210,VIT_16S0050G02270,VIT_18S0122G00830,VIT_16S0022G00760,VIT_05S0077G01010,VIT_05S0020G03490,VIT_01S0011G00850,VIT_18S0001G11230	HY5.atlas.top300
0.017	1.76955	314	245	11	0.045	0.035	GO:0009891	BP	4	positive regulation of biosynthetic process	2	VIT_16S0050G02520,VIT_13S0067G02560,VIT_07S0104G01360,VIT_04S0008G05210,VIT_16S0050G02270,VIT_18S0122G00830,VIT_16S0022G00760,VIT_05S0077G01010,VIT_05S0020G03490,VIT_01S0011G00850,VIT_18S0001G11230	HY5.atlas.top300
0.0451	1.34582	305	245	10	0.041	0.033	GO:0010604	BP	4	positive regulation of macromolecule metabolic process	1	VIT_16S0050G02520,VIT_13S0067G02560,VIT_04S0008G05210,VIT_16S0050G02270,VIT_18S0122G00830,VIT_16S0022G00760,VIT_05S0077G01010,VIT_05S0020G03490,VIT_01S0011G00850,VIT_18S0001G11230	HY5.atlas.top300
0.0263	1.58004	283	245	10	0.041	0.035	GO:0010557	BP	4	positive regulation of macromolecule biosynthetic process	2	VIT_16S0050G02520,VIT_13S0067G02560,VIT_04S0008G05210,VIT_16S0050G02270,VIT_18S0122G00830,VIT_16S0022G00760,VIT_05S0077G01010,VIT_05S0020G03490,VIT_01S0011G00850,VIT_18S0001G11230	HY5.atlas.top300
0.0243	1.61439	280	245	10	0.041	0.036	GO:0010628	BP	4	positive regulation of gene expression	2	VIT_16S0050G02520,VIT_13S0067G02560,VIT_04S0008G05210,VIT_16S0050G02270,VIT_18S0122G00830,VIT_16S0022G00760,VIT_05S0077G01010,VIT_05S0020G03490,VIT_01S0011G00850,VIT_18S0001G11230	HY5.atlas.top300
0.0191	1.71897	271	245	10	0.041	0.037	GO:0045935	BP	4	positive regulation of nucleobase-containing compound metabolic process	1	VIT_16S0050G02520,VIT_13S0067G02560,VIT_04S0008G05210,VIT_16S0050G02270,VIT_18S0122G00830,VIT_16S0022G00760,VIT_05S0077G01010,VIT_05S0020G03490,VIT_01S0011G00850,VIT_18S0001G11230	HY5.atlas.top300
0.0292	1.53462	287	245	10	0.041	0.035	GO:0031328	BP	4	positive regulation of cellular biosynthetic process	1	VIT_16S0050G02520,VIT_13S0067G02560,VIT_04S0008G05210,VIT_16S0050G02270,VIT_18S0122G00830,VIT_16S0022G00760,VIT_05S0077G01010,VIT_05S0020G03490,VIT_01S0011G00850,VIT_18S0001G11230	HY5.atlas.top300
0.0157	1.8041	264	245	10	0.041	0.038	GO:0051254	BP	4	positive regulation of RNA metabolic process	1	VIT_16S0050G02520,VIT_13S0067G02560,VIT_04S0008G05210,VIT_16S0050G02270,VIT_18S0122G00830,VIT_16S0022G00760,VIT_05S0077G01010,VIT_05S0020G03490,VIT_01S0011G00850,VIT_18S0001G11230	HY5.atlas.top300
0.0157	1.8041	264	245	10	0.041	0.038	GO:1902680	BP	4	positive regulation of RNA biosynthetic process	2	VIT_16S0050G02520,VIT_13S0067G02560,VIT_04S0008G05210,VIT_16S0050G02270,VIT_18S0122G00830,VIT_16S0022G00760,VIT_05S0077G01010,VIT_05S0020G03490,VIT_01S0011G00850,VIT_18S0001G11230	HY5.atlas.top300
0.0157	1.8041	264	245	10	0.041	0.038	GO:1903508	BP	4	positive regulation of nucleic acid-templated transcription	3	VIT_16S0050G02520,VIT_13S0067G02560,VIT_04S0008G05210,VIT_16S0050G02270,VIT_18S0122G00830,VIT_16S0022G00760,VIT_05S0077G01010,VIT_05S0020G03490,VIT_01S0011G00850,VIT_18S0001G11230	HY5.atlas.top300
0.0157	1.8041	264	245	10	0.041	0.038	GO:0045893	BP	4	positive regulation of transcription, DNA-templated	4	VIT_16S0050G02520,VIT_13S0067G02560,VIT_04S0008G05210,VIT_16S0050G02270,VIT_18S0122G00830,VIT_16S0022G00760,VIT_05S0077G01010,VIT_05S0020G03490,VIT_01S0011G00850,VIT_18S0001G11230	HY5.atlas.top300
0.0452	1.34486	256	245	9	0.037	0.035	GO:0022613	BP	10	ribonucleoprotein complex biogenesis	1	VIT_01S0010G02280,VIT_18S0122G00830,VIT_05S0077G01010,VIT_05S0062G00830,VIT_06S0004G07360,VIT_16S0039G02530,VIT_05S0020G03490,VIT_07S0031G00680,VIT_04S0008G02650	HY5.atlas.top300
0.0214	1.66959	229	245	9	0.037	0.039	GO:0042254	BP	10	ribosome biogenesis	2	VIT_01S0010G02280,VIT_18S0122G00830,VIT_05S0077G01010,VIT_05S0062G00830,VIT_06S0004G07360,VIT_16S0039G02530,VIT_05S0020G03490,VIT_07S0031G00680,VIT_04S0008G02650	HY5.atlas.top300
0.00488	2.31158	186	245	9	0.037	0.048	GO:0016072	BP	10	rRNA metabolic process	1	VIT_01S0010G02280,VIT_18S0122G00830,VIT_05S0077G01010,VIT_05S0062G00830,VIT_06S0004G07360,VIT_16S0039G02530,VIT_05S0020G03490,VIT_07S0031G00680,VIT_04S0008G02650	HY5.atlas.top300
0.05	1.30103	260	245	9	0.037	0.035	GO:0034470	BP	10	ncRNA processing	1	VIT_01S0010G02280,VIT_18S0122G00830,VIT_05S0077G01010,VIT_05S0062G00830,VIT_06S0004G07360,VIT_16S0039G02530,VIT_05S0020G03490,VIT_07S0031G00680,VIT_04S0008G02650	HY5.atlas.top300
0.00399	2.39903	181	245	9	0.037	0.05	GO:0006364	BP	10	rRNA processing	2	VIT_01S0010G02280,VIT_18S0122G00830,VIT_05S0077G01010,VIT_05S0062G00830,VIT_06S0004G07360,VIT_16S0039G02530,VIT_05S0020G03490,VIT_07S0031G00680,VIT_04S0008G02650	HY5.atlas.top300
0.0268	1.57187	150	245	7	0.029	0.047	GO:0009311	BP	14	oligosaccharide metabolic process	1	VIT_04S0023G02010,VIT_06S0004G02290,VIT_18S0089G01210,VIT_07S0031G03200,VIT_07S0031G00680,VIT_01S0011G00850,VIT_13S0067G02510	HY5.atlas.top300
0.0166	1.77989	138	245	7	0.029	0.051	GO:0005984	BP	14	disaccharide metabolic process	2	VIT_04S0023G02010,VIT_06S0004G02290,VIT_18S0089G01210,VIT_07S0031G03200,VIT_07S0031G00680,VIT_01S0011G00850,VIT_13S0067G02510	HY5.atlas.top300
0.00211	2.67572	98	245	7	0.029	0.071	GO:0000023	BP	14	maltose metabolic process	3	VIT_04S0023G02010,VIT_06S0004G02290,VIT_18S0089G01210,VIT_07S0031G03200,VIT_07S0031G00680,VIT_01S0011G00850,VIT_13S0067G02510	HY5.atlas.top300
0.00179	2.74715	515	245	17	0.069	0.033	GO:0070271	BP	5	protein complex biogenesis	1	VIT_02S0025G01270,VIT_16S0050G02520,VIT_10S0003G01060,VIT_01S0010G02280,VIT_16S0050G02270,VIT_00S0227G00110,VIT_16S0100G01290,VIT_17S0000G09720,VIT_18S0122G00830,VIT_05S0077G01010,VIT_06S0004G07360,VIT_16S0039G02530,VIT_07S0005G04400,VIT_00S0211G00050,VIT_08S0007G00780,VIT_18S0089G01390,VIT_01S0026G01930	HY5.atlas.top300
0.0461	1.3363	934	245	21	0.086	0.022	GO:0043933	BP	5	macromolecular complex subunit organization	1	VIT_02S0025G01270,VIT_16S0050G02520,VIT_10S0003G01060,VIT_06S0080G00210,VIT_01S0010G02280,VIT_16S0050G02270,VIT_00S0227G00110,VIT_16S0100G01290,VIT_17S0000G09720,VIT_18S0122G00830,VIT_16S0022G00760,VIT_05S0077G01010,VIT_06S0004G07360,VIT_16S0039G02530,VIT_08S0007G08060,VIT_07S0031G02510,VIT_07S0005G04400,VIT_00S0211G00050,VIT_08S0007G00780,VIT_18S0089G01390,VIT_01S0026G01930	HY5.atlas.top300
0.00593	2.22695	571	245	17	0.069	0.03	GO:0071822	BP	5	protein complex subunit organization	2	VIT_02S0025G01270,VIT_16S0050G02520,VIT_10S0003G01060,VIT_01S0010G02280,VIT_16S0050G02270,VIT_00S0227G00110,VIT_16S0100G01290,VIT_17S0000G09720,VIT_18S0122G00830,VIT_05S0077G01010,VIT_06S0004G07360,VIT_16S0039G02530,VIT_07S0005G04400,VIT_00S0211G00050,VIT_08S0007G00780,VIT_18S0089G01390,VIT_01S0026G01930	HY5.atlas.top300
0.000425	3.37161	412	245	16	0.065	0.039	GO:0006091	BP	5	generation of precursor metabolites and energy	1	VIT_02S0025G01270,VIT_16S0050G02520,VIT_01S0010G02280,VIT_16S0050G02270,VIT_18S0122G00830,VIT_05S0077G01010,VIT_05S0062G00830,VIT_06S0004G07360,VIT_16S0039G02530,VIT_05S0020G03490,VIT_07S0005G04400,VIT_08S0007G00780,VIT_18S0089G01390,VIT_18S0072G00810,VIT_01S0026G01930,VIT_06S0061G00460	HY5.atlas.top300
0.021	1.67778	698	245	18	0.073	0.026	GO:0022607	BP	5	cellular component assembly	1	VIT_02S0025G01270,VIT_16S0050G02520,VIT_10S0003G01060,VIT_19S0177G00340,VIT_01S0010G02280,VIT_16S0050G02270,VIT_00S0227G00110,VIT_16S0100G01290,VIT_17S0000G09720,VIT_18S0122G00830,VIT_05S0077G01010,VIT_06S0004G07360,VIT_16S0039G02530,VIT_07S0005G04400,VIT_00S0211G00050,VIT_08S0007G00780,VIT_18S0089G01390,VIT_01S0026G01930	HY5.atlas.top300
0.0042	2.37675	554	245	17	0.069	0.031	GO:0065003	BP	5	macromolecular complex assembly	2	VIT_02S0025G01270,VIT_16S0050G02520,VIT_10S0003G01060,VIT_01S0010G02280,VIT_16S0050G02270,VIT_00S0227G00110,VIT_16S0100G01290,VIT_17S0000G09720,VIT_18S0122G00830,VIT_05S0077G01010,VIT_06S0004G07360,VIT_16S0039G02530,VIT_07S0005G04400,VIT_00S0211G00050,VIT_08S0007G00780,VIT_18S0089G01390,VIT_01S0026G01930	HY5.atlas.top300
0.00145	2.83863	506	245	17	0.069	0.034	GO:0034622	BP	5	cellular macromolecular complex assembly	3	VIT_02S0025G01270,VIT_16S0050G02520,VIT_10S0003G01060,VIT_01S0010G02280,VIT_16S0050G02270,VIT_00S0227G00110,VIT_16S0100G01290,VIT_17S0000G09720,VIT_18S0122G00830,VIT_05S0077G01010,VIT_06S0004G07360,VIT_16S0039G02530,VIT_07S0005G04400,VIT_00S0211G00050,VIT_08S0007G00780,VIT_18S0089G01390,VIT_01S0026G01930	HY5.atlas.top300
0.00171	2.767	513	245	17	0.069	0.033	GO:0006461	BP	5	protein complex assembly	3	VIT_02S0025G01270,VIT_16S0050G02520,VIT_10S0003G01060,VIT_01S0010G02280,VIT_16S0050G02270,VIT_00S0227G00110,VIT_16S0100G01290,VIT_17S0000G09720,VIT_18S0122G00830,VIT_05S0077G01010,VIT_06S0004G07360,VIT_16S0039G02530,VIT_07S0005G04400,VIT_00S0211G00050,VIT_08S0007G00780,VIT_18S0089G01390,VIT_01S0026G01930	HY5.atlas.top300
9.35e-05	4.02919	407	245	17	0.069	0.042	GO:0043623	BP	5	cellular protein complex assembly	4	VIT_02S0025G01270,VIT_16S0050G02520,VIT_10S0003G01060,VIT_01S0010G02280,VIT_16S0050G02270,VIT_00S0227G00110,VIT_16S0100G01290,VIT_17S0000G09720,VIT_18S0122G00830,VIT_05S0077G01010,VIT_06S0004G07360,VIT_16S0039G02530,VIT_07S0005G04400,VIT_00S0211G00050,VIT_08S0007G00780,VIT_18S0089G01390,VIT_01S0026G01930	HY5.atlas.top300
4.4e-06	5.35655	288	245	16	0.065	0.056	GO:0015979	BP	5	photosynthesis	1	VIT_02S0025G01270,VIT_16S0050G02520,VIT_19S0014G03850,VIT_01S0010G02280,VIT_16S0050G02270,VIT_18S0122G00830,VIT_05S0077G01010,VIT_19S0027G00200,VIT_05S0062G00830,VIT_06S0004G07360,VIT_16S0039G02530,VIT_03S0017G00940,VIT_07S0005G04400,VIT_08S0007G00780,VIT_18S0089G01390,VIT_01S0026G01930	HY5.atlas.top300
1.91e-05	4.71897	212	245	13	0.053	0.061	GO:0019684	BP	5	photosynthesis, light reaction	2	VIT_02S0025G01270,VIT_16S0050G02520,VIT_01S0010G02280,VIT_16S0050G02270,VIT_18S0122G00830,VIT_05S0077G01010,VIT_05S0062G00830,VIT_06S0004G07360,VIT_16S0039G02530,VIT_07S0005G04400,VIT_08S0007G00780,VIT_18S0089G01390,VIT_01S0026G01930	HY5.atlas.top300
1.52e-06	5.81816	115	245	11	0.045	0.096	GO:0010207	BP	5	photosystem II assembly	3	VIT_02S0025G01270,VIT_16S0050G02520,VIT_01S0010G02280,VIT_16S0050G02270,VIT_18S0122G00830,VIT_05S0077G01010,VIT_06S0004G07360,VIT_16S0039G02530,VIT_07S0005G04400,VIT_08S0007G00780,VIT_01S0026G01930	HY5.atlas.top300
0.023	1.63827	146	245	7	0.029	0.048	GO:0005982	BP	7	starch metabolic process	1	VIT_04S0023G02010,VIT_06S0004G02290,VIT_18S0089G01210,VIT_07S0031G03200,VIT_07S0031G00680,VIT_01S0011G00850,VIT_13S0067G02510	HY5.atlas.top300
0.0093	2.03152	125	245	7	0.029	0.056	GO:0019252	BP	7	starch biosynthetic process	1	VIT_04S0023G02010,VIT_06S0004G02290,VIT_18S0089G01210,VIT_07S0031G03200,VIT_07S0031G00680,VIT_01S0011G00850,VIT_13S0067G02510	HY5.atlas.top300
0.0413	1.38405	162	245	7	0.029	0.043	GO:0033013	BP	1	tetrapyrrole metabolic process	1	VIT_01S0010G02280,VIT_07S0031G03200,VIT_05S0062G00830,VIT_05S0020G04040,VIT_05S0020G03490,VIT_07S0031G00680,VIT_05S0051G00070	HY5.atlas.top300
0.0244	1.61261	538	245	15	0.061	0.028	GO:0051186	BP	1	cofactor metabolic process	1	VIT_07S0005G00070,VIT_19S0177G00340,VIT_01S0010G02280,VIT_00S0227G00110,VIT_00S0960G00040,VIT_07S0031G03200,VIT_06S0004G06540,VIT_05S0062G00830,VIT_16S0039G02530,VIT_05S0020G04040,VIT_05S0020G03490,VIT_07S0031G00680,VIT_05S0051G00070,VIT_01S0026G01930,VIT_06S0061G00460	HY5.atlas.top300
0.0372	1.42946	159	245	7	0.029	0.044	GO:0006778	BP	1	porphyrin-containing compound metabolic process	2	VIT_01S0010G02280,VIT_07S0031G03200,VIT_05S0062G00830,VIT_05S0020G04040,VIT_05S0020G03490,VIT_07S0031G00680,VIT_05S0051G00070	HY5.atlas.top300
0.0153	1.81531	67	245	5	0.02	0.075	GO:0019751	BP	2	polyol metabolic process	1	VIT_16S0050G02520,VIT_13S0067G02560,VIT_10S0003G03090,VIT_03S0091G00230,VIT_02S0012G00550	HY5.atlas.top300
0.0214	1.66959	43	245	4	0.016	0.093	GO:0046173	BP	2	polyol biosynthetic process	1	VIT_16S0050G02520,VIT_13S0067G02560,VIT_10S0003G03090,VIT_03S0091G00230	HY5.atlas.top300
0.00954	2.02045	5148	245	83	0.339	0.016	GO:0044710	BP	2	single-organism metabolic process	1	VIT_00S1682G00010,VIT_16S0050G02520,VIT_04S0023G02010,VIT_04S0023G02720,VIT_19S0027G00380,VIT_13S0067G02560,VIT_07S0005G00070,VIT_19S0177G00340,VIT_10S0003G03090,VIT_07S0104G01360,VIT_04S0008G05210,VIT_06S0004G08410,VIT_06S0080G00210,VIT_06S0004G02290,VIT_19S0014G03850,VIT_09S0002G04330,VIT_01S0010G02280,VIT_03S0091G00230,VIT_18S0089G01210,VIT_16S0050G02270,VIT_06S0004G05380,VIT_10S0003G00640,VIT…	HY5.atlas.top300
0.0065	2.18709	1982	245	40	0.163	0.02	GO:0044711	BP	2	single-organism biosynthetic process	1	VIT_16S0050G02520,VIT_04S0023G02010,VIT_04S0023G02720,VIT_13S0067G02560,VIT_07S0005G00070,VIT_19S0177G00340,VIT_10S0003G03090,VIT_07S0104G01360,VIT_06S0004G02290,VIT_09S0002G04330,VIT_01S0010G02280,VIT_03S0091G00230,VIT_18S0089G01210,VIT_16S0050G02270,VIT_00S0227G00110,VIT_07S0104G01430,VIT_00S0960G00040,VIT_00S0229G00160,VIT_17S0000G09720,VIT_18S0122G00830,VIT_00S1217G00010,VIT_07S0031G03200,VIT…	HY5.atlas.top300
8.56e-06	5.06753	886	245	29	0.118	0.033	GO:0019637	BP	2	organophosphate metabolic process	1	VIT_16S0050G02520,VIT_04S0023G02720,VIT_13S0067G02560,VIT_19S0177G00340,VIT_10S0003G03090,VIT_06S0004G08410,VIT_01S0010G02280,VIT_03S0091G00230,VIT_18S0089G01210,VIT_00S0227G00110,VIT_07S0104G01430,VIT_00S0229G00160,VIT_17S0000G09720,VIT_02S0012G00550,VIT_07S0031G03200,VIT_05S0062G00830,VIT_19S0014G04860,VIT_16S0039G02530,VIT_06S0061G00810,VIT_05S0020G03490,VIT_07S0031G00680,VIT_07S0005G04400,VIT…	HY5.atlas.top300
4.72e-06	5.32606	576	245	23	0.094	0.04	GO:0090407	BP	2	organophosphate biosynthetic process	2	VIT_16S0050G02520,VIT_04S0023G02720,VIT_13S0067G02560,VIT_19S0177G00340,VIT_10S0003G03090,VIT_01S0010G02280,VIT_03S0091G00230,VIT_18S0089G01210,VIT_00S0227G00110,VIT_07S0104G01430,VIT_00S0229G00160,VIT_17S0000G09720,VIT_07S0031G03200,VIT_05S0062G00830,VIT_19S0014G04860,VIT_06S0061G00810,VIT_05S0020G03490,VIT_07S0005G04400,VIT_05S0020G03550,VIT_01S0011G00850,VIT_05S0051G00940,VIT_06S0061G00800,VIT…	HY5.atlas.top300
0.00732	2.13549	861	245	22	0.09	0.026	GO:0044255	BP	2	cellular lipid metabolic process	1	VIT_04S0023G02720,VIT_19S0177G00340,VIT_01S0010G02280,VIT_18S0089G01210,VIT_00S0227G00110,VIT_07S0104G01430,VIT_17S0000G09720,VIT_02S0012G00550,VIT_07S0031G03200,VIT_06S0004G06540,VIT_05S0062G00830,VIT_06S0061G00810,VIT_18S0001G08330,VIT_05S0020G03490,VIT_07S0031G00680,VIT_07S0005G04400,VIT_05S0020G03550,VIT_01S0011G00850,VIT_05S0051G00940,VIT_06S0061G00800,VIT_01S0026G01930,VIT_14S0036G00470	HY5.atlas.top300
0.00163	2.78781	198	245	10	0.041	0.051	GO:0046486	BP	2	glycerolipid metabolic process	2	VIT_04S0023G02720,VIT_19S0177G00340,VIT_07S0104G01430,VIT_17S0000G09720,VIT_02S0012G00550,VIT_06S0061G00810,VIT_07S0005G04400,VIT_05S0020G03550,VIT_05S0051G00940,VIT_06S0061G00800	HY5.atlas.top300
0.0017	2.76955	324	245	13	0.053	0.04	GO:0006720	BP	2	isoprenoid metabolic process	2	VIT_19S0177G00340,VIT_01S0010G02280,VIT_18S0089G01210,VIT_00S0227G00110,VIT_07S0031G03200,VIT_06S0004G06540,VIT_05S0062G00830,VIT_18S0001G08330,VIT_05S0020G03490,VIT_07S0031G00680,VIT_07S0005G04400,VIT_01S0011G00850,VIT_01S0026G01930	HY5.atlas.top300
2.41e-06	5.61798	349	245	18	0.073	0.052	GO:0006644	BP	2	phospholipid metabolic process	2	VIT_04S0023G02720,VIT_19S0177G00340,VIT_01S0010G02280,VIT_18S0089G01210,VIT_00S0227G00110,VIT_07S0104G01430,VIT_17S0000G09720,VIT_02S0012G00550,VIT_07S0031G03200,VIT_05S0062G00830,VIT_06S0061G00810,VIT_05S0020G03490,VIT_07S0005G04400,VIT_05S0020G03550,VIT_01S0011G00850,VIT_05S0051G00940,VIT_06S0061G00800,VIT_01S0026G01930	HY5.atlas.top300
0.000611	3.21396	176	245	10	0.041	0.057	GO:0046490	BP	2	isopentenyl diphosphate metabolic process	3	VIT_19S0177G00340,VIT_01S0010G02280,VIT_18S0089G01210,VIT_00S0227G00110,VIT_07S0031G03200,VIT_05S0062G00830,VIT_05S0020G03490,VIT_07S0005G04400,VIT_01S0011G00850,VIT_01S0026G01930	HY5.atlas.top300
0.000673	3.17198	178	245	10	0.041	0.056	GO:0006650	BP	2	glycerophospholipid metabolic process	3	VIT_04S0023G02720,VIT_19S0177G00340,VIT_07S0104G01430,VIT_17S0000G09720,VIT_02S0012G00550,VIT_06S0061G00810,VIT_07S0005G04400,VIT_05S0020G03550,VIT_05S0051G00940,VIT_06S0061G00800	HY5.atlas.top300
0.000672	3.17263	111	245	8	0.033	0.072	GO:0046488	BP	2	phosphatidylinositol metabolic process	4	VIT_04S0023G02720,VIT_07S0104G01430,VIT_17S0000G09720,VIT_02S0012G00550,VIT_06S0061G00810,VIT_05S0020G03550,VIT_05S0051G00940,VIT_06S0061G00800	HY5.atlas.top300
0.00475	2.32331	52	245	5	0.02	0.096	GO:0043647	BP	2	inositol phosphate metabolic process	1	VIT_16S0050G02520,VIT_13S0067G02560,VIT_10S0003G03090,VIT_03S0091G00230,VIT_02S0012G00550	HY5.atlas.top300
0.0179	1.74715	41	245	4	0.016	0.098	GO:0033517	BP	2	myo-inositol hexakisphosphate metabolic process	2	VIT_16S0050G02520,VIT_13S0067G02560,VIT_10S0003G03090,VIT_03S0091G00230	HY5.atlas.top300
0.0196	1.70774	42	245	4	0.016	0.095	GO:0032958	BP	2	inositol phosphate biosynthetic process	2	VIT_16S0050G02520,VIT_13S0067G02560,VIT_10S0003G03090,VIT_03S0091G00230	HY5.atlas.top300
0.0179	1.74715	41	245	4	0.016	0.098	GO:0010264	BP	2	myo-inositol hexakisphosphate biosynthetic process	3	VIT_16S0050G02520,VIT_13S0067G02560,VIT_10S0003G03090,VIT_03S0091G00230	HY5.atlas.top300
0.00618	2.20901	323	245	12	0.049	0.037	GO:0006081	BP	2	cellular aldehyde metabolic process	1	VIT_19S0177G00340,VIT_01S0010G02280,VIT_18S0089G01210,VIT_00S0227G00110,VIT_07S0031G03200,VIT_05S0062G00830,VIT_16S0039G02530,VIT_05S0020G03490,VIT_07S0031G00680,VIT_07S0005G04400,VIT_01S0011G00850,VIT_01S0026G01930	HY5.atlas.top300
0.000771	3.11295	258	245	12	0.049	0.047	GO:0019682	BP	2	glyceraldehyde-3-phosphate metabolic process	2	VIT_19S0177G00340,VIT_01S0010G02280,VIT_18S0089G01210,VIT_00S0227G00110,VIT_07S0031G03200,VIT_05S0062G00830,VIT_16S0039G02530,VIT_05S0020G03490,VIT_07S0031G00680,VIT_07S0005G04400,VIT_01S0011G00850,VIT_01S0026G01930	HY5.atlas.top300
0.00431	2.36552	145	245	8	0.033	0.055	GO:0051156	BP	2	glucose 6-phosphate metabolic process	1	VIT_19S0177G00340,VIT_00S0227G00110,VIT_07S0031G03200,VIT_05S0062G00830,VIT_16S0039G02530,VIT_05S0020G03490,VIT_07S0031G00680,VIT_01S0026G01930	HY5.atlas.top300
0.00327	2.48545	701	245	20	0.082	0.029	GO:0008610	BP	2	lipid biosynthetic process	1	VIT_04S0023G02720,VIT_19S0177G00340,VIT_01S0010G02280,VIT_18S0089G01210,VIT_00S0227G00110,VIT_07S0104G01430,VIT_17S0000G09720,VIT_07S0031G03200,VIT_06S0004G06540,VIT_05S0062G00830,VIT_06S0061G00810,VIT_18S0001G08330,VIT_05S0020G03490,VIT_07S0031G00680,VIT_07S0005G04400,VIT_05S0020G03550,VIT_01S0011G00850,VIT_05S0051G00940,VIT_06S0061G00800,VIT_01S0026G01930	HY5.atlas.top300
0.00121	2.91721	313	245	13	0.053	0.042	GO:0008299	BP	2	isoprenoid biosynthetic process	2	VIT_19S0177G00340,VIT_01S0010G02280,VIT_18S0089G01210,VIT_00S0227G00110,VIT_07S0031G03200,VIT_06S0004G06540,VIT_05S0062G00830,VIT_18S0001G08330,VIT_05S0020G03490,VIT_07S0031G00680,VIT_07S0005G04400,VIT_01S0011G00850,VIT_01S0026G01930	HY5.atlas.top300
1.11e-06	5.95468	295	245	17	0.069	0.058	GO:0008654	BP	2	phospholipid biosynthetic process	2	VIT_04S0023G02720,VIT_19S0177G00340,VIT_01S0010G02280,VIT_18S0089G01210,VIT_00S0227G00110,VIT_07S0104G01430,VIT_17S0000G09720,VIT_07S0031G03200,VIT_05S0062G00830,VIT_06S0061G00810,VIT_05S0020G03490,VIT_07S0005G04400,VIT_05S0020G03550,VIT_01S0011G00850,VIT_05S0051G00940,VIT_06S0061G00800,VIT_01S0026G01930	HY5.atlas.top300
0.000611	3.21396	176	245	10	0.041	0.057	GO:0009240	BP	2	isopentenyl diphosphate biosynthetic process	3	VIT_19S0177G00340,VIT_01S0010G02280,VIT_18S0089G01210,VIT_00S0227G00110,VIT_07S0031G03200,VIT_05S0062G00830,VIT_05S0020G03490,VIT_07S0005G04400,VIT_01S0011G00850,VIT_01S0026G01930	HY5.atlas.top300
0.0118	1.92812	300	245	11	0.045	0.037	GO:0006090	BP	2	pyruvate metabolic process	1	VIT_19S0177G00340,VIT_01S0010G02280,VIT_18S0089G01210,VIT_00S0227G00110,VIT_07S0031G03200,VIT_05S0062G00830,VIT_05S0020G03490,VIT_07S0005G04400,VIT_01S0011G00850,VIT_01S0026G01930,VIT_06S0061G00460	HY5.atlas.top300
0.000555	3.25571	174	245	10	0.041	0.057	GO:0019288	BP	2	isopentenyl diphosphate biosynthetic process, methylerythritol 4-phosphate pathway	2	VIT_19S0177G00340,VIT_01S0010G02280,VIT_18S0089G01210,VIT_00S0227G00110,VIT_07S0031G03200,VIT_05S0062G00830,VIT_05S0020G03490,VIT_07S0005G04400,VIT_01S0011G00850,VIT_01S0026G01930	HY5.atlas.top300
0.00102	2.9914	151	245	9	0.037	0.06	GO:0045017	BP	2	glycerolipid biosynthetic process	1	VIT_04S0023G02720,VIT_19S0177G00340,VIT_07S0104G01430,VIT_17S0000G09720,VIT_06S0061G00810,VIT_07S0005G04400,VIT_05S0020G03550,VIT_05S0051G00940,VIT_06S0061G00800	HY5.atlas.top300
0.000376	3.42481	133	245	9	0.037	0.068	GO:0046474	BP	2	glycerophospholipid biosynthetic process	2	VIT_04S0023G02720,VIT_19S0177G00340,VIT_07S0104G01430,VIT_17S0000G09720,VIT_06S0061G00810,VIT_07S0005G04400,VIT_05S0020G03550,VIT_05S0051G00940,VIT_06S0061G00800	HY5.atlas.top300
0.000348	3.45842	74	245	7	0.029	0.095	GO:0006661	BP	2	phosphatidylinositol biosynthetic process	3	VIT_04S0023G02720,VIT_07S0104G01430,VIT_17S0000G09720,VIT_06S0061G00810,VIT_05S0020G03550,VIT_05S0051G00940,VIT_06S0061G00800	HY5.atlas.top300
0.00517	2.28651	149	245	8	0.033	0.054	GO:0006739	BP	2	NADP metabolic process	1	VIT_19S0177G00340,VIT_00S0227G00110,VIT_07S0031G03200,VIT_05S0062G00830,VIT_16S0039G02530,VIT_05S0020G03490,VIT_07S0031G00680,VIT_01S0026G01930	HY5.atlas.top300
0.00411	2.38616	144	245	8	0.033	0.056	GO:0006098	BP	2	pentose-phosphate shunt	2	VIT_19S0177G00340,VIT_00S0227G00110,VIT_07S0031G03200,VIT_05S0062G00830,VIT_16S0039G02530,VIT_05S0020G03490,VIT_07S0031G00680,VIT_01S0026G01930	HY5.atlas.top300
0.03	1.52288	4645	245	74	0.302	0.016	GO:0043226	CC	6	organelle	1	VIT_16S0050G02520,VIT_04S0008G03900,VIT_10S0003G01060,VIT_19S0135G00100,VIT_04S0023G02010,VIT_14S0006G02470,VIT_13S0067G02560,VIT_00S0203G00040,VIT_05S0077G01880,VIT_07S0005G00070,VIT_19S0177G00340,VIT_10S0003G03090,VIT_01S0011G00610,VIT_13S0084G00620,VIT_09S0002G03940,VIT_12S0035G01150,VIT_11S0037G00750,VIT_06S0004G02290,VIT_02S0025G02780,VIT_09S0002G04330,VIT_01S0010G02280,VIT_18S0001G09930,VIT…	HY5.atlas.top300
0.0196	1.70774	4045	245	67	0.273	0.017	GO:0043227	CC	6	membrane-bounded organelle	2	VIT_16S0050G02520,VIT_10S0003G01060,VIT_04S0023G02010,VIT_13S0067G02560,VIT_00S0203G00040,VIT_05S0077G01880,VIT_07S0005G00070,VIT_19S0177G00340,VIT_10S0003G03090,VIT_01S0011G00610,VIT_13S0084G00620,VIT_09S0002G03940,VIT_12S0035G01150,VIT_11S0037G00750,VIT_06S0004G02290,VIT_09S0002G04330,VIT_01S0010G02280,VIT_18S0001G09930,VIT_18S0089G01210,VIT_04S0008G05190,VIT_15S0024G01440,VIT_18S0001G02950,VIT…	HY5.atlas.top300
0.00869	2.06098	384	245	13	0.053	0.034	GO:0031984	CC	6	organelle subcompartment	3	VIT_10S0003G03090,VIT_12S0035G01150,VIT_06S0004G02290,VIT_09S0002G04330,VIT_01S0010G02280,VIT_19S0027G00200,VIT_17S0000G03820,VIT_16S0039G02530,VIT_07S0005G04400,VIT_08S0007G00780,VIT_07S0005G05850,VIT_18S0089G01390,VIT_01S0026G01930	HY5.atlas.top300
0.0252	1.5986	5544	245	86	0.351	0.016	GO:0044424	CC	6	intracellular part	1	VIT_11S0065G00480,VIT_16S0050G02520,VIT_04S0008G03900,VIT_10S0003G01060,VIT_19S0135G00100,VIT_04S0023G02010,VIT_14S0006G02470,VIT_13S0067G02560,VIT_00S0203G00040,VIT_05S0077G01880,VIT_07S0005G00070,VIT_19S0177G00340,VIT_10S0003G03090,VIT_01S0011G00610,VIT_13S0084G00620,VIT_09S0002G03940,VIT_12S0035G01150,VIT_01S0113G00430,VIT_06S0004G08410,VIT_11S0037G00750,VIT_06S0004G02290,VIT_19S0014G03850,VIT…	HY5.atlas.top300
0.0295	1.53018	4642	245	74	0.302	0.016	GO:0043229	CC	6	intracellular organelle	2	VIT_16S0050G02520,VIT_04S0008G03900,VIT_10S0003G01060,VIT_19S0135G00100,VIT_04S0023G02010,VIT_14S0006G02470,VIT_13S0067G02560,VIT_00S0203G00040,VIT_05S0077G01880,VIT_07S0005G00070,VIT_19S0177G00340,VIT_10S0003G03090,VIT_01S0011G00610,VIT_13S0084G00620,VIT_09S0002G03940,VIT_12S0035G01150,VIT_11S0037G00750,VIT_06S0004G02290,VIT_02S0025G02780,VIT_09S0002G04330,VIT_01S0010G02280,VIT_18S0001G09930,VIT…	HY5.atlas.top300
0.0193	1.71444	4043	245	67	0.273	0.017	GO:0043231	CC	6	intracellular membrane-bounded organelle	3	VIT_16S0050G02520,VIT_10S0003G01060,VIT_04S0023G02010,VIT_13S0067G02560,VIT_00S0203G00040,VIT_05S0077G01880,VIT_07S0005G00070,VIT_19S0177G00340,VIT_10S0003G03090,VIT_01S0011G00610,VIT_13S0084G00620,VIT_09S0002G03940,VIT_12S0035G01150,VIT_11S0037G00750,VIT_06S0004G02290,VIT_09S0002G04330,VIT_01S0010G02280,VIT_18S0001G09930,VIT_18S0089G01210,VIT_04S0008G05190,VIT_15S0024G01440,VIT_18S0001G02950,VIT…	HY5.atlas.top300
0.000222	3.65365	3692	245	70	0.286	0.019	GO:0005737	CC	6	cytoplasm	2	VIT_11S0065G00480,VIT_16S0050G02520,VIT_04S0008G03900,VIT_10S0003G01060,VIT_19S0135G00100,VIT_04S0023G02010,VIT_14S0006G02470,VIT_00S0203G00040,VIT_05S0077G01880,VIT_07S0005G00070,VIT_19S0177G00340,VIT_10S0003G03090,VIT_13S0084G00620,VIT_12S0035G01150,VIT_06S0004G08410,VIT_06S0004G02290,VIT_02S0025G02780,VIT_09S0002G04330,VIT_01S0010G02280,VIT_18S0001G09930,VIT_18S0089G01210,VIT_10S0003G00640,VIT…	HY5.atlas.top300
9.73e-05	4.01189	3327	245	66	0.269	0.02	GO:0044444	CC	6	cytoplasmic part	3	VIT_11S0065G00480,VIT_16S0050G02520,VIT_04S0008G03900,VIT_10S0003G01060,VIT_19S0135G00100,VIT_04S0023G02010,VIT_14S0006G02470,VIT_00S0203G00040,VIT_05S0077G01880,VIT_07S0005G00070,VIT_19S0177G00340,VIT_10S0003G03090,VIT_13S0084G00620,VIT_12S0035G01150,VIT_06S0004G08410,VIT_06S0004G02290,VIT_02S0025G02780,VIT_09S0002G04330,VIT_01S0010G02280,VIT_18S0001G09930,VIT_18S0089G01210,VIT_15S0024G01440,VIT…	HY5.atlas.top300
1.46e-07	6.83565	1219	245	39	0.159	0.032	GO:0009536	CC	6	plastid	4	VIT_16S0050G02520,VIT_10S0003G01060,VIT_04S0023G02010,VIT_07S0005G00070,VIT_19S0177G00340,VIT_10S0003G03090,VIT_06S0004G02290,VIT_09S0002G04330,VIT_01S0010G02280,VIT_18S0001G09930,VIT_18S0089G01210,VIT_15S0024G01440,VIT_14S0030G00470,VIT_03S0038G03970,VIT_05S0077G01010,VIT_15S0046G02860,VIT_19S0027G00200,VIT_17S0000G03820,VIT_06S0004G06540,VIT_05S0062G00830,VIT_06S0004G07360,VIT_16S0039G02530,VIT…	HY5.atlas.top300
2.91e-08	7.53611	1150	245	39	0.159	0.034	GO:0009507	CC	6	chloroplast	5	VIT_16S0050G02520,VIT_10S0003G01060,VIT_04S0023G02010,VIT_07S0005G00070,VIT_19S0177G00340,VIT_10S0003G03090,VIT_06S0004G02290,VIT_09S0002G04330,VIT_01S0010G02280,VIT_18S0001G09930,VIT_18S0089G01210,VIT_15S0024G01440,VIT_14S0030G00470,VIT_03S0038G03970,VIT_05S0077G01010,VIT_15S0046G02860,VIT_19S0027G00200,VIT_17S0000G03820,VIT_06S0004G06540,VIT_05S0062G00830,VIT_06S0004G07360,VIT_16S0039G02530,VIT…	HY5.atlas.top300
0.00143	2.84466	363	245	14	0.057	0.039	GO:0009579	CC	6	thylakoid	2	VIT_10S0003G03090,VIT_06S0004G02290,VIT_19S0014G03850,VIT_09S0002G04330,VIT_01S0010G02280,VIT_19S0027G00200,VIT_17S0000G03820,VIT_16S0039G02530,VIT_03S0017G00940,VIT_07S0005G04400,VIT_08S0007G00780,VIT_07S0005G05850,VIT_18S0089G01390,VIT_01S0026G01930	HY5.atlas.top300
0.00142	2.84771	275	245	12	0.049	0.044	GO:0044436	CC	6	thylakoid part	3	VIT_10S0003G03090,VIT_06S0004G02290,VIT_19S0014G03850,VIT_19S0027G00200,VIT_17S0000G03820,VIT_16S0039G02530,VIT_03S0017G00940,VIT_07S0005G04400,VIT_08S0007G00780,VIT_07S0005G05850,VIT_18S0089G01390,VIT_01S0026G01930	HY5.atlas.top300
7.46e-06	5.12726	732	245	26	0.106	0.036	GO:0044435	CC	6	plastid part	1	VIT_04S0023G02010,VIT_19S0177G00340,VIT_10S0003G03090,VIT_06S0004G02290,VIT_09S0002G04330,VIT_01S0010G02280,VIT_15S0024G01440,VIT_05S0077G01010,VIT_15S0046G02860,VIT_19S0027G00200,VIT_17S0000G03820,VIT_05S0062G00830,VIT_06S0004G07360,VIT_16S0039G02530,VIT_07S0031G00680,VIT_02S0087G00610,VIT_07S0005G04400,VIT_08S0007G00780,VIT_12S0055G00490,VIT_07S0005G05850,VIT_18S0089G01390,VIT_16S0039G00300,VIT…	HY5.atlas.top300
4.91e-06	5.30892	716	245	26	0.106	0.036	GO:0044434	CC	6	chloroplast part	2	VIT_04S0023G02010,VIT_19S0177G00340,VIT_10S0003G03090,VIT_06S0004G02290,VIT_09S0002G04330,VIT_01S0010G02280,VIT_15S0024G01440,VIT_05S0077G01010,VIT_15S0046G02860,VIT_19S0027G00200,VIT_17S0000G03820,VIT_05S0062G00830,VIT_06S0004G07360,VIT_16S0039G02530,VIT_07S0031G00680,VIT_02S0087G00610,VIT_07S0005G04400,VIT_08S0007G00780,VIT_12S0055G00490,VIT_07S0005G05850,VIT_18S0089G01390,VIT_16S0039G00300,VIT…	HY5.atlas.top300
0.000716	3.14509	256	245	12	0.049	0.047	GO:0031976	CC	6	plastid thylakoid	2	VIT_10S0003G03090,VIT_06S0004G02290,VIT_09S0002G04330,VIT_01S0010G02280,VIT_19S0027G00200,VIT_17S0000G03820,VIT_16S0039G02530,VIT_07S0005G04400,VIT_08S0007G00780,VIT_07S0005G05850,VIT_18S0089G01390,VIT_01S0026G01930	HY5.atlas.top300
0.000716	3.14509	256	245	12	0.049	0.047	GO:0009534	CC	6	chloroplast thylakoid	3	VIT_10S0003G03090,VIT_06S0004G02290,VIT_09S0002G04330,VIT_01S0010G02280,VIT_19S0027G00200,VIT_17S0000G03820,VIT_16S0039G02530,VIT_07S0005G04400,VIT_08S0007G00780,VIT_07S0005G05850,VIT_18S0089G01390,VIT_01S0026G01930	HY5.atlas.top300
0.0245	1.61083	379	245	12	0.049	0.032	GO:0009532	CC	6	plastid stroma	2	VIT_19S0177G00340,VIT_10S0003G03090,VIT_09S0002G04330,VIT_15S0046G02860,VIT_05S0062G00830,VIT_06S0004G07360,VIT_07S0031G00680,VIT_07S0005G04400,VIT_07S0005G05850,VIT_16S0039G00300,VIT_00S0510G00010,VIT_14S0060G02060	HY5.atlas.top300
0.0191	1.71897	368	245	12	0.049	0.033	GO:0009570	CC	6	chloroplast stroma	3	VIT_19S0177G00340,VIT_10S0003G03090,VIT_09S0002G04330,VIT_15S0046G02860,VIT_05S0062G00830,VIT_06S0004G07360,VIT_07S0031G00680,VIT_07S0005G04400,VIT_07S0005G05850,VIT_16S0039G00300,VIT_00S0510G00010,VIT_14S0060G02060	HY5.atlas.top300
0.000569	3.24489	250	245	12	0.049	0.048	GO:0034357	CC	6	photosynthetic membrane	1	VIT_10S0003G03090,VIT_06S0004G02290,VIT_19S0014G03850,VIT_19S0027G00200,VIT_17S0000G03820,VIT_16S0039G02530,VIT_03S0017G00940,VIT_07S0005G04400,VIT_08S0007G00780,VIT_07S0005G05850,VIT_18S0089G01390,VIT_01S0026G01930	HY5.atlas.top300
0.000122	3.91364	214	245	12	0.049	0.056	GO:0042651	CC	6	thylakoid membrane	2	VIT_10S0003G03090,VIT_06S0004G02290,VIT_19S0014G03850,VIT_19S0027G00200,VIT_17S0000G03820,VIT_16S0039G02530,VIT_03S0017G00940,VIT_07S0005G04400,VIT_08S0007G00780,VIT_07S0005G05850,VIT_18S0089G01390,VIT_01S0026G01930	HY5.atlas.top300
0.00102	2.9914	187	245	10	0.041	0.053	GO:0055035	CC	6	plastid thylakoid membrane	3	VIT_10S0003G03090,VIT_06S0004G02290,VIT_19S0027G00200,VIT_17S0000G03820,VIT_16S0039G02530,VIT_07S0005G04400,VIT_08S0007G00780,VIT_07S0005G05850,VIT_18S0089G01390,VIT_01S0026G01930	HY5.atlas.top300
0.000973	3.01189	186	245	10	0.041	0.054	GO:0009535	CC	6	chloroplast thylakoid membrane	4	VIT_10S0003G03090,VIT_06S0004G02290,VIT_19S0027G00200,VIT_17S0000G03820,VIT_16S0039G02530,VIT_07S0005G04400,VIT_08S0007G00780,VIT_07S0005G05850,VIT_18S0089G01390,VIT_01S0026G01930	HY5.atlas.top300
0.0372	1.42946	347	245	11	0.045	0.032	GO:0009526	CC	6	plastid envelope	1	VIT_04S0023G02010,VIT_10S0003G03090,VIT_09S0002G04330,VIT_01S0010G02280,VIT_15S0024G01440,VIT_05S0077G01010,VIT_16S0039G02530,VIT_07S0031G00680,VIT_02S0087G00610,VIT_12S0055G00490,VIT_14S0036G00470	HY5.atlas.top300
0.0271	1.56703	333	245	11	0.045	0.033	GO:0009941	CC	6	chloroplast envelope	2	VIT_04S0023G02010,VIT_10S0003G03090,VIT_09S0002G04330,VIT_01S0010G02280,VIT_15S0024G01440,VIT_05S0077G01010,VIT_16S0039G02530,VIT_07S0031G00680,VIT_02S0087G00610,VIT_12S0055G00490,VIT_14S0036G00470	HY5.atlas.top300
0.00547	2.26201	3	245	2	0.008	0.667	GO:0045158	MF	11	electron transporter, transferring electrons within cytochrome b6/f complex of photosystem II activity	1	VIT_19S0014G03850,VIT_03S0017G00940	HY5.atlas.top300
0.0109	1.96257	4	245	2	0.008	0.5	GO:0052880	MF	9	oxidoreductase activity, acting on diphenols and related substances as donors, with copper protein as acceptor	1	VIT_19S0014G03850,VIT_03S0017G00940	HY5.atlas.top300
0.0109	1.96257	4	245	2	0.008	0.5	GO:0009496	MF	9	plastoquinol--plastocyanin reductase activity	2	VIT_19S0014G03850,VIT_03S0017G00940	HY5.atlas.top300
0.0267	1.57349	6	245	2	0.008	0.333	GO:0004462	MF	16	lactoylglutathione lyase activity	1	VIT_05S0020G03550,VIT_06S0061G00460	HY5.atlas.top300
0.0301	1.52143	78	245	5	0.02	0.064	GO:0034062	MF	8	RNA polymerase activity	1	VIT_16S0050G02520,VIT_16S0115G00200,VIT_16S0115G00190,VIT_15S0046G00090,VIT_08S0007G05540	HY5.atlas.top300
0.0211	1.67572	72	245	5	0.02	0.069	GO:0003899	MF	8	DNA-directed RNA polymerase activity	2	VIT_16S0050G02520,VIT_16S0115G00200,VIT_16S0115G00190,VIT_15S0046G00090,VIT_08S0007G05540	HY5.atlas.top300
0.00171	2.767	9	245	3	0.012	0.333	GO:0016681	MF	12	oxidoreductase activity, acting on diphenols and related substances as donors, cytochrome as acceptor	1	VIT_19S0014G03850,VIT_03S0017G00940,VIT_18S0072G00810	HY5.atlas.top300
0.00171	2.767	9	245	3	0.012	0.333	GO:0008121	MF	12	ubiquinol-cytochrome-c reductase activity	2	VIT_19S0014G03850,VIT_03S0017G00940,VIT_18S0072G00810	HY5.atlas.top300
0.0371	1.43063	77	211	5	0.024	0.065	GO:0009812	BP	10	flavonoid metabolic process	1	VIT_04S0008G05210,VIT_19S0014G00350,VIT_14S0060G00720,VIT_04S0008G02670,VIT_10S0003G00900	HY5.stress.RNA-seq.top300
0.000322	3.49214	3213	211	57	0.27	0.018	GO:0050896	BP	9	response to stimulus	1	VIT_19S0014G05050,VIT_13S0067G00790,VIT_16S0050G02520,VIT_05S0062G00140,VIT_08S0040G02950,VIT_00S0250G00080,VIT_00S0776G00010,VIT_18S0001G06380,VIT_18S0041G00210,VIT_04S0008G05210,VIT_07S0130G00180,VIT_14S0108G01500,VIT_14S0108G00590,VIT_05S0077G01590,VIT_12S0057G00670,VIT_13S0064G01800,VIT_12S0142G00110,VIT_10S0116G01660,VIT_04S0008G01110,VIT_09S0002G05990,VIT_19S0014G00350,VIT_09S0002G00640,VIT…	HY5.stress.RNA-seq.top300
0.00495	2.30539	976	211	23	0.109	0.024	GO:0009628	BP	9	response to abiotic stimulus	2	VIT_19S0014G05050,VIT_16S0050G02520,VIT_08S0040G02950,VIT_04S0008G05210,VIT_07S0130G00180,VIT_14S0108G01500,VIT_14S0108G00590,VIT_10S0116G01660,VIT_04S0008G01110,VIT_09S0002G05990,VIT_19S0014G00350,VIT_09S0002G00640,VIT_08S0040G03150,VIT_14S0060G00720,VIT_04S0043G00310,VIT_04S0008G02670,VIT_16S0098G01060,VIT_02S0241G00040,VIT_01S0011G04820,VIT_00S0179G00150,VIT_19S0090G00670,VIT_04S0008G05870,VIT…	HY5.stress.RNA-seq.top300
0.0146	1.83565	320	211	11	0.052	0.034	GO:0009266	BP	9	response to temperature stimulus	3	VIT_19S0014G05050,VIT_14S0108G01500,VIT_14S0108G00590,VIT_04S0008G01110,VIT_09S0002G00640,VIT_08S0040G03150,VIT_04S0043G00310,VIT_16S0098G01060,VIT_01S0011G04820,VIT_00S0179G00150,VIT_04S0008G05870	HY5.stress.RNA-seq.top300
0.00937	2.02826	520	211	15	0.071	0.029	GO:0009314	BP	9	response to radiation	3	VIT_19S0014G05050,VIT_16S0050G02520,VIT_04S0008G05210,VIT_14S0108G00590,VIT_09S0002G05990,VIT_19S0014G00350,VIT_08S0040G03150,VIT_14S0060G00720,VIT_04S0043G00310,VIT_04S0008G02670,VIT_02S0241G00040,VIT_01S0011G04820,VIT_19S0090G00670,VIT_04S0008G05870,VIT_18S0122G01320	HY5.stress.RNA-seq.top300
0.0126	1.89963	477	211	14	0.066	0.029	GO:0009416	BP	9	response to light stimulus	4	VIT_19S0014G05050,VIT_16S0050G02520,VIT_04S0008G05210,VIT_14S0108G00590,VIT_09S0002G05990,VIT_19S0014G00350,VIT_08S0040G03150,VIT_14S0060G00720,VIT_04S0043G00310,VIT_04S0008G02670,VIT_02S0241G00040,VIT_01S0011G04820,VIT_04S0008G05870,VIT_18S0122G01320	HY5.stress.RNA-seq.top300
0.0345	1.46218	113	211	6	0.028	0.053	GO:0009642	BP	9	response to light intensity	5	VIT_19S0014G05050,VIT_14S0108G00590,VIT_08S0040G03150,VIT_04S0043G00310,VIT_01S0011G04820,VIT_04S0008G05870	HY5.stress.RNA-seq.top300
0.0116	1.93554	92	211	6	0.028	0.065	GO:0009644	BP	9	response to high light intensity	6	VIT_19S0014G05050,VIT_14S0108G00590,VIT_08S0040G03150,VIT_04S0043G00310,VIT_01S0011G04820,VIT_04S0008G05870	HY5.stress.RNA-seq.top300
0.031	1.50864	74	211	5	0.024	0.068	GO:0009411	BP	9	response to UV	5	VIT_04S0008G05210,VIT_09S0002G05990,VIT_14S0060G00720,VIT_04S0008G02670,VIT_02S0241G00040	HY5.stress.RNA-seq.top300
0.000659	3.18111	1922	211	39	0.185	0.02	GO:0006950	BP	9	response to stress	2	VIT_19S0014G05050,VIT_13S0067G00790,VIT_05S0062G00140,VIT_18S0001G06380,VIT_07S0130G00180,VIT_14S0108G01500,VIT_14S0108G00590,VIT_05S0077G01590,VIT_12S0057G00670,VIT_13S0064G01800,VIT_10S0116G01660,VIT_04S0008G01110,VIT_09S0002G05990,VIT_19S0014G00350,VIT_09S0002G00640,VIT_09S0002G05870,VIT_08S0040G03150,VIT_08S0007G08290,VIT_19S0027G01700,VIT_19S0014G03950,VIT_13S0019G02850,VIT_02S0012G01160,VIT…	HY5.stress.RNA-seq.top300
0.0163	1.78781	273	211	10	0.047	0.037	GO:0006979	BP	9	response to oxidative stress	3	VIT_19S0014G05050,VIT_14S0108G00590,VIT_08S0040G03150,VIT_08S0007G08290,VIT_04S0043G00310,VIT_01S0011G04820,VIT_14S0006G00910,VIT_08S0007G04000,VIT_04S0008G05870,VIT_18S0122G01320	HY5.stress.RNA-seq.top300
3.21e-06	5.49349	131	211	11	0.052	0.084	GO:0009408	BP	9	response to heat	3	VIT_19S0014G05050,VIT_14S0108G01500,VIT_14S0108G00590,VIT_04S0008G01110,VIT_09S0002G00640,VIT_08S0040G03150,VIT_04S0043G00310,VIT_16S0098G01060,VIT_01S0011G04820,VIT_00S0179G00150,VIT_04S0008G05870	HY5.stress.RNA-seq.top300
0.00573	2.24185	115	211	7	0.033	0.061	GO:0000302	BP	9	response to reactive oxygen species	1	VIT_19S0014G05050,VIT_14S0108G00590,VIT_08S0040G03150,VIT_08S0007G08290,VIT_04S0043G00310,VIT_01S0011G04820,VIT_04S0008G05870	HY5.stress.RNA-seq.top300
0.00437	2.35952	77	211	6	0.028	0.078	GO:0042542	BP	9	response to hydrogen peroxide	2	VIT_19S0014G05050,VIT_14S0108G00590,VIT_08S0040G03150,VIT_04S0043G00310,VIT_01S0011G04820,VIT_04S0008G05870	HY5.stress.RNA-seq.top300
7.12e-05	4.14752	255	211	13	0.062	0.051	GO:0006457	BP	5	protein folding	1	VIT_18S0001G07260,VIT_01S0011G04990,VIT_14S0108G00590,VIT_12S0057G00670,VIT_04S0008G01110,VIT_03S0088G00320,VIT_09S0002G00640,VIT_08S0040G03150,VIT_18S0041G01230,VIT_04S0043G00310,VIT_16S0098G01060,VIT_01S0011G04820,VIT_04S0008G05870	HY5.stress.RNA-seq.top300
0.0416	1.38091	5148	211	72	0.341	0.014	GO:0044710	BP	4	single-organism metabolic process	1	VIT_16S0050G00110,VIT_16S0050G02520,VIT_05S0062G00140,VIT_12S0142G00230,VIT_03S0063G01180,VIT_09S0002G02960,VIT_02S0025G02570,VIT_13S0067G02560,VIT_02S0109G00290,VIT_16S0022G02070,VIT_10S0003G03090,VIT_14S0030G00580,VIT_19S0015G00110,VIT_18S0001G03470,VIT_04S0008G05210,VIT_05S0077G00480,VIT_07S0130G00180,VIT_19S0015G02780,VIT_15S0046G00490,VIT_12S0035G02150,VIT_19S0177G00030,VIT_03S0091G00230,VIT…	HY5.stress.RNA-seq.top300
0.04	1.39794	1951	211	34	0.161	0.017	GO:0055114	BP	4	oxidation-reduction process	2	VIT_12S0142G00230,VIT_03S0063G01180,VIT_09S0002G02960,VIT_02S0025G02570,VIT_02S0109G00290,VIT_19S0015G00110,VIT_18S0001G03470,VIT_19S0015G02780,VIT_12S0035G02150,VIT_19S0177G00030,VIT_09S0054G01750,VIT_01S0011G00350,VIT_04S0008G07020,VIT_03S0063G01260,VIT_08S0040G03150,VIT_19S0135G00140,VIT_02S0025G04850,VIT_15S0048G01490,VIT_01S0011G02740,VIT_02S0025G04830,VIT_03S0038G04730,VIT_08S0007G04120,VIT…	HY5.stress.RNA-seq.top300
0.00868	2.06148	206	211	9	0.043	0.044	GO:0006066	BP	3	alcohol metabolic process	1	VIT_16S0050G02520,VIT_09S0002G02960,VIT_13S0067G02560,VIT_10S0003G03090,VIT_03S0091G00230,VIT_09S0054G01750,VIT_14S0108G01440,VIT_12S0057G01330,VIT_14S0006G00910	HY5.stress.RNA-seq.top300
1.26e-05	4.89963	67	211	8	0.038	0.119	GO:0019751	BP	3	polyol metabolic process	2	VIT_16S0050G02520,VIT_09S0002G02960,VIT_13S0067G02560,VIT_10S0003G03090,VIT_03S0091G00230,VIT_09S0054G01750,VIT_14S0108G01440,VIT_14S0006G00910	HY5.stress.RNA-seq.top300
2.99e-05	4.52433	52	211	7	0.033	0.135	GO:0043647	BP	3	inositol phosphate metabolic process	3	VIT_16S0050G02520,VIT_13S0067G02560,VIT_10S0003G03090,VIT_03S0091G00230,VIT_09S0054G01750,VIT_14S0108G01440,VIT_14S0006G00910	HY5.stress.RNA-seq.top300
5.52e-06	5.25806	41	211	7	0.033	0.171	GO:0033517	BP	3	myo-inositol hexakisphosphate metabolic process	4	VIT_16S0050G02520,VIT_13S0067G02560,VIT_10S0003G03090,VIT_03S0091G00230,VIT_09S0054G01750,VIT_14S0108G01440,VIT_14S0006G00910	HY5.stress.RNA-seq.top300
0.0373	1.42829	157	211	7	0.033	0.045	GO:0046165	BP	3	alcohol biosynthetic process	2	VIT_16S0050G02520,VIT_13S0067G02560,VIT_10S0003G03090,VIT_03S0091G00230,VIT_09S0054G01750,VIT_14S0108G01440,VIT_14S0006G00910	HY5.stress.RNA-seq.top300
7.78e-06	5.10902	43	211	7	0.033	0.163	GO:0046173	BP	3	polyol biosynthetic process	3	VIT_16S0050G02520,VIT_13S0067G02560,VIT_10S0003G03090,VIT_03S0091G00230,VIT_09S0054G01750,VIT_14S0108G01440,VIT_14S0006G00910	HY5.stress.RNA-seq.top300
6.57e-06	5.18243	42	211	7	0.033	0.167	GO:0032958	BP	3	inositol phosphate biosynthetic process	4	VIT_16S0050G02520,VIT_13S0067G02560,VIT_10S0003G03090,VIT_03S0091G00230,VIT_09S0054G01750,VIT_14S0108G01440,VIT_14S0006G00910	HY5.stress.RNA-seq.top300
5.52e-06	5.25806	41	211	7	0.033	0.171	GO:0010264	BP	3	myo-inositol hexakisphosphate biosynthetic process	5	VIT_16S0050G02520,VIT_13S0067G02560,VIT_10S0003G03090,VIT_03S0091G00230,VIT_09S0054G01750,VIT_14S0108G01440,VIT_14S0006G00910	HY5.stress.RNA-seq.top300
0.00236	2.62709	568	211	17	0.081	0.03	GO:0046906	MF	1	tetrapyrrole binding	1	VIT_12S0142G00230,VIT_02S0025G02570,VIT_02S0109G00290,VIT_19S0015G00110,VIT_19S0015G02780,VIT_01S0011G00350,VIT_08S0040G03150,VIT_19S0135G00140,VIT_02S0025G04850,VIT_07S0031G01530,VIT_15S0048G01490,VIT_08S0007G04120,VIT_19S0135G00150,VIT_02S0025G04360,VIT_08S0007G04100,VIT_18S0122G01320,VIT_19S0015G02910	HY5.stress.RNA-seq.top300
0.00406	2.39147	537	211	16	0.076	0.03	GO:0020037	MF	1	heme binding	2	VIT_12S0142G00230,VIT_02S0025G02570,VIT_02S0109G00290,VIT_19S0015G00110,VIT_19S0015G02780,VIT_01S0011G00350,VIT_08S0040G03150,VIT_19S0135G00140,VIT_02S0025G04850,VIT_15S0048G01490,VIT_08S0007G04120,VIT_19S0135G00150,VIT_02S0025G04360,VIT_08S0007G04100,VIT_18S0122G01320,VIT_19S0015G02910	HY5.stress.RNA-seq.top300
0.00116	2.93554	7	211	3	0.014	0.429	GO:0003913	MF	8	DNA photolyase activity	1	VIT_09S0002G05990,VIT_04S0008G02670,VIT_02S0241G00040	HY5.stress.RNA-seq.top300
0.000357	3.44733	650	211	20	0.095	0.031	GO:0016705	MF	2	oxidoreductase activity, acting on paired donors, with incorporation or reduction of molecular oxygen	1	VIT_12S0142G00230,VIT_03S0063G01180,VIT_02S0025G02570,VIT_02S0109G00290,VIT_19S0015G00110,VIT_18S0001G03470,VIT_19S0015G02780,VIT_19S0177G00030,VIT_01S0011G00350,VIT_03S0063G01260,VIT_19S0135G00140,VIT_02S0025G04850,VIT_15S0048G01490,VIT_08S0007G04120,VIT_19S0135G00150,VIT_02S0025G04360,VIT_08S0007G04100,VIT_02S0025G02970,VIT_03S0063G01250,VIT_19S0015G02910	HY5.stress.RNA-seq.top300
0.0174	1.75945	16	211	3	0.014	0.188	GO:0035250	MF	6	UDP-galactosyltransferase activity	1	VIT_14S0060G00800,VIT_07S0005G01970,VIT_07S0005G01980	HY5.stress.RNA-seq.top300
0.00705	2.15181	12	211	3	0.014	0.25	GO:0047216	MF	6	inositol 3-alpha-galactosyltransferase activity	2	VIT_14S0060G00800,VIT_07S0005G01970,VIT_07S0005G01980	HY5.stress.RNA-seq.top300
0.000327	3.48545	386	211	15	0.071	0.039	GO:0004497	MF	11	monooxygenase activity	1	VIT_02S0025G02570,VIT_02S0109G00290,VIT_19S0015G00110,VIT_19S0015G02780,VIT_01S0011G00350,VIT_04S0008G07020,VIT_19S0135G00140,VIT_02S0025G04850,VIT_15S0048G01490,VIT_08S0007G04120,VIT_19S0135G00150,VIT_02S0025G04360,VIT_08S0007G04100,VIT_06S0004G00610,VIT_19S0015G02910	HY5.stress.RNA-seq.top300
0.05	1.30103	6	211	2	0.009	0.333	GO:0016703	MF	11	oxidoreductase activity, acting on single donors with incorporation of molecular oxygen, incorporation of one atom of oxygen (internal monooxygenases or internal mixed function oxidases)	2	VIT_04S0008G07020,VIT_06S0004G00610	HY5.stress.RNA-seq.top300
0.0336	1.47366	5	211	2	0.009	0.4	GO:0010277	MF	11	chlorophyllide a oxygenase [overall] activity	3	VIT_04S0008G07020,VIT_06S0004G00610	HY5.stress.RNA-seq.top300
0.000117	3.93181	550	211	19	0.09	0.035	GO:0005506	MF	7	iron ion binding	1	VIT_12S0142G00230,VIT_03S0063G01180,VIT_09S0002G02960,VIT_02S0025G02570,VIT_02S0109G00290,VIT_19S0015G00110,VIT_19S0015G02780,VIT_01S0011G00350,VIT_03S0063G01260,VIT_19S0135G00140,VIT_02S0025G04850,VIT_15S0048G01490,VIT_08S0007G04120,VIT_19S0135G00150,VIT_02S0025G04360,VIT_16S0050G01090,VIT_08S0007G04100,VIT_02S0025G02970,VIT_19S0015G02910	HY5.stress.RNA-seq.top300
0.0284	1.54668	33	257	3	0.012	0.091	GO:0031407	BP	8	oxylipin metabolic process	1	VIT_18S0122G00960,VIT_01S0127G00740,VIT_04S0043G01010	HYH.atlas.top300
0.0261	1.58336	32	257	3	0.012	0.094	GO:0031408	BP	8	oxylipin biosynthetic process	1	VIT_18S0122G00960,VIT_01S0127G00740,VIT_04S0043G01010	HYH.atlas.top300
0.00178	2.74958	13	257	3	0.012	0.231	GO:0010304	BP	15	PSII associated light-harvesting complex II catabolic process	1	VIT_18S0122G00960,VIT_01S0011G02150,VIT_07S0031G00680	HYH.atlas.top300
0.0456	1.34104	1	257	1	0.004	1	GO:1990170	BP	9	stress response to cadmium ion	1	VIT_09S0002G05180	HYH.atlas.top300
0.0456	1.34104	1	257	1	0.004	1	GO:0071585	BP	9	detoxification of cadmium ion	1	VIT_09S0002G05180	HYH.atlas.top300
0.0348	1.45842	67	257	4	0.016	0.06	GO:0009862	BP	25	systemic acquired resistance, salicylic acid mediated signaling pathway	1	VIT_18S0164G00030,VIT_14S0060G00820,VIT_04S0023G03510,VIT_03S0088G01290	HYH.atlas.top300
0.0237	1.62525	1251	257	26	0.101	0.021	GO:0042221	BP	4	response to chemical	1	VIT_18S0164G00030,VIT_08S0007G08760,VIT_12S0057G00020,VIT_04S0008G05210,VIT_14S0060G00820,VIT_04S0023G03510,VIT_15S0048G02500,VIT_07S0129G00530,VIT_09S0018G01780,VIT_12S0059G01870,VIT_18S0122G00960,VIT_19S0027G00200,VIT_14S0060G00720,VIT_07S0141G00290,VIT_01S0011G02470,VIT_08S0056G01070,VIT_03S0088G01290,VIT_03S0038G01180,VIT_05S0049G01760,VIT_01S0244G00030,VIT_08S0007G00780,VIT_18S0089G01390,VIT…	HYH.atlas.top300
0.00188	2.72584	707	257	20	0.078	0.028	GO:1901700	BP	4	response to oxygen-containing compound	2	VIT_18S0164G00030,VIT_08S0007G08760,VIT_12S0057G00020,VIT_04S0008G05210,VIT_14S0060G00820,VIT_04S0023G03510,VIT_15S0048G02500,VIT_07S0129G00530,VIT_09S0018G01780,VIT_12S0059G01870,VIT_18S0122G00960,VIT_19S0027G00200,VIT_14S0060G00720,VIT_01S0011G02470,VIT_03S0088G01290,VIT_05S0049G01760,VIT_01S0244G00030,VIT_08S0007G00780,VIT_18S0089G01390,VIT_03S0038G04210	HYH.atlas.top300
0.02	1.69897	926	257	21	0.082	0.023	GO:0010033	BP	4	response to organic substance	2	VIT_18S0164G00030,VIT_12S0057G00020,VIT_04S0008G05210,VIT_14S0060G00820,VIT_04S0023G03510,VIT_15S0048G02500,VIT_07S0129G00530,VIT_09S0018G01780,VIT_12S0059G01870,VIT_18S0122G00960,VIT_19S0027G00200,VIT_14S0060G00720,VIT_07S0141G00290,VIT_01S0011G02470,VIT_03S0088G01290,VIT_03S0038G01180,VIT_05S0049G01760,VIT_01S0244G00030,VIT_08S0007G00780,VIT_05S0020G01090,VIT_03S0038G04210	HYH.atlas.top300
0.000198	3.70333	171	257	10	0.039	0.058	GO:0009743	BP	4	response to carbohydrate	3	VIT_12S0057G00020,VIT_07S0129G00530,VIT_09S0018G01780,VIT_18S0122G00960,VIT_19S0027G00200,VIT_14S0060G00720,VIT_05S0049G01760,VIT_01S0244G00030,VIT_08S0007G00780,VIT_03S0038G04210	HYH.atlas.top300
0.000254	3.59517	82	257	7	0.027	0.085	GO:0034285	BP	4	response to disaccharide	4	VIT_07S0129G00530,VIT_19S0027G00200,VIT_14S0060G00720,VIT_05S0049G01760,VIT_01S0244G00030,VIT_08S0007G00780,VIT_03S0038G04210	HYH.atlas.top300
0.000235	3.62893	81	257	7	0.027	0.086	GO:0009744	BP	4	response to sucrose	5	VIT_07S0129G00530,VIT_19S0027G00200,VIT_14S0060G00720,VIT_05S0049G01760,VIT_01S0244G00030,VIT_08S0007G00780,VIT_03S0038G04210	HYH.atlas.top300
0.0462	1.33536	14	257	2	0.008	0.143	GO:0009636	BP	4	response to toxic substance	2	VIT_08S0007G08760,VIT_09S0002G05180	HYH.atlas.top300
0.0098	2.00877	47	257	4	0.016	0.085	GO:0046471	BP	4	phosphatidylglycerol metabolic process	1	VIT_19S0177G00340,VIT_12S0057G00020,VIT_07S0005G04400,VIT_04S0043G01010	HYH.atlas.top300
0.0174	1.75945	55	257	4	0.016	0.073	GO:0051606	BP	4	detection of stimulus	1	VIT_18S0164G00030,VIT_14S0060G00820,VIT_04S0023G03510,VIT_03S0088G01290	HYH.atlas.top300
1.85e-09	8.73283	104	257	13	0.051	0.125	GO:0051640	BP	4	organelle localization	1	VIT_12S0057G00020,VIT_14S0060G00820,VIT_01S0010G02280,VIT_18S0122G00830,VIT_11S0016G04250,VIT_18S0122G00960,VIT_05S0077G01010,VIT_05S0062G00830,VIT_01S0011G02150,VIT_06S0004G06170,VIT_04S0023G00720,VIT_08S0007G01570,VIT_03S0038G04210	HYH.atlas.top300
1.01e-10	9.99568	83	257	13	0.051	0.157	GO:0051644	BP	4	plastid localization	2	VIT_12S0057G00020,VIT_14S0060G00820,VIT_01S0010G02280,VIT_18S0122G00830,VIT_11S0016G04250,VIT_18S0122G00960,VIT_05S0077G01010,VIT_05S0062G00830,VIT_01S0011G02150,VIT_06S0004G06170,VIT_04S0023G00720,VIT_08S0007G01570,VIT_03S0038G04210	HYH.atlas.top300
1.01e-10	9.99568	83	257	13	0.051	0.157	GO:0019750	BP	4	chloroplast localization	3	VIT_12S0057G00020,VIT_14S0060G00820,VIT_01S0010G02280,VIT_18S0122G00830,VIT_11S0016G04250,VIT_18S0122G00960,VIT_05S0077G01010,VIT_05S0062G00830,VIT_01S0011G02150,VIT_06S0004G06170,VIT_04S0023G00720,VIT_08S0007G01570,VIT_03S0038G04210	HYH.atlas.top300
0.00875	2.05799	635	257	17	0.066	0.027	GO:0009605	BP	4	response to external stimulus	1	VIT_18S0164G00030,VIT_08S0007G00530,VIT_12S0057G00020,VIT_14S0060G00820,VIT_04S0023G03510,VIT_09S0018G01780,VIT_07S0104G01370,VIT_18S0122G00960,VIT_05S0062G00830,VIT_01S0127G00740,VIT_03S0088G01290,VIT_07S0031G00680,VIT_07S0031G02510,VIT_01S0244G00030,VIT_07S0104G00730,VIT_08S0007G01570,VIT_03S0038G04210	HYH.atlas.top300
0.00875	2.05799	16663	257	223	0.868	0.013	GO:0008150	BP	4	biological_process	1	VIT_12S0059G02280,VIT_18S0164G00030,VIT_05S0049G00300,VIT_08S0007G00530,VIT_00S0211G00100,VIT_02S0025G00670,VIT_16S0050G02520,VIT_07S0005G04860,VIT_08S0007G08760,VIT_18S0001G05030,VIT_18S0001G15310,VIT_11S0065G00130,VIT_15S0046G00660,VIT_12S0028G00960,VIT_06S0061G00330,VIT_04S0023G02010,VIT_18S0122G01400,VIT_03S0063G01910,VIT_14S0128G00050,VIT_04S0008G01730,VIT_13S0067G02560,VIT_17S0000G04020,VIT…	HYH.atlas.top300
0.00124	2.90658	737	257	21	0.082	0.028	GO:0051704	BP	4	multi-organism process	2	VIT_18S0164G00030,VIT_08S0007G00530,VIT_12S0057G00020,VIT_14S0060G00820,VIT_04S0023G03510,VIT_09S0018G01780,VIT_07S0104G01370,VIT_18S0122G00960,VIT_00S0286G00140,VIT_05S0062G00830,VIT_01S0127G00740,VIT_03S0088G01290,VIT_00S0286G00130,VIT_07S0031G00680,VIT_07S0031G02510,VIT_01S0244G00030,VIT_07S0104G00730,VIT_00S0456G00040,VIT_10S0003G03330,VIT_08S0007G01570,VIT_00S0456G00020	HYH.atlas.top300
2.9e-09	8.5376	8424	257	152	0.591	0.018	GO:0044699	BP	4	single-organism process	2	VIT_12S0059G02280,VIT_18S0164G00030,VIT_05S0049G00300,VIT_08S0007G00530,VIT_00S0211G00100,VIT_02S0025G00670,VIT_16S0050G02520,VIT_07S0005G04860,VIT_08S0007G08760,VIT_18S0001G05030,VIT_18S0001G15310,VIT_11S0065G00130,VIT_15S0046G00660,VIT_06S0061G00330,VIT_04S0023G02010,VIT_14S0128G00050,VIT_13S0067G02560,VIT_19S0177G00340,VIT_12S0057G00020,VIT_06S0061G00080,VIT_11S0016G04690,VIT_07S0104G01360,VIT…	HYH.atlas.top300
0.0436	1.36051	10271	257	145	0.564	0.014	GO:0009987	BP	4	cellular process	2	VIT_12S0059G02280,VIT_18S0164G00030,VIT_08S0007G00530,VIT_00S0211G00100,VIT_02S0025G00670,VIT_16S0050G02520,VIT_07S0005G04860,VIT_08S0007G08760,VIT_18S0001G05030,VIT_18S0001G15310,VIT_15S0046G00660,VIT_06S0061G00330,VIT_04S0023G02010,VIT_14S0128G00050,VIT_04S0008G01730,VIT_13S0067G02560,VIT_19S0177G00340,VIT_12S0057G00020,VIT_12S0028G01080,VIT_11S0016G04690,VIT_07S0104G01360,VIT_04S0008G05210,VIT…	HYH.atlas.top300
1.98e-08	7.70333	5902	257	116	0.451	0.02	GO:0044763	BP	4	single-organism cellular process	3	VIT_12S0059G02280,VIT_18S0164G00030,VIT_08S0007G00530,VIT_00S0211G00100,VIT_02S0025G00670,VIT_16S0050G02520,VIT_07S0005G04860,VIT_08S0007G08760,VIT_18S0001G05030,VIT_18S0001G15310,VIT_15S0046G00660,VIT_06S0061G00330,VIT_04S0023G02010,VIT_14S0128G00050,VIT_13S0067G02560,VIT_19S0177G00340,VIT_12S0057G00020,VIT_11S0016G04690,VIT_07S0104G01360,VIT_04S0008G05210,VIT_04S0023G03010,VIT_08S0007G05010,VIT…	HYH.atlas.top300
0.0332	1.47886	103	257	5	0.019	0.049	GO:0008037	BP	4	cell recognition	4	VIT_00S0286G00140,VIT_00S0286G00130,VIT_00S0456G00040,VIT_10S0003G03330,VIT_00S0456G00020	HYH.atlas.top300
0.00551	2.25885	3708	257	65	0.253	0.018	GO:0065007	BP	4	biological regulation	2	VIT_12S0059G02280,VIT_18S0164G00030,VIT_02S0025G00670,VIT_16S0050G02520,VIT_07S0005G04860,VIT_08S0007G08760,VIT_18S0001G15310,VIT_04S0023G02010,VIT_14S0128G00050,VIT_13S0067G02560,VIT_12S0057G00020,VIT_07S0104G01360,VIT_04S0008G05210,VIT_15S0048G01250,VIT_14S0060G00820,VIT_04S0023G03510,VIT_10S0003G04350,VIT_07S0104G00510,VIT_15S0048G02500,VIT_15S0046G01140,VIT_18S0001G08800,VIT_06S0009G01670,VIT…	HYH.atlas.top300
0.0108	1.96658	648	257	17	0.066	0.026	GO:0065008	BP	4	regulation of biological quality	3	VIT_02S0025G00670,VIT_07S0005G04860,VIT_08S0007G08760,VIT_18S0001G15310,VIT_10S0003G04350,VIT_18S0001G08800,VIT_09S0018G01780,VIT_16S0022G00470,VIT_14S0030G00470,VIT_07S0104G01370,VIT_10S0003G00390,VIT_03S0088G01290,VIT_06S0004G06170,VIT_04S0023G00740,VIT_08S0007G01570,VIT_10S0116G01740,VIT_02S0025G01470	HYH.atlas.top300
0.00103	2.98716	291	257	12	0.047	0.041	GO:0042592	BP	4	homeostatic process	4	VIT_07S0005G04860,VIT_08S0007G08760,VIT_18S0001G15310,VIT_10S0003G04350,VIT_18S0001G08800,VIT_09S0018G01780,VIT_14S0030G00470,VIT_10S0003G00390,VIT_06S0004G06170,VIT_04S0023G00740,VIT_08S0007G01570,VIT_02S0025G01470	HYH.atlas.top300
0.00391	2.40782	128	257	7	0.027	0.055	GO:0048878	BP	4	chemical homeostasis	5	VIT_10S0003G04350,VIT_18S0001G08800,VIT_09S0018G01780,VIT_14S0030G00470,VIT_06S0004G06170,VIT_08S0007G01570,VIT_02S0025G01470	HYH.atlas.top300
0.00127	2.8962	106	257	7	0.027	0.066	GO:0050801	BP	4	ion homeostasis	6	VIT_10S0003G04350,VIT_18S0001G08800,VIT_09S0018G01780,VIT_14S0030G00470,VIT_06S0004G06170,VIT_08S0007G01570,VIT_02S0025G01470	HYH.atlas.top300
0.000782	3.10679	98	257	7	0.027	0.071	GO:0055080	BP	4	cation homeostasis	7	VIT_10S0003G04350,VIT_18S0001G08800,VIT_09S0018G01780,VIT_14S0030G00470,VIT_06S0004G06170,VIT_08S0007G01570,VIT_02S0025G01470	HYH.atlas.top300
3.9e-05	4.40894	207	257	12	0.047	0.058	GO:0019725	BP	4	cellular homeostasis	5	VIT_07S0005G04860,VIT_08S0007G08760,VIT_18S0001G15310,VIT_10S0003G04350,VIT_18S0001G08800,VIT_09S0018G01780,VIT_14S0030G00470,VIT_10S0003G00390,VIT_06S0004G06170,VIT_04S0023G00740,VIT_08S0007G01570,VIT_02S0025G01470	HYH.atlas.top300
0.000459	3.33819	90	257	7	0.027	0.078	GO:0055082	BP	4	cellular chemical homeostasis	6	VIT_10S0003G04350,VIT_18S0001G08800,VIT_09S0018G01780,VIT_14S0030G00470,VIT_06S0004G06170,VIT_08S0007G01570,VIT_02S0025G01470	HYH.atlas.top300
0.000217	3.66354	80	257	7	0.027	0.087	GO:0006873	BP	4	cellular ion homeostasis	7	VIT_10S0003G04350,VIT_18S0001G08800,VIT_09S0018G01780,VIT_14S0030G00470,VIT_06S0004G06170,VIT_08S0007G01570,VIT_02S0025G01470	HYH.atlas.top300
0.00012	3.92082	73	257	7	0.027	0.096	GO:0030003	BP	4	cellular cation homeostasis	8	VIT_10S0003G04350,VIT_18S0001G08800,VIT_09S0018G01780,VIT_14S0030G00470,VIT_06S0004G06170,VIT_08S0007G01570,VIT_02S0025G01470	HYH.atlas.top300
0.05	1.30103	114	257	5	0.019	0.044	GO:0045454	BP	4	cell redox homeostasis	6	VIT_07S0005G04860,VIT_08S0007G08760,VIT_18S0001G15310,VIT_10S0003G00390,VIT_04S0023G00740	HYH.atlas.top300
2.48e-05	4.60555	346	257	16	0.062	0.046	GO:0065009	BP	4	regulation of molecular function	3	VIT_08S0007G08760,VIT_04S0023G02010,VIT_14S0060G00820,VIT_04S0023G03510,VIT_06S0009G01670,VIT_11S0016G04250,VIT_05S0077G01010,VIT_08S0007G02970,VIT_06S0061G00810,VIT_07S0031G00680,VIT_18S0001G02740,VIT_14S0066G01380,VIT_14S0066G01900,VIT_08S0007G01570,VIT_03S0038G04210,VIT_13S0047G00200	HYH.atlas.top300
1.12e-09	8.95078	100	257	13	0.051	0.13	GO:0044093	BP	4	positive regulation of molecular function	4	VIT_08S0007G08760,VIT_04S0023G02010,VIT_14S0060G00820,VIT_04S0023G03510,VIT_06S0009G01670,VIT_11S0016G04250,VIT_08S0007G02970,VIT_07S0031G00680,VIT_18S0001G02740,VIT_14S0066G01380,VIT_14S0066G01900,VIT_08S0007G01570,VIT_03S0038G04210	HYH.atlas.top300
9.98e-06	5.00087	2316	257	54	0.21	0.023	GO:0071840	BP	4	cellular component organization or biogenesis	2	VIT_18S0164G00030,VIT_08S0007G00530,VIT_16S0050G02520,VIT_08S0007G08760,VIT_18S0001G05030,VIT_06S0061G00330,VIT_14S0128G00050,VIT_13S0067G02560,VIT_19S0177G00340,VIT_12S0057G00020,VIT_04S0008G05210,VIT_14S0060G00820,VIT_04S0023G03510,VIT_04S0008G00450,VIT_07S0104G00510,VIT_15S0048G02500,VIT_01S0010G02280,VIT_01S0026G00200,VIT_09S0054G01750,VIT_06S0009G01670,VIT_11S0118G00630,VIT_16S0022G00470,VIT…	HYH.atlas.top300
1.9e-10	9.72125	1005	257	40	0.156	0.04	GO:0044085	BP	4	cellular component biogenesis	3	VIT_18S0164G00030,VIT_08S0007G00530,VIT_16S0050G02520,VIT_14S0128G00050,VIT_19S0177G00340,VIT_12S0057G00020,VIT_14S0060G00820,VIT_04S0023G03510,VIT_04S0008G00450,VIT_07S0104G00510,VIT_15S0048G02500,VIT_01S0010G02280,VIT_01S0026G00200,VIT_06S0009G01670,VIT_11S0118G00630,VIT_18S0122G00830,VIT_11S0016G04250,VIT_18S0122G00960,VIT_05S0077G01010,VIT_06S0061G00770,VIT_05S0062G00830,VIT_06S0004G07360,VIT…	HYH.atlas.top300
1.96e-10	9.70774	515	257	28	0.109	0.054	GO:0070271	BP	4	protein complex biogenesis	4	VIT_18S0164G00030,VIT_16S0050G02520,VIT_14S0128G00050,VIT_12S0057G00020,VIT_14S0060G00820,VIT_04S0023G03510,VIT_07S0104G00510,VIT_15S0048G02500,VIT_01S0010G02280,VIT_06S0009G01670,VIT_11S0118G00630,VIT_18S0122G00830,VIT_18S0122G00960,VIT_05S0077G01010,VIT_06S0004G07360,VIT_16S0039G02530,VIT_01S0011G02150,VIT_18S0001G02740,VIT_07S0005G04400,VIT_01S0244G00030,VIT_08S0007G00780,VIT_18S0001G14090,VIT…	HYH.atlas.top300
3.43e-20	19.4647	256	257	30	0.117	0.117	GO:0022613	BP	4	ribonucleoprotein complex biogenesis	4	VIT_18S0164G00030,VIT_08S0007G00530,VIT_14S0128G00050,VIT_12S0057G00020,VIT_14S0060G00820,VIT_04S0023G03510,VIT_04S0008G00450,VIT_07S0104G00510,VIT_15S0048G02500,VIT_01S0010G02280,VIT_06S0009G01670,VIT_18S0122G00830,VIT_11S0016G04250,VIT_18S0122G00960,VIT_05S0077G01010,VIT_06S0061G00770,VIT_05S0062G00830,VIT_06S0004G07360,VIT_16S0039G02530,VIT_10S0003G01080,VIT_05S0020G03490,VIT_01S0011G02150,VIT…	HYH.atlas.top300
1.3e-21	20.8861	229	257	30	0.117	0.131	GO:0042254	BP	4	ribosome biogenesis	5	VIT_18S0164G00030,VIT_08S0007G00530,VIT_14S0128G00050,VIT_12S0057G00020,VIT_14S0060G00820,VIT_04S0023G03510,VIT_04S0008G00450,VIT_07S0104G00510,VIT_15S0048G02500,VIT_01S0010G02280,VIT_06S0009G01670,VIT_18S0122G00830,VIT_11S0016G04250,VIT_18S0122G00960,VIT_05S0077G01010,VIT_06S0061G00770,VIT_05S0062G00830,VIT_06S0004G07360,VIT_16S0039G02530,VIT_10S0003G01080,VIT_05S0020G03490,VIT_01S0011G02150,VIT…	HYH.atlas.top300
9.75e-05	4.011	2129	257	48	0.187	0.023	GO:0016043	BP	4	cellular component organization	3	VIT_18S0164G00030,VIT_08S0007G00530,VIT_16S0050G02520,VIT_08S0007G08760,VIT_18S0001G05030,VIT_06S0061G00330,VIT_14S0128G00050,VIT_13S0067G02560,VIT_19S0177G00340,VIT_12S0057G00020,VIT_04S0008G05210,VIT_14S0060G00820,VIT_04S0023G03510,VIT_07S0104G00510,VIT_15S0048G02500,VIT_01S0010G02280,VIT_01S0026G00200,VIT_09S0054G01750,VIT_06S0009G01670,VIT_11S0118G00630,VIT_16S0022G00470,VIT_18S0122G00830,VIT…	HYH.atlas.top300
2.94e-10	9.53165	319	257	22	0.086	0.069	GO:0061024	BP	4	membrane organization	4	VIT_18S0164G00030,VIT_08S0007G08760,VIT_06S0061G00330,VIT_12S0057G00020,VIT_14S0060G00820,VIT_04S0023G03510,VIT_15S0048G02500,VIT_01S0010G02280,VIT_18S0122G00830,VIT_11S0016G04250,VIT_05S0077G01010,VIT_17S0000G02910,VIT_05S0062G00830,VIT_06S0004G07360,VIT_03S0088G01290,VIT_01S0011G02150,VIT_18S0001G02740,VIT_14S0066G01380,VIT_06S0004G06170,VIT_04S0023G00720,VIT_08S0007G01570,VIT_03S0038G04210	HYH.atlas.top300
4.29e-11	10.3675	289	257	22	0.086	0.076	GO:0044802	BP	4	single-organism membrane organization	5	VIT_18S0164G00030,VIT_08S0007G08760,VIT_06S0061G00330,VIT_12S0057G00020,VIT_14S0060G00820,VIT_04S0023G03510,VIT_15S0048G02500,VIT_01S0010G02280,VIT_18S0122G00830,VIT_11S0016G04250,VIT_05S0077G01010,VIT_17S0000G02910,VIT_05S0062G00830,VIT_06S0004G07360,VIT_03S0088G01290,VIT_01S0011G02150,VIT_18S0001G02740,VIT_14S0066G01380,VIT_06S0004G06170,VIT_04S0023G00720,VIT_08S0007G01570,VIT_03S0038G04210	HYH.atlas.top300
6.09e-06	5.21538	934	257	30	0.117	0.032	GO:0043933	BP	4	macromolecular complex subunit organization	4	VIT_18S0164G00030,VIT_16S0050G02520,VIT_18S0001G05030,VIT_14S0128G00050,VIT_12S0057G00020,VIT_14S0060G00820,VIT_04S0023G03510,VIT_07S0104G00510,VIT_15S0048G02500,VIT_01S0010G02280,VIT_06S0009G01670,VIT_11S0118G00630,VIT_18S0122G00830,VIT_18S0122G00960,VIT_05S0077G01010,VIT_06S0004G07360,VIT_16S0039G02530,VIT_01S0011G02150,VIT_18S0001G02740,VIT_07S0031G02510,VIT_07S0005G04400,VIT_01S0244G00030,VIT…	HYH.atlas.top300
4.39e-10	9.35754	571	257	29	0.113	0.051	GO:0071822	BP	4	protein complex subunit organization	5	VIT_18S0164G00030,VIT_16S0050G02520,VIT_18S0001G05030,VIT_14S0128G00050,VIT_12S0057G00020,VIT_14S0060G00820,VIT_04S0023G03510,VIT_07S0104G00510,VIT_15S0048G02500,VIT_01S0010G02280,VIT_06S0009G01670,VIT_11S0118G00630,VIT_18S0122G00830,VIT_18S0122G00960,VIT_05S0077G01010,VIT_06S0004G07360,VIT_16S0039G02530,VIT_01S0011G02150,VIT_18S0001G02740,VIT_07S0005G04400,VIT_01S0244G00030,VIT_08S0007G00780,VIT…	HYH.atlas.top300
2.78e-06	5.55596	1364	257	39	0.152	0.029	GO:0006996	BP	4	organelle organization	4	VIT_18S0164G00030,VIT_16S0050G02520,VIT_08S0007G08760,VIT_18S0001G05030,VIT_06S0061G00330,VIT_14S0128G00050,VIT_13S0067G02560,VIT_19S0177G00340,VIT_12S0057G00020,VIT_04S0008G05210,VIT_14S0060G00820,VIT_04S0023G03510,VIT_07S0104G00510,VIT_15S0048G02500,VIT_01S0010G02280,VIT_09S0054G01750,VIT_06S0009G01670,VIT_16S0022G00470,VIT_18S0122G00830,VIT_19S0014G04970,VIT_11S0016G04250,VIT_18S0122G00960,VIT…	HYH.atlas.top300
2.32e-22	21.6345	278	257	33	0.128	0.119	GO:0009657	BP	4	plastid organization	5	VIT_18S0164G00030,VIT_16S0050G02520,VIT_08S0007G08760,VIT_06S0061G00330,VIT_14S0128G00050,VIT_13S0067G02560,VIT_19S0177G00340,VIT_12S0057G00020,VIT_14S0060G00820,VIT_04S0023G03510,VIT_07S0104G00510,VIT_15S0048G02500,VIT_01S0010G02280,VIT_06S0009G01670,VIT_18S0122G00830,VIT_19S0014G04970,VIT_11S0016G04250,VIT_18S0122G00960,VIT_05S0077G01010,VIT_17S0000G02910,VIT_05S0062G00830,VIT_06S0004G07360,VIT…	HYH.atlas.top300
1.89e-14	13.7235	155	257	20	0.078	0.129	GO:0009668	BP	4	plastid membrane organization	6	VIT_18S0164G00030,VIT_08S0007G08760,VIT_06S0061G00330,VIT_12S0057G00020,VIT_14S0060G00820,VIT_15S0048G02500,VIT_01S0010G02280,VIT_18S0122G00830,VIT_11S0016G04250,VIT_05S0077G01010,VIT_17S0000G02910,VIT_05S0062G00830,VIT_06S0004G07360,VIT_01S0011G02150,VIT_18S0001G02740,VIT_14S0066G01380,VIT_06S0004G06170,VIT_04S0023G00720,VIT_08S0007G01570,VIT_03S0038G04210	HYH.atlas.top300
1.89e-14	13.7235	155	257	20	0.078	0.129	GO:0010027	BP	4	thylakoid membrane organization	7	VIT_18S0164G00030,VIT_08S0007G08760,VIT_06S0061G00330,VIT_12S0057G00020,VIT_14S0060G00820,VIT_15S0048G02500,VIT_01S0010G02280,VIT_18S0122G00830,VIT_11S0016G04250,VIT_05S0077G01010,VIT_17S0000G02910,VIT_05S0062G00830,VIT_06S0004G07360,VIT_01S0011G02150,VIT_18S0001G02740,VIT_14S0066G01380,VIT_06S0004G06170,VIT_04S0023G00720,VIT_08S0007G01570,VIT_03S0038G04210	HYH.atlas.top300
2.81e-11	10.5513	177	257	18	0.07	0.102	GO:0009658	BP	4	chloroplast organization	6	VIT_16S0050G02520,VIT_13S0067G02560,VIT_19S0177G00340,VIT_12S0057G00020,VIT_14S0060G00820,VIT_07S0104G00510,VIT_01S0010G02280,VIT_18S0122G00830,VIT_11S0016G04250,VIT_18S0122G00960,VIT_05S0077G01010,VIT_05S0062G00830,VIT_01S0011G02150,VIT_06S0004G06170,VIT_18S0089G01390,VIT_04S0023G00720,VIT_08S0007G01570,VIT_03S0038G04210	HYH.atlas.top300
1.08e-08	7.96658	698	257	30	0.117	0.043	GO:0022607	BP	4	cellular component assembly	4	VIT_18S0164G00030,VIT_16S0050G02520,VIT_14S0128G00050,VIT_19S0177G00340,VIT_12S0057G00020,VIT_14S0060G00820,VIT_04S0023G03510,VIT_07S0104G00510,VIT_15S0048G02500,VIT_01S0010G02280,VIT_06S0009G01670,VIT_11S0118G00630,VIT_18S0122G00830,VIT_11S0016G04250,VIT_18S0122G00960,VIT_05S0077G01010,VIT_06S0004G07360,VIT_16S0039G02530,VIT_01S0011G02150,VIT_18S0001G02740,VIT_07S0005G04400,VIT_01S0244G00030,VIT…	HYH.atlas.top300
1.05e-09	8.97881	554	257	28	0.109	0.051	GO:0065003	BP	4	macromolecular complex assembly	5	VIT_18S0164G00030,VIT_16S0050G02520,VIT_14S0128G00050,VIT_12S0057G00020,VIT_14S0060G00820,VIT_04S0023G03510,VIT_07S0104G00510,VIT_15S0048G02500,VIT_01S0010G02280,VIT_06S0009G01670,VIT_11S0118G00630,VIT_18S0122G00830,VIT_18S0122G00960,VIT_05S0077G01010,VIT_06S0004G07360,VIT_16S0039G02530,VIT_01S0011G02150,VIT_18S0001G02740,VIT_07S0005G04400,VIT_01S0244G00030,VIT_08S0007G00780,VIT_18S0001G14090,VIT…	HYH.atlas.top300
1.3e-10	9.88606	506	257	28	0.109	0.055	GO:0034622	BP	4	cellular macromolecular complex assembly	6	VIT_18S0164G00030,VIT_16S0050G02520,VIT_14S0128G00050,VIT_12S0057G00020,VIT_14S0060G00820,VIT_04S0023G03510,VIT_07S0104G00510,VIT_15S0048G02500,VIT_01S0010G02280,VIT_06S0009G01670,VIT_11S0118G00630,VIT_18S0122G00830,VIT_18S0122G00960,VIT_05S0077G01010,VIT_06S0004G07360,VIT_16S0039G02530,VIT_01S0011G02150,VIT_18S0001G02740,VIT_07S0005G04400,VIT_01S0244G00030,VIT_08S0007G00780,VIT_18S0001G14090,VIT…	HYH.atlas.top300
1.8e-10	9.74473	513	257	28	0.109	0.055	GO:0006461	BP	4	protein complex assembly	6	VIT_18S0164G00030,VIT_16S0050G02520,VIT_14S0128G00050,VIT_12S0057G00020,VIT_14S0060G00820,VIT_04S0023G03510,VIT_07S0104G00510,VIT_15S0048G02500,VIT_01S0010G02280,VIT_06S0009G01670,VIT_11S0118G00630,VIT_18S0122G00830,VIT_18S0122G00960,VIT_05S0077G01010,VIT_06S0004G07360,VIT_16S0039G02530,VIT_01S0011G02150,VIT_18S0001G02740,VIT_07S0005G04400,VIT_01S0244G00030,VIT_08S0007G00780,VIT_18S0001G14090,VIT…	HYH.atlas.top300
7.08e-13	12.15	407	257	28	0.109	0.069	GO:0043623	BP	4	cellular protein complex assembly	7	VIT_18S0164G00030,VIT_16S0050G02520,VIT_14S0128G00050,VIT_12S0057G00020,VIT_14S0060G00820,VIT_04S0023G03510,VIT_07S0104G00510,VIT_15S0048G02500,VIT_01S0010G02280,VIT_06S0009G01670,VIT_11S0118G00630,VIT_18S0122G00830,VIT_18S0122G00960,VIT_05S0077G01010,VIT_06S0004G07360,VIT_16S0039G02530,VIT_01S0011G02150,VIT_18S0001G02740,VIT_07S0005G04400,VIT_01S0244G00030,VIT_08S0007G00780,VIT_18S0001G14090,VIT…	HYH.atlas.top300
0.0456	1.34104	1	257	1	0.004	1	GO:0090391	BP	4	granum assembly	5	VIT_19S0177G00340	HYH.atlas.top300
3.56e-08	7.44855	11616	257	187	0.728	0.016	GO:0008152	BP	4	metabolic process	2	VIT_18S0164G00030,VIT_05S0049G00300,VIT_08S0007G00530,VIT_00S0211G00100,VIT_02S0025G00670,VIT_16S0050G02520,VIT_08S0007G08760,VIT_18S0001G05030,VIT_18S0001G15310,VIT_11S0065G00130,VIT_15S0046G00660,VIT_12S0028G00960,VIT_06S0061G00330,VIT_04S0023G02010,VIT_18S0122G01400,VIT_14S0128G00050,VIT_04S0008G01730,VIT_13S0067G02560,VIT_17S0000G04020,VIT_19S0177G00340,VIT_12S0057G00020,VIT_06S0061G00080,VIT…	HYH.atlas.top300
0.0207	1.68403	9046	257	132	0.514	0.015	GO:0071704	BP	4	organic substance metabolic process	3	VIT_18S0164G00030,VIT_08S0007G00530,VIT_00S0211G00100,VIT_02S0025G00670,VIT_16S0050G02520,VIT_08S0007G08760,VIT_18S0001G05030,VIT_18S0001G15310,VIT_15S0046G00660,VIT_06S0061G00330,VIT_04S0023G02010,VIT_14S0128G00050,VIT_13S0067G02560,VIT_17S0000G04020,VIT_19S0177G00340,VIT_12S0057G00020,VIT_11S0016G04690,VIT_07S0104G01360,VIT_04S0008G05210,VIT_04S0023G03010,VIT_15S0048G01250,VIT_18S0001G13260,VIT…	HYH.atlas.top300
1.85e-13	12.7328	926	257	43	0.167	0.046	GO:1901135	BP	4	carbohydrate derivative metabolic process	4	VIT_18S0164G00030,VIT_08S0007G00530,VIT_08S0007G08760,VIT_14S0128G00050,VIT_19S0177G00340,VIT_12S0057G00020,VIT_04S0023G03010,VIT_14S0060G00820,VIT_04S0023G03510,VIT_07S0104G00510,VIT_15S0048G02500,VIT_01S0010G02280,VIT_06S0009G01670,VIT_00S0229G00160,VIT_16S0022G00470,VIT_19S0014G04970,VIT_11S0016G04250,VIT_18S0122G00960,VIT_08S0007G02970,VIT_17S0000G02910,VIT_06S0061G00770,VIT_05S0062G00830,VIT…	HYH.atlas.top300
0.00462	2.33536	3967	257	69	0.268	0.017	GO:1901360	BP	4	organic cyclic compound metabolic process	4	VIT_18S0164G00030,VIT_08S0007G00530,VIT_02S0025G00670,VIT_16S0050G02520,VIT_08S0007G08760,VIT_14S0128G00050,VIT_13S0067G02560,VIT_19S0177G00340,VIT_12S0057G00020,VIT_07S0104G01360,VIT_04S0008G05210,VIT_04S0023G03010,VIT_15S0048G01250,VIT_14S0060G00820,VIT_00S0211G00120,VIT_04S0023G03510,VIT_04S0008G00450,VIT_07S0104G00510,VIT_15S0048G02500,VIT_02S0025G02640,VIT_01S0010G02280,VIT_15S0046G01140,VIT…	HYH.atlas.top300
0.00127	2.8962	342	257	13	0.051	0.038	GO:1901615	BP	4	organic hydroxy compound metabolic process	4	VIT_18S0164G00030,VIT_08S0007G00530,VIT_16S0050G02520,VIT_13S0067G02560,VIT_14S0060G00820,VIT_04S0023G03510,VIT_06S0004G00260,VIT_03S0091G00230,VIT_09S0054G01750,VIT_17S0000G02910,VIT_06S0004G06540,VIT_01S0127G00740,VIT_03S0088G01290	HYH.atlas.top300
0.00109	2.96257	4692	257	82	0.319	0.017	GO:0009058	BP	4	biosynthetic process	3	VIT_18S0164G00030,VIT_08S0007G00530,VIT_02S0025G00670,VIT_16S0050G02520,VIT_08S0007G08760,VIT_15S0046G00660,VIT_12S0028G00960,VIT_06S0061G00330,VIT_04S0023G02010,VIT_14S0128G00050,VIT_13S0067G02560,VIT_19S0177G00340,VIT_12S0057G00020,VIT_11S0016G04690,VIT_07S0104G01360,VIT_04S0008G05210,VIT_15S0048G01250,VIT_14S0060G00820,VIT_04S0023G03510,VIT_10S0003G04350,VIT_06S0004G02290,VIT_07S0104G00510,VIT…	HYH.atlas.top300
0.000442	3.35458	4428	257	80	0.311	0.018	GO:1901576	BP	4	organic substance biosynthetic process	4	VIT_18S0164G00030,VIT_08S0007G00530,VIT_02S0025G00670,VIT_16S0050G02520,VIT_08S0007G08760,VIT_15S0046G00660,VIT_06S0061G00330,VIT_04S0023G02010,VIT_14S0128G00050,VIT_13S0067G02560,VIT_19S0177G00340,VIT_12S0057G00020,VIT_11S0016G04690,VIT_07S0104G01360,VIT_04S0008G05210,VIT_15S0048G01250,VIT_14S0060G00820,VIT_04S0023G03510,VIT_10S0003G04350,VIT_06S0004G02290,VIT_07S0104G00510,VIT_16S0115G00080,VIT…	HYH.atlas.top300
3.18e-05	4.49757	238	257	13	0.051	0.055	GO:1901617	BP	4	organic hydroxy compound biosynthetic process	5	VIT_18S0164G00030,VIT_08S0007G00530,VIT_16S0050G02520,VIT_13S0067G02560,VIT_14S0060G00820,VIT_04S0023G03510,VIT_06S0004G00260,VIT_03S0091G00230,VIT_09S0054G01750,VIT_17S0000G02910,VIT_06S0004G06540,VIT_01S0127G00740,VIT_03S0088G01290	HYH.atlas.top300
0.00716	2.14509	2294	257	44	0.171	0.019	GO:0019222	BP	4	regulation of metabolic process	3	VIT_18S0164G00030,VIT_16S0050G02520,VIT_08S0007G08760,VIT_04S0023G02010,VIT_14S0128G00050,VIT_13S0067G02560,VIT_12S0057G00020,VIT_07S0104G01360,VIT_04S0008G05210,VIT_15S0048G01250,VIT_14S0060G00820,VIT_04S0023G03510,VIT_07S0104G00510,VIT_15S0048G02500,VIT_15S0046G01140,VIT_06S0009G01670,VIT_18S0122G00830,VIT_11S0016G04250,VIT_18S0122G00960,VIT_05S0077G01010,VIT_07S0141G00290,VIT_08S0007G02970,VIT…	HYH.atlas.top300
1.08e-05	4.96658	324	257	16	0.062	0.049	GO:0050790	BP	4	regulation of catalytic activity	4	VIT_08S0007G08760,VIT_04S0023G02010,VIT_14S0060G00820,VIT_04S0023G03510,VIT_06S0009G01670,VIT_11S0016G04250,VIT_05S0077G01010,VIT_08S0007G02970,VIT_06S0061G00810,VIT_07S0031G00680,VIT_18S0001G02740,VIT_14S0066G01380,VIT_14S0066G01900,VIT_08S0007G01570,VIT_03S0038G04210,VIT_13S0047G00200	HYH.atlas.top300
0.000104	3.98297	4532	257	84	0.327	0.019	GO:0006807	BP	4	nitrogen compound metabolic process	3	VIT_18S0164G00030,VIT_08S0007G00530,VIT_00S0211G00100,VIT_02S0025G00670,VIT_16S0050G02520,VIT_08S0007G08760,VIT_14S0128G00050,VIT_13S0067G02560,VIT_19S0177G00340,VIT_12S0057G00020,VIT_07S0104G01360,VIT_04S0008G05210,VIT_04S0023G03010,VIT_15S0048G01250,VIT_00S0211G00070,VIT_14S0060G00820,VIT_00S0211G00120,VIT_04S0023G03510,VIT_10S0003G04350,VIT_04S0008G00450,VIT_07S0104G00510,VIT_00S0211G00160,VIT…	HYH.atlas.top300
2.13e-10	9.67162	1897	257	58	0.226	0.031	GO:1901564	BP	4	organonitrogen compound metabolic process	4	VIT_18S0164G00030,VIT_08S0007G00530,VIT_00S0211G00100,VIT_02S0025G00670,VIT_08S0007G08760,VIT_14S0128G00050,VIT_19S0177G00340,VIT_12S0057G00020,VIT_04S0023G03010,VIT_00S0211G00070,VIT_14S0060G00820,VIT_00S0211G00120,VIT_04S0023G03510,VIT_10S0003G04350,VIT_07S0104G00510,VIT_00S0211G00160,VIT_15S0048G02500,VIT_16S0115G00080,VIT_01S0010G02280,VIT_06S0009G01670,VIT_10S0003G00640,VIT_04S0008G01300,VIT…	HYH.atlas.top300
0.0157	1.8041	207	257	8	0.031	0.039	GO:1901565	BP	4	organonitrogen compound catabolic process	5	VIT_02S0025G00670,VIT_10S0003G00640,VIT_04S0008G01300,VIT_01S0127G00740,VIT_05S0020G04040,VIT_07S0031G00680,VIT_02S0012G01120,VIT_04S0043G01010	HYH.atlas.top300
0.000195	3.70997	1344	257	34	0.132	0.025	GO:1901566	BP	4	organonitrogen compound biosynthetic process	5	VIT_18S0164G00030,VIT_08S0007G00530,VIT_02S0025G00670,VIT_08S0007G08760,VIT_14S0128G00050,VIT_12S0057G00020,VIT_14S0060G00820,VIT_10S0003G04350,VIT_07S0104G00510,VIT_16S0115G00080,VIT_01S0010G02280,VIT_00S0229G00160,VIT_11S0118G00630,VIT_19S0014G04970,VIT_11S0016G04250,VIT_18S0122G00960,VIT_05S0077G01010,VIT_19S0027G00200,VIT_06S0061G00770,VIT_05S0062G00830,VIT_01S0127G00740,VIT_03S0088G01290,VIT…	HYH.atlas.top300
1.82e-15	14.7399	5148	257	123	0.479	0.024	GO:0044710	BP	4	single-organism metabolic process	3	VIT_18S0164G00030,VIT_05S0049G00300,VIT_08S0007G00530,VIT_00S0211G00100,VIT_02S0025G00670,VIT_16S0050G02520,VIT_08S0007G08760,VIT_18S0001G15310,VIT_11S0065G00130,VIT_15S0046G00660,VIT_06S0061G00330,VIT_04S0023G02010,VIT_14S0128G00050,VIT_13S0067G02560,VIT_19S0177G00340,VIT_12S0057G00020,VIT_06S0061G00080,VIT_11S0016G04690,VIT_07S0104G01360,VIT_18S0001G03470,VIT_04S0008G05210,VIT_04S0023G03010,VIT…	HYH.atlas.top300
1.13e-14	13.9469	2037	257	69	0.268	0.034	GO:0044281	BP	4	small molecule metabolic process	4	VIT_18S0164G00030,VIT_08S0007G00530,VIT_00S0211G00100,VIT_02S0025G00670,VIT_16S0050G02520,VIT_08S0007G08760,VIT_18S0001G15310,VIT_14S0128G00050,VIT_13S0067G02560,VIT_19S0177G00340,VIT_12S0057G00020,VIT_04S0023G03010,VIT_00S0211G00070,VIT_14S0060G00820,VIT_00S0211G00120,VIT_04S0023G03510,VIT_10S0003G04350,VIT_07S0104G00510,VIT_00S0211G00160,VIT_15S0048G02500,VIT_06S0004G00260,VIT_01S0010G02280,VIT…	HYH.atlas.top300
0.0152	1.81816	206	257	8	0.031	0.039	GO:0006066	BP	4	alcohol metabolic process	5	VIT_16S0050G02520,VIT_13S0067G02560,VIT_06S0004G00260,VIT_03S0091G00230,VIT_09S0054G01750,VIT_17S0000G02910,VIT_06S0004G06540,VIT_01S0127G00740	HYH.atlas.top300
6.79e-05	4.16813	67	257	7	0.027	0.104	GO:0019751	BP	4	polyol metabolic process	6	VIT_16S0050G02520,VIT_13S0067G02560,VIT_06S0004G00260,VIT_03S0091G00230,VIT_09S0054G01750,VIT_17S0000G02910,VIT_01S0127G00740	HYH.atlas.top300
3.61e-13	12.4425	228	257	22	0.086	0.096	GO:0042440	BP	4	pigment metabolic process	4	VIT_18S0164G00030,VIT_08S0007G00530,VIT_08S0007G08760,VIT_14S0128G00050,VIT_11S0016G04690,VIT_04S0008G05210,VIT_14S0060G00820,VIT_07S0104G00510,VIT_06S0004G00260,VIT_01S0010G02280,VIT_11S0016G04250,VIT_18S0122G00960,VIT_05S0062G00830,VIT_01S0127G00740,VIT_05S0020G04040,VIT_05S0020G03490,VIT_01S0011G02150,VIT_07S0031G00680,VIT_04S0043G01010,VIT_04S0023G00720,VIT_08S0007G01570,VIT_09S0018G00290	HYH.atlas.top300
0.0342	1.46597	337	257	10	0.039	0.03	GO:1901657	BP	4	glycosyl compound metabolic process	4	VIT_18S0164G00030,VIT_14S0128G00050,VIT_04S0023G03010,VIT_04S0023G03510,VIT_18S0122G00960,VIT_03S0088G01290,VIT_02S0025G01500,VIT_04S0023G00720,VIT_03S0038G04210,VIT_10S0116G01740	HYH.atlas.top300
3.59e-14	13.4449	1982	257	67	0.261	0.034	GO:0044711	BP	4	single-organism biosynthetic process	4	VIT_18S0164G00030,VIT_08S0007G00530,VIT_02S0025G00670,VIT_16S0050G02520,VIT_08S0007G08760,VIT_15S0046G00660,VIT_06S0061G00330,VIT_04S0023G02010,VIT_14S0128G00050,VIT_13S0067G02560,VIT_19S0177G00340,VIT_12S0057G00020,VIT_11S0016G04690,VIT_07S0104G01360,VIT_14S0060G00820,VIT_04S0023G03510,VIT_10S0003G04350,VIT_06S0004G02290,VIT_07S0104G00510,VIT_06S0004G00260,VIT_15S0046G00490,VIT_01S0010G02280,VIT…	HYH.atlas.top300
9.1e-14	13.041	168	257	20	0.078	0.119	GO:0046148	BP	4	pigment biosynthetic process	5	VIT_18S0164G00030,VIT_08S0007G00530,VIT_08S0007G08760,VIT_14S0128G00050,VIT_11S0016G04690,VIT_14S0060G00820,VIT_07S0104G00510,VIT_06S0004G00260,VIT_01S0010G02280,VIT_11S0016G04250,VIT_18S0122G00960,VIT_05S0062G00830,VIT_01S0127G00740,VIT_05S0020G03490,VIT_01S0011G02150,VIT_07S0031G00680,VIT_04S0043G01010,VIT_04S0023G00720,VIT_08S0007G01570,VIT_09S0018G00290	HYH.atlas.top300
9.51e-05	4.02182	863	257	26	0.101	0.03	GO:0044283	BP	4	small molecule biosynthetic process	5	VIT_18S0164G00030,VIT_08S0007G00530,VIT_02S0025G00670,VIT_16S0050G02520,VIT_14S0128G00050,VIT_13S0067G02560,VIT_14S0060G00820,VIT_04S0023G03510,VIT_10S0003G04350,VIT_06S0004G00260,VIT_03S0091G00230,VIT_09S0054G01750,VIT_11S0118G00630,VIT_10S0003G04940,VIT_18S0122G00960,VIT_19S0027G00200,VIT_17S0000G02910,VIT_06S0004G06540,VIT_01S0127G00740,VIT_03S0088G01290,VIT_07S0191G00190,VIT_18S0001G02740,VIT…	HYH.atlas.top300
0.00277	2.55752	157	257	8	0.031	0.051	GO:0046165	BP	4	alcohol biosynthetic process	6	VIT_16S0050G02520,VIT_13S0067G02560,VIT_06S0004G00260,VIT_03S0091G00230,VIT_09S0054G01750,VIT_17S0000G02910,VIT_06S0004G06540,VIT_01S0127G00740	HYH.atlas.top300
3.24e-06	5.48945	43	257	7	0.027	0.163	GO:0046173	BP	4	polyol biosynthetic process	7	VIT_16S0050G02520,VIT_13S0067G02560,VIT_06S0004G00260,VIT_03S0091G00230,VIT_09S0054G01750,VIT_17S0000G02910,VIT_01S0127G00740	HYH.atlas.top300
0.00289	2.5391	158	257	8	0.031	0.051	GO:1901659	BP	4	glycosyl compound biosynthetic process	5	VIT_18S0164G00030,VIT_14S0128G00050,VIT_04S0023G03510,VIT_03S0088G01290,VIT_02S0025G01500,VIT_04S0023G00720,VIT_03S0038G04210,VIT_10S0116G01740	HYH.atlas.top300
1.98e-06	5.70333	58	257	8	0.031	0.138	GO:0042793	BP	4	transcription from plastid promoter	5	VIT_12S0057G00020,VIT_14S0060G00820,VIT_01S0010G02280,VIT_18S0122G00830,VIT_05S0077G01010,VIT_05S0062G00830,VIT_01S0011G02150,VIT_03S0038G04210	HYH.atlas.top300
1.68e-06	5.77469	1951	257	50	0.195	0.026	GO:0055114	BP	4	oxidation-reduction process	4	VIT_18S0164G00030,VIT_05S0049G00300,VIT_08S0007G00530,VIT_08S0007G08760,VIT_11S0065G00130,VIT_14S0128G00050,VIT_12S0057G00020,VIT_06S0061G00080,VIT_18S0001G03470,VIT_08S0007G05010,VIT_04S0023G03510,VIT_19S0014G03850,VIT_15S0048G02500,VIT_16S0050G00750,VIT_12S0035G01210,VIT_09S0054G01750,VIT_06S0004G05380,VIT_04S0008G01300,VIT_19S0093G00510,VIT_06S0004G05320,VIT_04S0008G07020,VIT_02S0087G00710,VIT…	HYH.atlas.top300
0.0294	1.53165	279	257	9	0.035	0.032	GO:0019748	BP	4	secondary metabolic process	4	VIT_18S0164G00030,VIT_14S0128G00050,VIT_07S0104G01360,VIT_04S0023G03510,VIT_01S0127G00740,VIT_03S0088G01290,VIT_04S0043G01010,VIT_04S0023G00720,VIT_03S0038G04210	HYH.atlas.top300
0.0169	1.77211	125	257	6	0.023	0.048	GO:0044550	BP	4	secondary metabolite biosynthetic process	5	VIT_14S0128G00050,VIT_07S0104G01360,VIT_04S0023G03510,VIT_03S0088G01290,VIT_04S0023G00720,VIT_03S0038G04210	HYH.atlas.top300
1.16e-07	6.93554	1156	257	38	0.148	0.033	GO:0006629	BP	4	lipid metabolic process	4	VIT_18S0164G00030,VIT_08S0007G00530,VIT_08S0007G08760,VIT_15S0046G00660,VIT_14S0128G00050,VIT_19S0177G00340,VIT_12S0057G00020,VIT_11S0016G04690,VIT_14S0060G00820,VIT_06S0004G00260,VIT_15S0046G00490,VIT_01S0010G02280,VIT_09S0054G01750,VIT_18S0001G08800,VIT_19S0014G04970,VIT_11S0016G04250,VIT_18S0122G00960,VIT_06S0061G00770,VIT_06S0004G06540,VIT_19S0014G00080,VIT_05S0062G00830,VIT_01S0127G00740,VIT…	HYH.atlas.top300
3.37e-11	10.4724	701	257	34	0.132	0.049	GO:0008610	BP	4	lipid biosynthetic process	5	VIT_18S0164G00030,VIT_08S0007G00530,VIT_08S0007G08760,VIT_15S0046G00660,VIT_14S0128G00050,VIT_19S0177G00340,VIT_12S0057G00020,VIT_11S0016G04690,VIT_14S0060G00820,VIT_06S0004G00260,VIT_15S0046G00490,VIT_01S0010G02280,VIT_19S0014G04970,VIT_11S0016G04250,VIT_18S0122G00960,VIT_06S0061G00770,VIT_06S0004G06540,VIT_05S0062G00830,VIT_01S0127G00740,VIT_06S0061G00810,VIT_17S0000G06610,VIT_05S0020G03490,VIT…	HYH.atlas.top300
0.0197	1.70553	29	257	3	0.012	0.103	GO:0019216	BP	4	regulation of lipid metabolic process	5	VIT_18S0122G00960,VIT_01S0127G00740,VIT_04S0043G01010	HYH.atlas.top300
0.0319	1.49621	102	257	5	0.019	0.049	GO:0023014	BP	4	signal transduction by protein phosphorylation	4	VIT_18S0164G00030,VIT_14S0060G00820,VIT_04S0023G03510,VIT_03S0088G01290,VIT_03S0038G04210	HYH.atlas.top300
9.37e-05	4.02826	8013	257	131	0.51	0.016	GO:0044237	BP	4	cellular metabolic process	3	VIT_18S0164G00030,VIT_08S0007G00530,VIT_00S0211G00100,VIT_02S0025G00670,VIT_16S0050G02520,VIT_08S0007G08760,VIT_15S0046G00660,VIT_06S0061G00330,VIT_04S0023G02010,VIT_14S0128G00050,VIT_04S0008G01730,VIT_13S0067G02560,VIT_19S0177G00340,VIT_12S0057G00020,VIT_12S0028G01080,VIT_11S0016G04690,VIT_07S0104G01360,VIT_04S0008G05210,VIT_04S0023G03010,VIT_08S0007G05010,VIT_15S0048G01250,VIT_00S0211G00070,VIT…	HYH.atlas.top300
0.00121	2.91721	3713	257	68	0.265	0.018	GO:0046483	BP	4	heterocycle metabolic process	4	VIT_18S0164G00030,VIT_08S0007G00530,VIT_02S0025G00670,VIT_16S0050G02520,VIT_08S0007G08760,VIT_14S0128G00050,VIT_13S0067G02560,VIT_19S0177G00340,VIT_12S0057G00020,VIT_07S0104G01360,VIT_04S0008G05210,VIT_04S0023G03010,VIT_15S0048G01250,VIT_14S0060G00820,VIT_00S0211G00120,VIT_04S0023G03510,VIT_04S0008G00450,VIT_07S0104G00510,VIT_15S0048G02500,VIT_02S0025G02640,VIT_01S0010G02280,VIT_15S0046G01140,VIT…	HYH.atlas.top300
9.25e-22	21.0339	412	257	38	0.148	0.092	GO:0006091	BP	4	generation of precursor metabolites and energy	4	VIT_18S0164G00030,VIT_08S0007G00530,VIT_16S0050G02520,VIT_14S0128G00050,VIT_12S0057G00020,VIT_04S0023G03010,VIT_08S0007G05010,VIT_14S0060G00820,VIT_04S0023G03510,VIT_07S0104G00510,VIT_15S0048G02500,VIT_01S0010G02280,VIT_06S0009G01670,VIT_09S0018G01780,VIT_18S0122G00830,VIT_18S0122G00960,VIT_05S0077G01010,VIT_05S0062G00830,VIT_06S0004G07360,VIT_16S0039G02530,VIT_03S0088G01290,VIT_05S0020G03490,VIT…	HYH.atlas.top300
3.85e-10	9.41454	92	257	13	0.051	0.141	GO:0022900	BP	4	electron transport chain	5	VIT_18S0164G00030,VIT_14S0128G00050,VIT_12S0057G00020,VIT_08S0007G05010,VIT_04S0023G03510,VIT_15S0048G02500,VIT_18S0122G00960,VIT_05S0062G00830,VIT_05S0020G03490,VIT_05S0049G01760,VIT_08S0007G07480,VIT_08S0007G01570,VIT_09S0018G00290	HYH.atlas.top300
1.98e-07	6.70333	2637	257	64	0.249	0.024	GO:0006793	BP	4	phosphorus metabolic process	4	VIT_18S0164G00030,VIT_08S0007G00530,VIT_16S0050G02520,VIT_08S0007G08760,VIT_14S0128G00050,VIT_13S0067G02560,VIT_19S0177G00340,VIT_12S0057G00020,VIT_04S0023G03010,VIT_14S0060G00820,VIT_04S0023G03510,VIT_07S0104G00510,VIT_15S0048G02500,VIT_06S0004G00260,VIT_01S0010G02280,VIT_03S0091G00230,VIT_09S0054G01750,VIT_06S0009G01670,VIT_18S0072G00170,VIT_00S0229G00160,VIT_16S0022G00470,VIT_18S0122G00830,VIT…	HYH.atlas.top300
6.13e-17	16.2125	886	257	47	0.183	0.053	GO:0019637	BP	4	organophosphate metabolic process	5	VIT_18S0164G00030,VIT_08S0007G00530,VIT_16S0050G02520,VIT_08S0007G08760,VIT_14S0128G00050,VIT_13S0067G02560,VIT_19S0177G00340,VIT_12S0057G00020,VIT_04S0023G03010,VIT_14S0060G00820,VIT_04S0023G03510,VIT_07S0104G00510,VIT_15S0048G02500,VIT_06S0004G00260,VIT_01S0010G02280,VIT_03S0091G00230,VIT_09S0054G01750,VIT_06S0009G01670,VIT_00S0229G00160,VIT_16S0022G00470,VIT_19S0014G04970,VIT_11S0016G04250,VIT…	HYH.atlas.top300
7.61e-13	12.1186	576	257	33	0.128	0.057	GO:0090407	BP	4	organophosphate biosynthetic process	6	VIT_18S0164G00030,VIT_08S0007G00530,VIT_16S0050G02520,VIT_08S0007G08760,VIT_14S0128G00050,VIT_13S0067G02560,VIT_19S0177G00340,VIT_12S0057G00020,VIT_14S0060G00820,VIT_06S0004G00260,VIT_01S0010G02280,VIT_03S0091G00230,VIT_09S0054G01750,VIT_00S0229G00160,VIT_19S0014G04970,VIT_11S0016G04250,VIT_18S0122G00960,VIT_17S0000G02910,VIT_06S0061G00770,VIT_05S0062G00830,VIT_01S0127G00740,VIT_06S0061G00810,VIT…	HYH.atlas.top300
1.11e-07	6.95468	2597	257	64	0.249	0.025	GO:0006796	BP	4	phosphate-containing compound metabolic process	5	VIT_18S0164G00030,VIT_08S0007G00530,VIT_16S0050G02520,VIT_08S0007G08760,VIT_14S0128G00050,VIT_13S0067G02560,VIT_19S0177G00340,VIT_12S0057G00020,VIT_04S0023G03010,VIT_14S0060G00820,VIT_04S0023G03510,VIT_07S0104G00510,VIT_15S0048G02500,VIT_06S0004G00260,VIT_01S0010G02280,VIT_03S0091G00230,VIT_09S0054G01750,VIT_06S0009G01670,VIT_18S0072G00170,VIT_00S0229G00160,VIT_16S0022G00470,VIT_18S0122G00830,VIT…	HYH.atlas.top300
4.73e-12	11.3251	440	257	28	0.109	0.064	GO:0019693	BP	4	ribose phosphate metabolic process	6	VIT_18S0164G00030,VIT_19S0177G00340,VIT_04S0023G03010,VIT_14S0060G00820,VIT_04S0023G03510,VIT_07S0104G00510,VIT_15S0048G02500,VIT_06S0009G01670,VIT_00S0229G00160,VIT_16S0022G00470,VIT_11S0016G04250,VIT_18S0122G00960,VIT_08S0007G02970,VIT_17S0000G02910,VIT_05S0062G00830,VIT_16S0039G02530,VIT_05S0020G03490,VIT_01S0011G02150,VIT_07S0031G00680,VIT_04S0043G01010,VIT_18S0001G14090,VIT_02S0025G01500,VIT…	HYH.atlas.top300
1.22e-05	4.91364	52	257	7	0.027	0.135	GO:0043647	BP	4	inositol phosphate metabolic process	6	VIT_16S0050G02520,VIT_13S0067G02560,VIT_06S0004G00260,VIT_03S0091G00230,VIT_09S0054G01750,VIT_17S0000G02910,VIT_01S0127G00740	HYH.atlas.top300
2.31e-06	5.63639	41	257	7	0.027	0.171	GO:0033517	BP	4	myo-inositol hexakisphosphate metabolic process	7	VIT_16S0050G02520,VIT_13S0067G02560,VIT_06S0004G00260,VIT_03S0091G00230,VIT_09S0054G01750,VIT_17S0000G02910,VIT_01S0127G00740	HYH.atlas.top300
2.74e-06	5.56225	42	257	7	0.027	0.167	GO:0032958	BP	4	inositol phosphate biosynthetic process	7	VIT_16S0050G02520,VIT_13S0067G02560,VIT_06S0004G00260,VIT_03S0091G00230,VIT_09S0054G01750,VIT_17S0000G02910,VIT_01S0127G00740	HYH.atlas.top300
2.31e-06	5.63639	41	257	7	0.027	0.171	GO:0010264	BP	4	myo-inositol hexakisphosphate biosynthetic process	8	VIT_16S0050G02520,VIT_13S0067G02560,VIT_06S0004G00260,VIT_03S0091G00230,VIT_09S0054G01750,VIT_17S0000G02910,VIT_01S0127G00740	HYH.atlas.top300
0.000443	3.3536	226	257	11	0.043	0.049	GO:0016311	BP	4	dephosphorylation	6	VIT_14S0128G00050,VIT_12S0057G00020,VIT_14S0060G00820,VIT_15S0048G02500,VIT_18S0122G00830,VIT_05S0077G01010,VIT_06S0004G07360,VIT_01S0011G02150,VIT_18S0001G14090,VIT_08S0007G01570,VIT_03S0038G04210	HYH.atlas.top300
7.93e-20	19.1007	145	257	24	0.093	0.166	GO:0051156	BP	4	glucose 6-phosphate metabolic process	6	VIT_18S0164G00030,VIT_19S0177G00340,VIT_14S0060G00820,VIT_04S0023G03510,VIT_07S0104G00510,VIT_15S0048G02500,VIT_06S0009G01670,VIT_16S0022G00470,VIT_11S0016G04250,VIT_18S0122G00960,VIT_08S0007G02970,VIT_17S0000G02910,VIT_05S0062G00830,VIT_16S0039G02530,VIT_05S0020G03490,VIT_01S0011G02150,VIT_07S0031G00680,VIT_04S0043G01010,VIT_18S0001G14090,VIT_04S0023G00720,VIT_08S0056G00580,VIT_08S0007G01570,VIT…	HYH.atlas.top300
0.00305	2.5157	4121	257	72	0.28	0.017	GO:0034641	BP	4	cellular nitrogen compound metabolic process	4	VIT_18S0164G00030,VIT_08S0007G00530,VIT_02S0025G00670,VIT_16S0050G02520,VIT_08S0007G08760,VIT_14S0128G00050,VIT_13S0067G02560,VIT_19S0177G00340,VIT_12S0057G00020,VIT_07S0104G01360,VIT_04S0008G05210,VIT_04S0023G03010,VIT_15S0048G01250,VIT_14S0060G00820,VIT_00S0211G00120,VIT_04S0023G03510,VIT_04S0008G00450,VIT_07S0104G00510,VIT_15S0048G02500,VIT_16S0115G00080,VIT_02S0025G02640,VIT_01S0010G02280,VIT…	HYH.atlas.top300
3.01e-14	13.5214	276	257	25	0.097	0.091	GO:0072524	BP	4	pyridine-containing compound metabolic process	5	VIT_18S0164G00030,VIT_19S0177G00340,VIT_04S0023G03010,VIT_14S0060G00820,VIT_04S0023G03510,VIT_07S0104G00510,VIT_15S0048G02500,VIT_06S0009G01670,VIT_16S0022G00470,VIT_11S0016G04250,VIT_18S0122G00960,VIT_08S0007G02970,VIT_17S0000G02910,VIT_05S0062G00830,VIT_16S0039G02530,VIT_05S0020G03490,VIT_01S0011G02150,VIT_07S0031G00680,VIT_04S0043G01010,VIT_18S0001G14090,VIT_04S0023G00720,VIT_08S0056G00580,VIT…	HYH.atlas.top300
5.13e-10	9.28988	861	257	36	0.14	0.042	GO:0044255	BP	4	cellular lipid metabolic process	4	VIT_18S0164G00030,VIT_08S0007G00530,VIT_08S0007G08760,VIT_15S0046G00660,VIT_14S0128G00050,VIT_19S0177G00340,VIT_12S0057G00020,VIT_11S0016G04690,VIT_14S0060G00820,VIT_06S0004G00260,VIT_15S0046G00490,VIT_01S0010G02280,VIT_09S0054G01750,VIT_19S0014G04970,VIT_11S0016G04250,VIT_18S0122G00960,VIT_06S0061G00770,VIT_06S0004G06540,VIT_05S0062G00830,VIT_01S0127G00740,VIT_06S0061G00810,VIT_17S0000G06610,VIT…	HYH.atlas.top300
2.86e-17	16.5436	324	257	30	0.117	0.093	GO:0006720	BP	4	isoprenoid metabolic process	5	VIT_18S0164G00030,VIT_08S0007G00530,VIT_08S0007G08760,VIT_14S0128G00050,VIT_19S0177G00340,VIT_12S0057G00020,VIT_11S0016G04690,VIT_14S0060G00820,VIT_06S0004G00260,VIT_01S0010G02280,VIT_19S0014G04970,VIT_11S0016G04250,VIT_18S0122G00960,VIT_06S0061G00770,VIT_06S0004G06540,VIT_05S0062G00830,VIT_01S0127G00740,VIT_17S0000G06610,VIT_05S0020G03490,VIT_01S0011G02150,VIT_07S0031G00680,VIT_10S0116G00410,VIT…	HYH.atlas.top300
7.21e-09	8.14206	164	257	15	0.058	0.091	GO:0006721	BP	4	terpenoid metabolic process	6	VIT_08S0007G08760,VIT_14S0128G00050,VIT_11S0016G04690,VIT_14S0060G00820,VIT_06S0004G00260,VIT_01S0010G02280,VIT_11S0016G04250,VIT_01S0127G00740,VIT_01S0011G02150,VIT_07S0031G00680,VIT_10S0116G00410,VIT_04S0043G01010,VIT_04S0023G00720,VIT_08S0007G01570,VIT_09S0018G00290	HYH.atlas.top300
1.88e-11	10.7258	90	257	14	0.054	0.156	GO:0016108	BP	4	tetraterpenoid metabolic process	7	VIT_08S0007G08760,VIT_14S0128G00050,VIT_11S0016G04690,VIT_14S0060G00820,VIT_06S0004G00260,VIT_01S0010G02280,VIT_11S0016G04250,VIT_01S0127G00740,VIT_01S0011G02150,VIT_07S0031G00680,VIT_04S0043G01010,VIT_04S0023G00720,VIT_08S0007G01570,VIT_09S0018G00290	HYH.atlas.top300
1.88e-11	10.7258	90	257	14	0.054	0.156	GO:0016116	BP	4	carotenoid metabolic process	8	VIT_08S0007G08760,VIT_14S0128G00050,VIT_11S0016G04690,VIT_14S0060G00820,VIT_06S0004G00260,VIT_01S0010G02280,VIT_11S0016G04250,VIT_01S0127G00740,VIT_01S0011G02150,VIT_07S0031G00680,VIT_04S0043G01010,VIT_04S0023G00720,VIT_08S0007G01570,VIT_09S0018G00290	HYH.atlas.top300
0.00299	2.52433	198	257	9	0.035	0.045	GO:0046486	BP	4	glycerolipid metabolic process	5	VIT_15S0046G00660,VIT_19S0177G00340,VIT_12S0057G00020,VIT_15S0046G00490,VIT_06S0061G00810,VIT_07S0005G04400,VIT_04S0043G01010,VIT_15S0046G00590,VIT_06S0080G01100	HYH.atlas.top300
4.14e-11	10.383	349	257	24	0.093	0.069	GO:0006644	BP	4	phospholipid metabolic process	5	VIT_18S0164G00030,VIT_08S0007G00530,VIT_08S0007G08760,VIT_14S0128G00050,VIT_19S0177G00340,VIT_12S0057G00020,VIT_14S0060G00820,VIT_01S0010G02280,VIT_19S0014G04970,VIT_11S0016G04250,VIT_18S0122G00960,VIT_06S0061G00770,VIT_05S0062G00830,VIT_01S0127G00740,VIT_06S0061G00810,VIT_17S0000G06610,VIT_05S0020G03490,VIT_07S0005G04400,VIT_04S0043G01010,VIT_01S0244G00030,VIT_01S0011G00850,VIT_06S0080G01100,VIT…	HYH.atlas.top300
1.55e-15	14.8097	176	257	22	0.086	0.125	GO:0046490	BP	4	isopentenyl diphosphate metabolic process	6	VIT_18S0164G00030,VIT_08S0007G00530,VIT_08S0007G08760,VIT_14S0128G00050,VIT_19S0177G00340,VIT_12S0057G00020,VIT_14S0060G00820,VIT_01S0010G02280,VIT_19S0014G04970,VIT_11S0016G04250,VIT_18S0122G00960,VIT_06S0061G00770,VIT_05S0062G00830,VIT_01S0127G00740,VIT_17S0000G06610,VIT_05S0020G03490,VIT_07S0005G04400,VIT_04S0043G01010,VIT_01S0244G00030,VIT_01S0011G00850,VIT_04S0023G00720,VIT_01S0026G01930	HYH.atlas.top300
1.22e-07	6.91364	1362	257	42	0.163	0.031	GO:0006082	BP	4	organic acid metabolic process	4	VIT_18S0164G00030,VIT_08S0007G00530,VIT_00S0211G00100,VIT_02S0025G00670,VIT_08S0007G08760,VIT_14S0128G00050,VIT_19S0177G00340,VIT_12S0057G00020,VIT_04S0023G03010,VIT_00S0211G00070,VIT_14S0060G00820,VIT_00S0211G00120,VIT_04S0023G03510,VIT_10S0003G04350,VIT_00S0211G00160,VIT_01S0010G02280,VIT_09S0054G01750,VIT_10S0003G00640,VIT_04S0008G01300,VIT_11S0118G00630,VIT_19S0014G04970,VIT_11S0016G04250,VIT…	HYH.atlas.top300
1.19e-07	6.92445	1361	257	42	0.163	0.031	GO:0043436	BP	4	oxoacid metabolic process	5	VIT_18S0164G00030,VIT_08S0007G00530,VIT_00S0211G00100,VIT_02S0025G00670,VIT_08S0007G08760,VIT_14S0128G00050,VIT_19S0177G00340,VIT_12S0057G00020,VIT_04S0023G03010,VIT_00S0211G00070,VIT_14S0060G00820,VIT_00S0211G00120,VIT_04S0023G03510,VIT_10S0003G04350,VIT_00S0211G00160,VIT_01S0010G02280,VIT_09S0054G01750,VIT_10S0003G00640,VIT_04S0008G01300,VIT_11S0118G00630,VIT_19S0014G04970,VIT_11S0016G04250,VIT…	HYH.atlas.top300
1.63e-07	6.78781	1324	257	41	0.16	0.031	GO:0019752	BP	4	carboxylic acid metabolic process	6	VIT_18S0164G00030,VIT_08S0007G00530,VIT_00S0211G00100,VIT_02S0025G00670,VIT_08S0007G08760,VIT_14S0128G00050,VIT_19S0177G00340,VIT_12S0057G00020,VIT_04S0023G03010,VIT_00S0211G00070,VIT_14S0060G00820,VIT_00S0211G00120,VIT_04S0023G03510,VIT_10S0003G04350,VIT_00S0211G00160,VIT_01S0010G02280,VIT_09S0054G01750,VIT_10S0003G00640,VIT_04S0008G01300,VIT_11S0118G00630,VIT_19S0014G04970,VIT_11S0016G04250,VIT…	HYH.atlas.top300
5.88e-06	5.23062	785	257	27	0.105	0.034	GO:0032787	BP	4	monocarboxylic acid metabolic process	7	VIT_18S0164G00030,VIT_08S0007G00530,VIT_02S0025G00670,VIT_08S0007G08760,VIT_14S0128G00050,VIT_19S0177G00340,VIT_12S0057G00020,VIT_04S0023G03010,VIT_14S0060G00820,VIT_04S0023G03510,VIT_01S0010G02280,VIT_09S0054G01750,VIT_19S0014G04970,VIT_11S0016G04250,VIT_18S0122G00960,VIT_06S0061G00770,VIT_05S0062G00830,VIT_01S0127G00740,VIT_03S0088G01290,VIT_17S0000G06610,VIT_05S0020G03490,VIT_07S0005G04400,VIT…	HYH.atlas.top300
1.24e-11	10.9066	300	257	23	0.089	0.077	GO:0006090	BP	4	pyruvate metabolic process	8	VIT_18S0164G00030,VIT_08S0007G00530,VIT_08S0007G08760,VIT_14S0128G00050,VIT_19S0177G00340,VIT_12S0057G00020,VIT_04S0023G03010,VIT_14S0060G00820,VIT_01S0010G02280,VIT_19S0014G04970,VIT_11S0016G04250,VIT_18S0122G00960,VIT_06S0061G00770,VIT_05S0062G00830,VIT_01S0127G00740,VIT_17S0000G06610,VIT_05S0020G03490,VIT_07S0005G04400,VIT_04S0043G01010,VIT_01S0244G00030,VIT_01S0011G00850,VIT_04S0023G00720,VIT…	HYH.atlas.top300
0.000935	3.02919	618	257	19	0.074	0.031	GO:0006520	BP	4	cellular amino acid metabolic process	7	VIT_00S0211G00100,VIT_02S0025G00670,VIT_14S0128G00050,VIT_00S0211G00070,VIT_00S0211G00120,VIT_10S0003G04350,VIT_00S0211G00160,VIT_10S0003G00640,VIT_04S0008G01300,VIT_11S0118G00630,VIT_18S0122G00960,VIT_19S0027G00200,VIT_01S0127G00740,VIT_03S0088G01290,VIT_00S0211G00090,VIT_02S0012G01120,VIT_18S0001G02740,VIT_04S0043G01010,VIT_05S0020G04070	HYH.atlas.top300
1.22e-05	4.91364	407	257	18	0.07	0.044	GO:1901605	BP	4	alpha-amino acid metabolic process	8	VIT_00S0211G00100,VIT_02S0025G00670,VIT_14S0128G00050,VIT_00S0211G00070,VIT_00S0211G00120,VIT_10S0003G04350,VIT_00S0211G00160,VIT_10S0003G00640,VIT_04S0008G01300,VIT_18S0122G00960,VIT_19S0027G00200,VIT_01S0127G00740,VIT_03S0088G01290,VIT_00S0211G00090,VIT_02S0012G01120,VIT_18S0001G02740,VIT_04S0043G01010,VIT_05S0020G04070	HYH.atlas.top300
6.08e-09	8.2161	162	257	15	0.058	0.093	GO:0009069	BP	4	serine family amino acid metabolic process	9	VIT_00S0211G00100,VIT_14S0128G00050,VIT_00S0211G00070,VIT_00S0211G00120,VIT_10S0003G04350,VIT_00S0211G00160,VIT_04S0008G01300,VIT_18S0122G00960,VIT_19S0027G00200,VIT_01S0127G00740,VIT_03S0088G01290,VIT_00S0211G00090,VIT_02S0012G01120,VIT_18S0001G02740,VIT_04S0043G01010	HYH.atlas.top300
1.55e-08	7.80967	46	257	9	0.035	0.196	GO:0006544	BP	4	glycine metabolic process	10	VIT_00S0211G00100,VIT_00S0211G00070,VIT_00S0211G00120,VIT_00S0211G00160,VIT_04S0008G01300,VIT_01S0127G00740,VIT_00S0211G00090,VIT_02S0012G01120,VIT_04S0043G01010	HYH.atlas.top300
0.000181	3.74232	33	257	5	0.019	0.152	GO:0006563	BP	4	L-serine metabolic process	10	VIT_00S0211G00100,VIT_00S0211G00070,VIT_00S0211G00120,VIT_00S0211G00160,VIT_00S0211G00090	HYH.atlas.top300
0.00582	2.23508	101	257	6	0.023	0.059	GO:0009063	BP	4	cellular amino acid catabolic process	8	VIT_02S0025G00670,VIT_10S0003G00640,VIT_04S0008G01300,VIT_01S0127G00740,VIT_02S0012G01120,VIT_04S0043G01010	HYH.atlas.top300
0.00473	2.32514	97	257	6	0.023	0.062	GO:1901606	BP	4	alpha-amino acid catabolic process	9	VIT_02S0025G00670,VIT_10S0003G00640,VIT_04S0008G01300,VIT_01S0127G00740,VIT_02S0012G01120,VIT_04S0043G01010	HYH.atlas.top300
0.00289	2.5391	34	257	4	0.016	0.118	GO:0009071	BP	4	serine family amino acid catabolic process	10	VIT_04S0008G01300,VIT_01S0127G00740,VIT_02S0012G01120,VIT_04S0043G01010	HYH.atlas.top300
0.00228	2.64207	32	257	4	0.016	0.125	GO:0006546	BP	4	glycine catabolic process	11	VIT_04S0008G01300,VIT_01S0127G00740,VIT_02S0012G01120,VIT_04S0043G01010	HYH.atlas.top300
0.00223	2.6517	363	257	13	0.051	0.036	GO:0006790	BP	4	sulfur compound metabolic process	4	VIT_18S0164G00030,VIT_14S0128G00050,VIT_04S0023G03510,VIT_10S0003G04350,VIT_18S0122G00960,VIT_19S0027G00200,VIT_01S0127G00740,VIT_03S0088G01290,VIT_18S0001G02740,VIT_04S0043G01010,VIT_04S0023G00720,VIT_03S0038G04210,VIT_05S0020G04070	HYH.atlas.top300
0.00121	2.91721	75	257	6	0.023	0.08	GO:0016143	BP	4	S-glycoside metabolic process	5	VIT_18S0164G00030,VIT_14S0128G00050,VIT_04S0023G03510,VIT_03S0088G01290,VIT_04S0023G00720,VIT_03S0038G04210	HYH.atlas.top300
0.00121	2.91721	75	257	6	0.023	0.08	GO:0019757	BP	4	glycosinolate metabolic process	6	VIT_18S0164G00030,VIT_14S0128G00050,VIT_04S0023G03510,VIT_03S0088G01290,VIT_04S0023G00720,VIT_03S0038G04210	HYH.atlas.top300
0.00121	2.91721	75	257	6	0.023	0.08	GO:0019760	BP	4	glucosinolate metabolic process	7	VIT_18S0164G00030,VIT_14S0128G00050,VIT_04S0023G03510,VIT_03S0088G01290,VIT_04S0023G00720,VIT_03S0038G04210	HYH.atlas.top300
0.00231	2.63639	191	257	9	0.035	0.047	GO:0000096	BP	4	sulfur amino acid metabolic process	5	VIT_14S0128G00050,VIT_10S0003G04350,VIT_18S0122G00960,VIT_19S0027G00200,VIT_01S0127G00740,VIT_03S0088G01290,VIT_18S0001G02740,VIT_04S0043G01010,VIT_05S0020G04070	HYH.atlas.top300
0.00983	2.00745	112	257	6	0.023	0.054	GO:0006534	BP	4	cysteine metabolic process	6	VIT_14S0128G00050,VIT_10S0003G04350,VIT_18S0122G00960,VIT_19S0027G00200,VIT_03S0088G01290,VIT_18S0001G02740	HYH.atlas.top300
1.03e-39	38.9872	288	257	48	0.187	0.167	GO:0015979	BP	4	photosynthesis	4	VIT_18S0164G00030,VIT_08S0007G00530,VIT_16S0050G02520,VIT_14S0128G00050,VIT_04S0008G01730,VIT_12S0057G00020,VIT_12S0028G01080,VIT_14S0060G00820,VIT_04S0023G03510,VIT_10S0003G04350,VIT_19S0014G03850,VIT_07S0104G00510,VIT_15S0048G02500,VIT_06S0004G00260,VIT_01S0010G02280,VIT_06S0009G01670,VIT_09S0018G01780,VIT_18S0122G00830,VIT_11S0016G04250,VIT_18S0122G00960,VIT_05S0077G01010,VIT_19S0027G00200,VIT…	HYH.atlas.top300
1.01e-28	27.9957	212	257	35	0.136	0.165	GO:0019684	BP	4	photosynthesis, light reaction	5	VIT_18S0164G00030,VIT_08S0007G00530,VIT_16S0050G02520,VIT_14S0128G00050,VIT_12S0057G00020,VIT_14S0060G00820,VIT_04S0023G03510,VIT_07S0104G00510,VIT_15S0048G02500,VIT_01S0010G02280,VIT_06S0009G01670,VIT_09S0018G01780,VIT_18S0122G00830,VIT_18S0122G00960,VIT_05S0077G01010,VIT_05S0062G00830,VIT_06S0004G07360,VIT_16S0039G02530,VIT_03S0088G01290,VIT_01S0011G02150,VIT_05S0049G01760,VIT_18S0001G02740,VIT…	HYH.atlas.top300
0.0178	1.74958	28	257	3	0.012	0.107	GO:0009765	BP	4	photosynthesis, light harvesting	6	VIT_14S0128G00050,VIT_18S0001G14090,VIT_12S0028G00320	HYH.atlas.top300
1.77e-10	9.75203	54	257	11	0.043	0.204	GO:0009767	BP	4	photosynthetic electron transport chain	6	VIT_18S0164G00030,VIT_14S0128G00050,VIT_12S0057G00020,VIT_04S0023G03510,VIT_15S0048G02500,VIT_18S0122G00960,VIT_05S0062G00830,VIT_05S0049G01760,VIT_08S0007G07480,VIT_08S0007G01570,VIT_09S0018G00290	HYH.atlas.top300
4.5e-13	12.3468	33	257	11	0.043	0.333	GO:0009773	BP	4	photosynthetic electron transport in photosystem I	7	VIT_18S0164G00030,VIT_14S0128G00050,VIT_12S0057G00020,VIT_04S0023G03510,VIT_15S0048G02500,VIT_18S0122G00960,VIT_05S0062G00830,VIT_05S0049G01760,VIT_08S0007G07480,VIT_08S0007G01570,VIT_09S0018G00290	HYH.atlas.top300
9.85e-24	23.0066	115	257	25	0.097	0.217	GO:0010207	BP	4	photosystem II assembly	6	VIT_18S0164G00030,VIT_16S0050G02520,VIT_14S0128G00050,VIT_12S0057G00020,VIT_14S0060G00820,VIT_04S0023G03510,VIT_07S0104G00510,VIT_15S0048G02500,VIT_01S0010G02280,VIT_06S0009G01670,VIT_18S0122G00830,VIT_18S0122G00960,VIT_05S0077G01010,VIT_06S0004G07360,VIT_16S0039G02530,VIT_01S0011G02150,VIT_18S0001G02740,VIT_07S0005G04400,VIT_01S0244G00030,VIT_08S0007G00780,VIT_18S0001G14090,VIT_08S0007G01570,VIT…	HYH.atlas.top300
4.49e-16	15.3478	538	257	36	0.14	0.067	GO:0051186	BP	4	cofactor metabolic process	4	VIT_18S0164G00030,VIT_08S0007G00530,VIT_08S0007G08760,VIT_14S0128G00050,VIT_19S0177G00340,VIT_04S0023G03010,VIT_14S0060G00820,VIT_00S0211G00120,VIT_04S0023G03510,VIT_07S0104G00510,VIT_15S0048G02500,VIT_01S0010G02280,VIT_06S0009G01670,VIT_16S0022G00470,VIT_11S0016G04250,VIT_10S0003G04940,VIT_18S0122G00960,VIT_08S0007G02970,VIT_17S0000G02910,VIT_06S0004G06540,VIT_05S0062G00830,VIT_01S0127G00740,VIT…	HYH.atlas.top300
4.95e-14	13.3054	426	257	30	0.117	0.07	GO:0006732	BP	4	coenzyme metabolic process	5	VIT_18S0164G00030,VIT_19S0177G00340,VIT_04S0023G03010,VIT_14S0060G00820,VIT_00S0211G00120,VIT_04S0023G03510,VIT_07S0104G00510,VIT_15S0048G02500,VIT_06S0009G01670,VIT_16S0022G00470,VIT_11S0016G04250,VIT_10S0003G04940,VIT_18S0122G00960,VIT_08S0007G02970,VIT_17S0000G02910,VIT_06S0004G06540,VIT_05S0062G00830,VIT_01S0127G00740,VIT_16S0039G02530,VIT_05S0020G03490,VIT_01S0011G02150,VIT_07S0031G00680,VIT…	HYH.atlas.top300
2.59e-16	15.5867	298	257	28	0.109	0.094	GO:0006733	BP	4	oxidoreduction coenzyme metabolic process	6	VIT_18S0164G00030,VIT_19S0177G00340,VIT_04S0023G03010,VIT_14S0060G00820,VIT_04S0023G03510,VIT_07S0104G00510,VIT_15S0048G02500,VIT_06S0009G01670,VIT_16S0022G00470,VIT_11S0016G04250,VIT_18S0122G00960,VIT_08S0007G02970,VIT_17S0000G02910,VIT_06S0004G06540,VIT_05S0062G00830,VIT_01S0127G00740,VIT_16S0039G02530,VIT_05S0020G03490,VIT_01S0011G02150,VIT_07S0031G00680,VIT_04S0043G01010,VIT_11S0016G00760,VIT…	HYH.atlas.top300
0.00047	3.3279	154	257	9	0.035	0.058	GO:0072593	BP	4	reactive oxygen species metabolic process	4	VIT_18S0164G00030,VIT_08S0007G08760,VIT_14S0060G00820,VIT_04S0023G03510,VIT_18S0122G00960,VIT_03S0088G01290,VIT_01S0011G02150,VIT_07S0104G00730,VIT_10S0116G01740	HYH.atlas.top300
0.000105	3.97881	127	257	9	0.035	0.071	GO:0042743	BP	4	hydrogen peroxide metabolic process	5	VIT_18S0164G00030,VIT_08S0007G08760,VIT_14S0060G00820,VIT_04S0023G03510,VIT_18S0122G00960,VIT_03S0088G01290,VIT_01S0011G02150,VIT_07S0104G00730,VIT_10S0116G01740	HYH.atlas.top300
0.00294	2.53165	59	257	5	0.019	0.085	GO:2000377	BP	4	regulation of reactive oxygen species metabolic process	5	VIT_18S0164G00030,VIT_14S0060G00820,VIT_04S0023G03510,VIT_03S0088G01290,VIT_07S0104G00730	HYH.atlas.top300
0.00179	2.74715	53	257	5	0.019	0.094	GO:0010310	BP	4	regulation of hydrogen peroxide metabolic process	6	VIT_18S0164G00030,VIT_14S0060G00820,VIT_04S0023G03510,VIT_03S0088G01290,VIT_07S0104G00730	HYH.atlas.top300
0.00358	2.44612	3859	257	68	0.265	0.018	GO:0006725	BP	4	cellular aromatic compound metabolic process	4	VIT_18S0164G00030,VIT_08S0007G00530,VIT_02S0025G00670,VIT_16S0050G02520,VIT_08S0007G08760,VIT_14S0128G00050,VIT_13S0067G02560,VIT_19S0177G00340,VIT_12S0057G00020,VIT_07S0104G01360,VIT_04S0008G05210,VIT_04S0023G03010,VIT_15S0048G01250,VIT_14S0060G00820,VIT_00S0211G00120,VIT_04S0023G03510,VIT_04S0008G00450,VIT_07S0104G00510,VIT_15S0048G02500,VIT_02S0025G02640,VIT_01S0010G02280,VIT_15S0046G01140,VIT…	HYH.atlas.top300
0.0259	1.5867	97	257	5	0.019	0.052	GO:0042537	BP	4	benzene-containing compound metabolic process	5	VIT_18S0164G00030,VIT_08S0007G00530,VIT_14S0060G00820,VIT_04S0023G03510,VIT_03S0088G01290	HYH.atlas.top300
0.00523	2.2815	67	257	5	0.019	0.075	GO:0018958	BP	4	phenol-containing compound metabolic process	5	VIT_18S0164G00030,VIT_08S0007G00530,VIT_14S0060G00820,VIT_04S0023G03510,VIT_03S0088G01290	HYH.atlas.top300
0.00342	2.46597	61	257	5	0.019	0.082	GO:0009696	BP	4	salicylic acid metabolic process	6	VIT_18S0164G00030,VIT_08S0007G00530,VIT_14S0060G00820,VIT_04S0023G03510,VIT_03S0088G01290	HYH.atlas.top300
0.00426	2.37059	64	257	5	0.019	0.078	GO:0046189	BP	4	phenol-containing compound biosynthetic process	6	VIT_18S0164G00030,VIT_08S0007G00530,VIT_14S0060G00820,VIT_04S0023G03510,VIT_03S0088G01290	HYH.atlas.top300
6.17e-12	11.2097	162	257	18	0.07	0.111	GO:0033013	BP	4	tetrapyrrole metabolic process	5	VIT_18S0164G00030,VIT_08S0007G00530,VIT_08S0007G08760,VIT_14S0128G00050,VIT_14S0060G00820,VIT_07S0104G00510,VIT_01S0010G02280,VIT_11S0016G04250,VIT_18S0122G00960,VIT_05S0062G00830,VIT_01S0127G00740,VIT_05S0020G04040,VIT_05S0020G03490,VIT_01S0011G02150,VIT_07S0031G00680,VIT_04S0043G01010,VIT_05S0051G00070,VIT_08S0007G01570	HYH.atlas.top300
4.47e-12	11.3497	159	257	18	0.07	0.113	GO:0006778	BP	4	porphyrin-containing compound metabolic process	6	VIT_18S0164G00030,VIT_08S0007G00530,VIT_08S0007G08760,VIT_14S0128G00050,VIT_14S0060G00820,VIT_07S0104G00510,VIT_01S0010G02280,VIT_11S0016G04250,VIT_18S0122G00960,VIT_05S0062G00830,VIT_01S0127G00740,VIT_05S0020G04040,VIT_05S0020G03490,VIT_01S0011G02150,VIT_07S0031G00680,VIT_04S0043G01010,VIT_05S0051G00070,VIT_08S0007G01570	HYH.atlas.top300
1.13e-13	12.9469	129	257	18	0.07	0.14	GO:0015994	BP	4	chlorophyll metabolic process	7	VIT_18S0164G00030,VIT_08S0007G00530,VIT_08S0007G08760,VIT_14S0128G00050,VIT_14S0060G00820,VIT_07S0104G00510,VIT_01S0010G02280,VIT_11S0016G04250,VIT_18S0122G00960,VIT_05S0062G00830,VIT_01S0127G00740,VIT_05S0020G04040,VIT_05S0020G03490,VIT_01S0011G02150,VIT_07S0031G00680,VIT_04S0043G01010,VIT_05S0051G00070,VIT_08S0007G01570	HYH.atlas.top300
0.0456	1.34104	1	257	1	0.004	1	GO:0033354	BP	4	chlorophyll cycle	8	VIT_05S0051G00070	HYH.atlas.top300
0.0071	2.14874	3462	257	61	0.237	0.018	GO:0006139	BP	4	nucleobase-containing compound metabolic process	5	VIT_18S0164G00030,VIT_08S0007G00530,VIT_16S0050G02520,VIT_14S0128G00050,VIT_13S0067G02560,VIT_19S0177G00340,VIT_12S0057G00020,VIT_07S0104G01360,VIT_04S0008G05210,VIT_04S0023G03010,VIT_15S0048G01250,VIT_14S0060G00820,VIT_04S0023G03510,VIT_04S0008G00450,VIT_07S0104G00510,VIT_15S0048G02500,VIT_02S0025G02640,VIT_01S0010G02280,VIT_15S0046G01140,VIT_18S0001G08800,VIT_06S0009G01670,VIT_00S0229G00160,VIT…	HYH.atlas.top300
8.07e-10	9.09313	586	257	29	0.113	0.049	GO:0055086	BP	4	nucleobase-containing small molecule metabolic process	6	VIT_18S0164G00030,VIT_19S0177G00340,VIT_04S0023G03010,VIT_14S0060G00820,VIT_04S0023G03510,VIT_07S0104G00510,VIT_15S0048G02500,VIT_06S0009G01670,VIT_00S0229G00160,VIT_16S0022G00470,VIT_11S0016G04250,VIT_18S0122G00960,VIT_08S0007G02970,VIT_17S0000G02910,VIT_05S0062G00830,VIT_01S0127G00740,VIT_16S0039G02530,VIT_05S0020G03490,VIT_01S0011G02150,VIT_07S0031G00680,VIT_04S0043G01010,VIT_18S0001G14090,VIT…	HYH.atlas.top300
1.45e-10	9.83863	545	257	29	0.113	0.053	GO:0006753	BP	4	nucleoside phosphate metabolic process	7	VIT_18S0164G00030,VIT_19S0177G00340,VIT_04S0023G03010,VIT_14S0060G00820,VIT_04S0023G03510,VIT_07S0104G00510,VIT_15S0048G02500,VIT_06S0009G01670,VIT_00S0229G00160,VIT_16S0022G00470,VIT_11S0016G04250,VIT_18S0122G00960,VIT_08S0007G02970,VIT_17S0000G02910,VIT_05S0062G00830,VIT_01S0127G00740,VIT_16S0039G02530,VIT_05S0020G03490,VIT_01S0011G02150,VIT_07S0031G00680,VIT_04S0043G01010,VIT_18S0001G14090,VIT…	HYH.atlas.top300
1.12e-10	9.95078	539	257	29	0.113	0.054	GO:0009117	BP	4	nucleotide metabolic process	8	VIT_18S0164G00030,VIT_19S0177G00340,VIT_04S0023G03010,VIT_14S0060G00820,VIT_04S0023G03510,VIT_07S0104G00510,VIT_15S0048G02500,VIT_06S0009G01670,VIT_00S0229G00160,VIT_16S0022G00470,VIT_11S0016G04250,VIT_18S0122G00960,VIT_08S0007G02970,VIT_17S0000G02910,VIT_05S0062G00830,VIT_01S0127G00740,VIT_16S0039G02530,VIT_05S0020G03490,VIT_01S0011G02150,VIT_07S0031G00680,VIT_04S0043G01010,VIT_18S0001G14090,VIT…	HYH.atlas.top300
1.52e-14	13.8182	268	257	25	0.097	0.093	GO:0019362	BP	4	pyridine nucleotide metabolic process	9	VIT_18S0164G00030,VIT_19S0177G00340,VIT_04S0023G03010,VIT_14S0060G00820,VIT_04S0023G03510,VIT_07S0104G00510,VIT_15S0048G02500,VIT_06S0009G01670,VIT_16S0022G00470,VIT_11S0016G04250,VIT_18S0122G00960,VIT_08S0007G02970,VIT_17S0000G02910,VIT_05S0062G00830,VIT_16S0039G02530,VIT_05S0020G03490,VIT_01S0011G02150,VIT_07S0031G00680,VIT_04S0043G01010,VIT_18S0001G14090,VIT_04S0023G00720,VIT_08S0056G00580,VIT…	HYH.atlas.top300
1.52e-14	13.8182	268	257	25	0.097	0.093	GO:0046496	BP	4	nicotinamide nucleotide metabolic process	10	VIT_18S0164G00030,VIT_19S0177G00340,VIT_04S0023G03010,VIT_14S0060G00820,VIT_04S0023G03510,VIT_07S0104G00510,VIT_15S0048G02500,VIT_06S0009G01670,VIT_16S0022G00470,VIT_11S0016G04250,VIT_18S0122G00960,VIT_08S0007G02970,VIT_17S0000G02910,VIT_05S0062G00830,VIT_16S0039G02530,VIT_05S0020G03490,VIT_01S0011G02150,VIT_07S0031G00680,VIT_04S0043G01010,VIT_18S0001G14090,VIT_04S0023G00720,VIT_08S0056G00580,VIT…	HYH.atlas.top300
1.55e-19	18.8097	149	257	24	0.093	0.161	GO:0006739	BP	4	NADP metabolic process	11	VIT_18S0164G00030,VIT_19S0177G00340,VIT_14S0060G00820,VIT_04S0023G03510,VIT_07S0104G00510,VIT_15S0048G02500,VIT_06S0009G01670,VIT_16S0022G00470,VIT_11S0016G04250,VIT_18S0122G00960,VIT_08S0007G02970,VIT_17S0000G02910,VIT_05S0062G00830,VIT_16S0039G02530,VIT_05S0020G03490,VIT_01S0011G02150,VIT_07S0031G00680,VIT_04S0043G01010,VIT_18S0001G14090,VIT_04S0023G00720,VIT_08S0056G00580,VIT_08S0007G01570,VIT…	HYH.atlas.top300
0.00161	2.79317	4316	257	76	0.296	0.018	GO:0044249	BP	4	cellular biosynthetic process	4	VIT_18S0164G00030,VIT_08S0007G00530,VIT_02S0025G00670,VIT_16S0050G02520,VIT_08S0007G08760,VIT_15S0046G00660,VIT_06S0061G00330,VIT_04S0023G02010,VIT_14S0128G00050,VIT_13S0067G02560,VIT_19S0177G00340,VIT_12S0057G00020,VIT_11S0016G04690,VIT_07S0104G01360,VIT_04S0008G05210,VIT_15S0048G01250,VIT_14S0060G00820,VIT_04S0023G03510,VIT_10S0003G04350,VIT_06S0004G02290,VIT_07S0104G00510,VIT_16S0115G00080,VIT…	HYH.atlas.top300
0.0101	1.99568	23	257	3	0.012	0.13	GO:0042181	BP	4	ketone biosynthetic process	5	VIT_10S0003G04940,VIT_06S0004G06540,VIT_11S0016G00760	HYH.atlas.top300
0.0217	1.66354	638	257	16	0.062	0.025	GO:0016053	BP	4	organic acid biosynthetic process	5	VIT_18S0164G00030,VIT_08S0007G00530,VIT_02S0025G00670,VIT_14S0128G00050,VIT_14S0060G00820,VIT_04S0023G03510,VIT_10S0003G04350,VIT_11S0118G00630,VIT_18S0122G00960,VIT_19S0027G00200,VIT_01S0127G00740,VIT_03S0088G01290,VIT_18S0001G02740,VIT_04S0043G01010,VIT_01S0244G00030,VIT_05S0020G04070	HYH.atlas.top300
0.0217	1.66354	638	257	16	0.062	0.025	GO:0046394	BP	4	carboxylic acid biosynthetic process	6	VIT_18S0164G00030,VIT_08S0007G00530,VIT_02S0025G00670,VIT_14S0128G00050,VIT_14S0060G00820,VIT_04S0023G03510,VIT_10S0003G04350,VIT_11S0118G00630,VIT_18S0122G00960,VIT_19S0027G00200,VIT_01S0127G00740,VIT_03S0088G01290,VIT_18S0001G02740,VIT_04S0043G01010,VIT_01S0244G00030,VIT_05S0020G04070	HYH.atlas.top300
0.00742	2.1296	317	257	11	0.043	0.035	GO:0072330	BP	4	monocarboxylic acid biosynthetic process	7	VIT_18S0164G00030,VIT_08S0007G00530,VIT_02S0025G00670,VIT_14S0128G00050,VIT_14S0060G00820,VIT_04S0023G03510,VIT_18S0122G00960,VIT_01S0127G00740,VIT_03S0088G01290,VIT_04S0043G01010,VIT_01S0244G00030	HYH.atlas.top300
0.00294	2.53165	59	257	5	0.019	0.085	GO:0009697	BP	4	salicylic acid biosynthetic process	8	VIT_18S0164G00030,VIT_08S0007G00530,VIT_14S0060G00820,VIT_04S0023G03510,VIT_03S0088G01290	HYH.atlas.top300
0.0463	1.33442	353	257	10	0.039	0.028	GO:0008652	BP	4	cellular amino acid biosynthetic process	7	VIT_14S0128G00050,VIT_10S0003G04350,VIT_11S0118G00630,VIT_18S0122G00960,VIT_19S0027G00200,VIT_01S0127G00740,VIT_03S0088G01290,VIT_18S0001G02740,VIT_04S0043G01010,VIT_05S0020G04070	HYH.atlas.top300
9.44e-11	10.025	216	257	19	0.074	0.088	GO:0051188	BP	4	cofactor biosynthetic process	5	VIT_18S0164G00030,VIT_08S0007G00530,VIT_08S0007G08760,VIT_14S0128G00050,VIT_14S0060G00820,VIT_07S0104G00510,VIT_01S0010G02280,VIT_11S0016G04250,VIT_10S0003G04940,VIT_18S0122G00960,VIT_06S0004G06540,VIT_05S0062G00830,VIT_01S0127G00740,VIT_05S0020G03490,VIT_01S0011G02150,VIT_07S0031G00680,VIT_04S0043G01010,VIT_11S0016G00760,VIT_08S0007G01570	HYH.atlas.top300
0.000799	3.09745	283	257	12	0.047	0.042	GO:0044272	BP	4	sulfur compound biosynthetic process	5	VIT_14S0128G00050,VIT_04S0023G03510,VIT_10S0003G04350,VIT_18S0122G00960,VIT_19S0027G00200,VIT_01S0127G00740,VIT_03S0088G01290,VIT_18S0001G02740,VIT_04S0043G01010,VIT_04S0023G00720,VIT_03S0038G04210,VIT_05S0020G04070	HYH.atlas.top300
0.00489	2.31069	66	257	5	0.019	0.076	GO:0016144	BP	4	S-glycoside biosynthetic process	6	VIT_14S0128G00050,VIT_04S0023G03510,VIT_03S0088G01290,VIT_04S0023G00720,VIT_03S0038G04210	HYH.atlas.top300
0.00489	2.31069	66	257	5	0.019	0.076	GO:0019758	BP	4	glycosinolate biosynthetic process	7	VIT_14S0128G00050,VIT_04S0023G03510,VIT_03S0088G01290,VIT_04S0023G00720,VIT_03S0038G04210	HYH.atlas.top300
0.00489	2.31069	66	257	5	0.019	0.076	GO:0019761	BP	4	glucosinolate biosynthetic process	8	VIT_14S0128G00050,VIT_04S0023G03510,VIT_03S0088G01290,VIT_04S0023G00720,VIT_03S0038G04210	HYH.atlas.top300
0.0154	1.81248	163	257	7	0.027	0.043	GO:0000097	BP	4	sulfur amino acid biosynthetic process	6	VIT_14S0128G00050,VIT_10S0003G04350,VIT_18S0122G00960,VIT_19S0027G00200,VIT_03S0088G01290,VIT_18S0001G02740,VIT_05S0020G04070	HYH.atlas.top300
0.000405	3.39254	151	257	9	0.035	0.06	GO:0045017	BP	4	glycerolipid biosynthetic process	5	VIT_15S0046G00660,VIT_19S0177G00340,VIT_12S0057G00020,VIT_15S0046G00490,VIT_06S0061G00810,VIT_07S0005G04400,VIT_04S0043G01010,VIT_15S0046G00590,VIT_06S0080G01100	HYH.atlas.top300
1.03e-16	15.9872	313	257	29	0.113	0.093	GO:0008299	BP	4	isoprenoid biosynthetic process	5	VIT_18S0164G00030,VIT_08S0007G00530,VIT_08S0007G08760,VIT_14S0128G00050,VIT_19S0177G00340,VIT_12S0057G00020,VIT_11S0016G04690,VIT_14S0060G00820,VIT_06S0004G00260,VIT_01S0010G02280,VIT_19S0014G04970,VIT_11S0016G04250,VIT_18S0122G00960,VIT_06S0061G00770,VIT_06S0004G06540,VIT_05S0062G00830,VIT_01S0127G00740,VIT_17S0000G06610,VIT_05S0020G03490,VIT_01S0011G02150,VIT_07S0031G00680,VIT_07S0005G04400,VIT…	HYH.atlas.top300
2.51e-08	7.60033	153	257	14	0.054	0.092	GO:0016114	BP	4	terpenoid biosynthetic process	6	VIT_08S0007G08760,VIT_14S0128G00050,VIT_11S0016G04690,VIT_14S0060G00820,VIT_06S0004G00260,VIT_01S0010G02280,VIT_11S0016G04250,VIT_01S0127G00740,VIT_01S0011G02150,VIT_07S0031G00680,VIT_04S0043G01010,VIT_04S0023G00720,VIT_08S0007G01570,VIT_09S0018G00290	HYH.atlas.top300
8.36e-12	11.0778	85	257	14	0.054	0.165	GO:0016109	BP	4	tetraterpenoid biosynthetic process	7	VIT_08S0007G08760,VIT_14S0128G00050,VIT_11S0016G04690,VIT_14S0060G00820,VIT_06S0004G00260,VIT_01S0010G02280,VIT_11S0016G04250,VIT_01S0127G00740,VIT_01S0011G02150,VIT_07S0031G00680,VIT_04S0043G01010,VIT_04S0023G00720,VIT_08S0007G01570,VIT_09S0018G00290	HYH.atlas.top300
8.36e-12	11.0778	85	257	14	0.054	0.165	GO:0016117	BP	4	carotenoid biosynthetic process	8	VIT_08S0007G08760,VIT_14S0128G00050,VIT_11S0016G04690,VIT_14S0060G00820,VIT_06S0004G00260,VIT_01S0010G02280,VIT_11S0016G04250,VIT_01S0127G00740,VIT_01S0011G02150,VIT_07S0031G00680,VIT_04S0043G01010,VIT_04S0023G00720,VIT_08S0007G01570,VIT_09S0018G00290	HYH.atlas.top300
1.13e-12	11.9469	295	257	24	0.093	0.081	GO:0008654	BP	4	phospholipid biosynthetic process	5	VIT_18S0164G00030,VIT_08S0007G00530,VIT_08S0007G08760,VIT_14S0128G00050,VIT_19S0177G00340,VIT_12S0057G00020,VIT_14S0060G00820,VIT_01S0010G02280,VIT_19S0014G04970,VIT_11S0016G04250,VIT_18S0122G00960,VIT_06S0061G00770,VIT_05S0062G00830,VIT_01S0127G00740,VIT_06S0061G00810,VIT_17S0000G06610,VIT_05S0020G03490,VIT_07S0005G04400,VIT_04S0043G01010,VIT_01S0244G00030,VIT_01S0011G00850,VIT_06S0080G01100,VIT…	HYH.atlas.top300
1.55e-15	14.8097	176	257	22	0.086	0.125	GO:0009240	BP	4	isopentenyl diphosphate biosynthetic process	6	VIT_18S0164G00030,VIT_08S0007G00530,VIT_08S0007G08760,VIT_14S0128G00050,VIT_19S0177G00340,VIT_12S0057G00020,VIT_14S0060G00820,VIT_01S0010G02280,VIT_19S0014G04970,VIT_11S0016G04250,VIT_18S0122G00960,VIT_06S0061G00770,VIT_05S0062G00830,VIT_01S0127G00740,VIT_17S0000G06610,VIT_05S0020G03490,VIT_07S0005G04400,VIT_04S0043G01010,VIT_01S0244G00030,VIT_01S0011G00850,VIT_04S0023G00720,VIT_01S0026G01930	HYH.atlas.top300
0.0228	1.64207	133	257	6	0.023	0.045	GO:0046474	BP	4	glycerophospholipid biosynthetic process	6	VIT_19S0177G00340,VIT_12S0057G00020,VIT_06S0061G00810,VIT_07S0005G04400,VIT_04S0043G01010,VIT_06S0080G01100	HYH.atlas.top300
0.0098	2.00877	47	257	4	0.016	0.085	GO:0006655	BP	4	phosphatidylglycerol biosynthetic process	7	VIT_19S0177G00340,VIT_12S0057G00020,VIT_07S0005G04400,VIT_04S0043G01010	HYH.atlas.top300
1.99e-23	22.7011	323	257	36	0.14	0.111	GO:0006081	BP	4	cellular aldehyde metabolic process	4	VIT_18S0164G00030,VIT_08S0007G00530,VIT_08S0007G08760,VIT_14S0128G00050,VIT_19S0177G00340,VIT_12S0057G00020,VIT_14S0060G00820,VIT_04S0023G03510,VIT_07S0104G00510,VIT_15S0048G02500,VIT_01S0010G02280,VIT_06S0009G01670,VIT_16S0022G00470,VIT_19S0014G04970,VIT_11S0016G04250,VIT_18S0122G00960,VIT_08S0007G02970,VIT_17S0000G02910,VIT_06S0061G00770,VIT_05S0062G00830,VIT_01S0127G00740,VIT_16S0039G02530,VIT…	HYH.atlas.top300
7.06e-27	26.1512	258	257	36	0.14	0.14	GO:0019682	BP	4	glyceraldehyde-3-phosphate metabolic process	5	VIT_18S0164G00030,VIT_08S0007G00530,VIT_08S0007G08760,VIT_14S0128G00050,VIT_19S0177G00340,VIT_12S0057G00020,VIT_14S0060G00820,VIT_04S0023G03510,VIT_07S0104G00510,VIT_15S0048G02500,VIT_01S0010G02280,VIT_06S0009G01670,VIT_16S0022G00470,VIT_19S0014G04970,VIT_11S0016G04250,VIT_18S0122G00960,VIT_08S0007G02970,VIT_17S0000G02910,VIT_06S0061G00770,VIT_05S0062G00830,VIT_01S0127G00740,VIT_16S0039G02530,VIT…	HYH.atlas.top300
6.69e-20	19.1746	144	257	24	0.093	0.167	GO:0006098	BP	4	pentose-phosphate shunt	6	VIT_18S0164G00030,VIT_19S0177G00340,VIT_14S0060G00820,VIT_04S0023G03510,VIT_07S0104G00510,VIT_15S0048G02500,VIT_06S0009G01670,VIT_16S0022G00470,VIT_11S0016G04250,VIT_18S0122G00960,VIT_08S0007G02970,VIT_17S0000G02910,VIT_05S0062G00830,VIT_16S0039G02530,VIT_05S0020G03490,VIT_01S0011G02150,VIT_07S0031G00680,VIT_04S0043G01010,VIT_18S0001G14090,VIT_04S0023G00720,VIT_08S0056G00580,VIT_08S0007G01570,VIT…	HYH.atlas.top300
1.21e-15	14.9172	174	257	22	0.086	0.126	GO:0019288	BP	4	isopentenyl diphosphate biosynthetic process, methylerythritol 4-phosphate pathway	6	VIT_18S0164G00030,VIT_08S0007G00530,VIT_08S0007G08760,VIT_14S0128G00050,VIT_19S0177G00340,VIT_12S0057G00020,VIT_14S0060G00820,VIT_01S0010G02280,VIT_19S0014G04970,VIT_11S0016G04250,VIT_18S0122G00960,VIT_06S0061G00770,VIT_05S0062G00830,VIT_01S0127G00740,VIT_17S0000G06610,VIT_05S0020G03490,VIT_07S0005G04400,VIT_04S0043G01010,VIT_01S0244G00030,VIT_01S0011G00850,VIT_04S0023G00720,VIT_01S0026G01930	HYH.atlas.top300
0.019	1.72125	9	257	2	0.008	0.222	GO:0098754	BP	4	detoxification	2	VIT_08S0007G08760,VIT_09S0002G05180	HYH.atlas.top300
0.000902	3.04479	468	257	16	0.062	0.034	GO:0009607	BP	4	response to biotic stimulus	1	VIT_18S0164G00030,VIT_08S0007G00530,VIT_12S0057G00020,VIT_14S0060G00820,VIT_04S0023G03510,VIT_09S0018G01780,VIT_07S0104G01370,VIT_18S0122G00960,VIT_05S0062G00830,VIT_01S0127G00740,VIT_03S0088G01290,VIT_07S0031G00680,VIT_07S0031G02510,VIT_01S0244G00030,VIT_07S0104G00730,VIT_08S0007G01570	HYH.atlas.top300
0.000241	3.61798	417	257	16	0.062	0.038	GO:0043207	BP	4	response to external biotic stimulus	2	VIT_18S0164G00030,VIT_08S0007G00530,VIT_12S0057G00020,VIT_14S0060G00820,VIT_04S0023G03510,VIT_09S0018G01780,VIT_07S0104G01370,VIT_18S0122G00960,VIT_05S0062G00830,VIT_01S0127G00740,VIT_03S0088G01290,VIT_07S0031G00680,VIT_07S0031G02510,VIT_01S0244G00030,VIT_07S0104G00730,VIT_08S0007G01570	HYH.atlas.top300
0.000241	3.61798	417	257	16	0.062	0.038	GO:0051707	BP	4	response to other organism	3	VIT_18S0164G00030,VIT_08S0007G00530,VIT_12S0057G00020,VIT_14S0060G00820,VIT_04S0023G03510,VIT_09S0018G01780,VIT_07S0104G01370,VIT_18S0122G00960,VIT_05S0062G00830,VIT_01S0127G00740,VIT_03S0088G01290,VIT_07S0031G00680,VIT_07S0031G02510,VIT_01S0244G00030,VIT_07S0104G00730,VIT_08S0007G01570	HYH.atlas.top300
0.0125	1.90309	157	257	7	0.027	0.045	GO:0009617	BP	4	response to bacterium	4	VIT_12S0057G00020,VIT_09S0018G01780,VIT_18S0122G00960,VIT_05S0062G00830,VIT_01S0127G00740,VIT_07S0031G02510,VIT_08S0007G01570	HYH.atlas.top300
0.00228	2.64207	32	257	4	0.016	0.125	GO:0009595	BP	4	detection of biotic stimulus	2	VIT_18S0164G00030,VIT_14S0060G00820,VIT_04S0023G03510,VIT_03S0088G01290	HYH.atlas.top300
0.0101	1.99568	23	257	3	0.012	0.13	GO:1901661	BP	4	quinone metabolic process	1	VIT_10S0003G04940,VIT_06S0004G06540,VIT_11S0016G00760	HYH.atlas.top300
2.51e-10	9.60033	89	257	13	0.051	0.146	GO:0051656	BP	4	establishment of organelle localization	1	VIT_12S0057G00020,VIT_14S0060G00820,VIT_01S0010G02280,VIT_18S0122G00830,VIT_11S0016G04250,VIT_18S0122G00960,VIT_05S0077G01010,VIT_05S0062G00830,VIT_01S0011G02150,VIT_06S0004G06170,VIT_04S0023G00720,VIT_08S0007G01570,VIT_03S0038G04210	HYH.atlas.top300
1.76e-09	8.75449	606	257	29	0.113	0.048	GO:0048518	BP	4	positive regulation of biological process	1	VIT_16S0050G02520,VIT_08S0007G08760,VIT_04S0023G02010,VIT_13S0067G02560,VIT_12S0057G00020,VIT_07S0104G01360,VIT_04S0008G05210,VIT_14S0060G00820,VIT_04S0023G03510,VIT_07S0104G00510,VIT_06S0009G01670,VIT_18S0122G00830,VIT_11S0016G04250,VIT_05S0077G01010,VIT_08S0007G02970,VIT_05S0020G03490,VIT_01S0011G02150,VIT_07S0031G00680,VIT_18S0001G02740,VIT_04S0043G01010,VIT_14S0066G01380,VIT_07S0104G00730,VIT…	HYH.atlas.top300
1.36e-12	11.8665	418	257	28	0.109	0.067	GO:0009893	BP	4	positive regulation of metabolic process	2	VIT_16S0050G02520,VIT_08S0007G08760,VIT_04S0023G02010,VIT_13S0067G02560,VIT_12S0057G00020,VIT_07S0104G01360,VIT_04S0008G05210,VIT_14S0060G00820,VIT_04S0023G03510,VIT_07S0104G00510,VIT_06S0009G01670,VIT_18S0122G00830,VIT_11S0016G04250,VIT_05S0077G01010,VIT_08S0007G02970,VIT_05S0020G03490,VIT_01S0011G02150,VIT_07S0031G00680,VIT_18S0001G02740,VIT_04S0043G01010,VIT_14S0066G01380,VIT_07S0104G00730,VIT…	HYH.atlas.top300
1.21e-05	4.91721	289	257	15	0.058	0.052	GO:0051173	BP	4	positive regulation of nitrogen compound metabolic process	3	VIT_16S0050G02520,VIT_13S0067G02560,VIT_12S0057G00020,VIT_04S0008G05210,VIT_14S0060G00820,VIT_07S0104G00510,VIT_18S0122G00830,VIT_05S0077G01010,VIT_05S0020G03490,VIT_01S0011G02150,VIT_04S0043G01010,VIT_08S0007G07480,VIT_01S0011G00850,VIT_06S0080G01100,VIT_03S0038G04210	HYH.atlas.top300
1.47e-06	5.83268	314	257	17	0.066	0.054	GO:0009891	BP	4	positive regulation of biosynthetic process	3	VIT_16S0050G02520,VIT_13S0067G02560,VIT_12S0057G00020,VIT_07S0104G01360,VIT_04S0008G05210,VIT_14S0060G00820,VIT_07S0104G00510,VIT_18S0122G00830,VIT_05S0077G01010,VIT_05S0020G03490,VIT_01S0011G02150,VIT_04S0043G01010,VIT_07S0104G00730,VIT_08S0007G07480,VIT_01S0011G00850,VIT_06S0080G01100,VIT_03S0038G04210	HYH.atlas.top300
9.89e-10	9.0048	99	257	13	0.051	0.131	GO:0043085	BP	4	positive regulation of catalytic activity	3	VIT_08S0007G08760,VIT_04S0023G02010,VIT_14S0060G00820,VIT_04S0023G03510,VIT_06S0009G01670,VIT_11S0016G04250,VIT_08S0007G02970,VIT_07S0031G00680,VIT_18S0001G02740,VIT_14S0066G01380,VIT_14S0066G01900,VIT_08S0007G01570,VIT_03S0038G04210	HYH.atlas.top300
0.000203	3.6925	456	257	17	0.066	0.037	GO:0048522	BP	4	positive regulation of cellular process	2	VIT_16S0050G02520,VIT_13S0067G02560,VIT_12S0057G00020,VIT_04S0008G05210,VIT_14S0060G00820,VIT_07S0104G00510,VIT_18S0122G00830,VIT_05S0077G01010,VIT_05S0020G03490,VIT_01S0011G02150,VIT_04S0043G01010,VIT_07S0104G00730,VIT_08S0007G07480,VIT_01S0011G00850,VIT_06S0080G01100,VIT_03S0038G04210,VIT_10S0116G01740	HYH.atlas.top300
7.49e-06	5.12552	315	257	16	0.062	0.051	GO:0031325	BP	4	positive regulation of cellular metabolic process	3	VIT_16S0050G02520,VIT_13S0067G02560,VIT_12S0057G00020,VIT_04S0008G05210,VIT_14S0060G00820,VIT_07S0104G00510,VIT_18S0122G00830,VIT_05S0077G01010,VIT_05S0020G03490,VIT_01S0011G02150,VIT_04S0043G01010,VIT_07S0104G00730,VIT_08S0007G07480,VIT_01S0011G00850,VIT_06S0080G01100,VIT_03S0038G04210	HYH.atlas.top300
0.0456	1.34104	1	257	1	0.004	1	GO:2000379	BP	4	positive regulation of reactive oxygen species metabolic process	4	VIT_07S0104G00730	HYH.atlas.top300
0.0456	1.34104	1	257	1	0.004	1	GO:0010726	BP	4	positive regulation of hydrogen peroxide metabolic process	5	VIT_07S0104G00730	HYH.atlas.top300
5.46e-06	5.26281	271	257	15	0.058	0.055	GO:0045935	BP	4	positive regulation of nucleobase-containing compound metabolic process	4	VIT_16S0050G02520,VIT_13S0067G02560,VIT_12S0057G00020,VIT_04S0008G05210,VIT_14S0060G00820,VIT_07S0104G00510,VIT_18S0122G00830,VIT_05S0077G01010,VIT_05S0020G03490,VIT_01S0011G02150,VIT_04S0043G01010,VIT_08S0007G07480,VIT_01S0011G00850,VIT_06S0080G01100,VIT_03S0038G04210	HYH.atlas.top300
0.0117	1.93181	116	257	6	0.023	0.052	GO:0009070	BP	4	serine family amino acid biosynthetic process	1	VIT_14S0128G00050,VIT_10S0003G04350,VIT_18S0122G00960,VIT_19S0027G00200,VIT_03S0088G01290,VIT_18S0001G02740	HYH.atlas.top300
0.00781	2.10735	107	257	6	0.023	0.056	GO:0019344	BP	4	cysteine biosynthetic process	2	VIT_14S0128G00050,VIT_10S0003G04350,VIT_18S0122G00960,VIT_19S0027G00200,VIT_03S0088G01290,VIT_18S0001G02740	HYH.atlas.top300
0.0323	1.4908	906	257	20	0.078	0.022	GO:0051649	BP	4	establishment of localization in cell	1	VIT_18S0164G00030,VIT_19S0177G00340,VIT_12S0057G00020,VIT_04S0008G05210,VIT_14S0060G00820,VIT_04S0023G03510,VIT_01S0010G02280,VIT_09S0054G01750,VIT_04S0008G07020,VIT_18S0122G00830,VIT_11S0016G04250,VIT_18S0122G00960,VIT_05S0077G01010,VIT_05S0062G00830,VIT_03S0088G01290,VIT_01S0011G02150,VIT_06S0004G06170,VIT_04S0023G00720,VIT_08S0007G01570,VIT_03S0038G04210	HYH.atlas.top300
1.01e-10	9.99568	83	257	13	0.051	0.157	GO:0051667	BP	4	establishment of plastid localization	2	VIT_12S0057G00020,VIT_14S0060G00820,VIT_01S0010G02280,VIT_18S0122G00830,VIT_11S0016G04250,VIT_18S0122G00960,VIT_05S0077G01010,VIT_05S0062G00830,VIT_01S0011G02150,VIT_06S0004G06170,VIT_04S0023G00720,VIT_08S0007G01570,VIT_03S0038G04210	HYH.atlas.top300
1.01e-10	9.99568	83	257	13	0.051	0.157	GO:0009902	BP	4	chloroplast relocation	3	VIT_12S0057G00020,VIT_14S0060G00820,VIT_01S0010G02280,VIT_18S0122G00830,VIT_11S0016G04250,VIT_18S0122G00960,VIT_05S0077G01010,VIT_05S0062G00830,VIT_01S0011G02150,VIT_06S0004G06170,VIT_04S0023G00720,VIT_08S0007G01570,VIT_03S0038G04210	HYH.atlas.top300
8.54e-06	5.06854	148	257	11	0.043	0.074	GO:0051174	BP	4	regulation of phosphorus metabolic process	1	VIT_14S0128G00050,VIT_12S0057G00020,VIT_14S0060G00820,VIT_15S0048G02500,VIT_18S0122G00830,VIT_05S0077G01010,VIT_06S0061G00810,VIT_01S0011G02150,VIT_18S0001G14090,VIT_08S0007G01570,VIT_03S0038G04210	HYH.atlas.top300
8.54e-06	5.06854	148	257	11	0.043	0.074	GO:0019220	BP	4	regulation of phosphate metabolic process	2	VIT_14S0128G00050,VIT_12S0057G00020,VIT_14S0060G00820,VIT_15S0048G02500,VIT_18S0122G00830,VIT_05S0077G01010,VIT_06S0061G00810,VIT_01S0011G02150,VIT_18S0001G14090,VIT_08S0007G01570,VIT_03S0038G04210	HYH.atlas.top300
7.84e-08	7.10568	73	257	10	0.039	0.137	GO:0035303	BP	4	regulation of dephosphorylation	3	VIT_14S0128G00050,VIT_12S0057G00020,VIT_14S0060G00820,VIT_15S0048G02500,VIT_18S0122G00830,VIT_05S0077G01010,VIT_01S0011G02150,VIT_18S0001G14090,VIT_08S0007G01570,VIT_03S0038G04210	HYH.atlas.top300
0.0101	1.99568	23	257	3	0.012	0.13	GO:1901663	BP	4	quinone biosynthetic process	1	VIT_10S0003G04940,VIT_06S0004G06540,VIT_11S0016G00760	HYH.atlas.top300
0.0456	1.34104	1	257	1	0.004	1	GO:1903426	BP	4	regulation of reactive oxygen species biosynthetic process	1	VIT_07S0104G00730	HYH.atlas.top300
0.0456	1.34104	1	257	1	0.004	1	GO:1903428	BP	4	positive regulation of reactive oxygen species biosynthetic process	2	VIT_07S0104G00730	HYH.atlas.top300
0.0114	1.9431	80	257	5	0.019	0.062	GO:0010243	BP	4	response to organonitrogen compound	1	VIT_18S0164G00030,VIT_14S0060G00820,VIT_04S0023G03510,VIT_01S0011G02470,VIT_03S0088G01290	HYH.atlas.top300
0.00915	2.03858	76	257	5	0.019	0.066	GO:0010200	BP	4	response to chitin	2	VIT_18S0164G00030,VIT_14S0060G00820,VIT_04S0023G03510,VIT_01S0011G02470,VIT_03S0088G01290	HYH.atlas.top300
2.32e-05	4.63451	305	257	15	0.058	0.049	GO:0010604	BP	4	positive regulation of macromolecule metabolic process	1	VIT_16S0050G02520,VIT_13S0067G02560,VIT_12S0057G00020,VIT_04S0008G05210,VIT_14S0060G00820,VIT_07S0104G00510,VIT_18S0122G00830,VIT_05S0077G01010,VIT_05S0020G03490,VIT_01S0011G02150,VIT_04S0043G01010,VIT_08S0007G07480,VIT_01S0011G00850,VIT_06S0080G01100,VIT_03S0038G04210	HYH.atlas.top300
9.33e-06	5.03012	283	257	15	0.058	0.053	GO:0010557	BP	4	positive regulation of macromolecule biosynthetic process	2	VIT_16S0050G02520,VIT_13S0067G02560,VIT_12S0057G00020,VIT_04S0008G05210,VIT_14S0060G00820,VIT_07S0104G00510,VIT_18S0122G00830,VIT_05S0077G01010,VIT_05S0020G03490,VIT_01S0011G02150,VIT_04S0043G01010,VIT_08S0007G07480,VIT_01S0011G00850,VIT_06S0080G01100,VIT_03S0038G04210	HYH.atlas.top300
0.0297	1.52724	838	257	19	0.074	0.023	GO:0006952	BP	4	defense response	1	VIT_18S0164G00030,VIT_08S0007G00530,VIT_12S0057G00020,VIT_14S0060G00820,VIT_04S0023G03510,VIT_13S0084G00420,VIT_09S0018G01780,VIT_07S0104G01370,VIT_18S0122G00960,VIT_05S0062G00830,VIT_01S0127G00740,VIT_03S0088G01290,VIT_07S0031G00680,VIT_07S0031G02510,VIT_00S0144G00270,VIT_01S0244G00030,VIT_07S0104G00730,VIT_08S0007G01570,VIT_00S0144G00220	HYH.atlas.top300
9.17e-06	5.03763	320	257	16	0.062	0.05	GO:0098542	BP	4	defense response to other organism	2	VIT_18S0164G00030,VIT_08S0007G00530,VIT_12S0057G00020,VIT_14S0060G00820,VIT_04S0023G03510,VIT_09S0018G01780,VIT_07S0104G01370,VIT_18S0122G00960,VIT_05S0062G00830,VIT_01S0127G00740,VIT_03S0088G01290,VIT_07S0031G00680,VIT_07S0031G02510,VIT_01S0244G00030,VIT_07S0104G00730,VIT_08S0007G01570	HYH.atlas.top300
0.00168	2.77469	111	257	7	0.027	0.063	GO:0042742	BP	4	defense response to bacterium	3	VIT_12S0057G00020,VIT_09S0018G01780,VIT_18S0122G00960,VIT_05S0062G00830,VIT_01S0127G00740,VIT_07S0031G02510,VIT_08S0007G01570	HYH.atlas.top300
0.0199	1.70115	91	257	5	0.019	0.055	GO:0031348	BP	4	negative regulation of defense response	2	VIT_18S0164G00030,VIT_14S0060G00820,VIT_04S0023G03510,VIT_03S0088G01290,VIT_07S0031G02510	HYH.atlas.top300
0.047	1.3279	1455	257	28	0.109	0.019	GO:0005975	BP	4	carbohydrate metabolic process	1	VIT_18S0164G00030,VIT_08S0007G00530,VIT_08S0007G08760,VIT_18S0001G05030,VIT_06S0061G00330,VIT_04S0023G02010,VIT_04S0023G03010,VIT_14S0060G00820,VIT_08S0007G01590,VIT_06S0004G02290,VIT_01S0026G00200,VIT_06S0009G01670,VIT_11S0016G04250,VIT_18S0122G00960,VIT_14S0060G00720,VIT_08S0007G02970,VIT_12S0059G00990,VIT_07S0031G00680,VIT_14S0066G00160,VIT_18S0001G02740,VIT_07S0031G02510,VIT_14S0066G01380,VIT…	HYH.atlas.top300
0.00214	2.66959	879	257	23	0.089	0.026	GO:0044723	BP	4	single-organism carbohydrate metabolic process	2	VIT_18S0164G00030,VIT_08S0007G08760,VIT_06S0061G00330,VIT_04S0023G02010,VIT_04S0023G03010,VIT_14S0060G00820,VIT_06S0004G02290,VIT_06S0009G01670,VIT_11S0016G04250,VIT_18S0122G00960,VIT_14S0060G00720,VIT_08S0007G02970,VIT_12S0059G00990,VIT_07S0031G00680,VIT_14S0066G00160,VIT_18S0001G02740,VIT_07S0031G02510,VIT_14S0066G01380,VIT_14S0066G01900,VIT_01S0011G00850,VIT_04S0023G00720,VIT_08S0007G01570,VIT…	HYH.atlas.top300
1.94e-08	7.7122	150	257	14	0.054	0.093	GO:0009311	BP	4	oligosaccharide metabolic process	3	VIT_06S0061G00330,VIT_04S0023G02010,VIT_06S0004G02290,VIT_06S0009G01670,VIT_11S0016G04250,VIT_08S0007G02970,VIT_07S0031G00680,VIT_14S0066G00160,VIT_18S0001G02740,VIT_14S0066G01380,VIT_14S0066G01900,VIT_01S0011G00850,VIT_08S0007G01570,VIT_03S0038G04210	HYH.atlas.top300
9.49e-05	4.02273	519	257	19	0.074	0.037	GO:0016051	BP	4	carbohydrate biosynthetic process	3	VIT_18S0164G00030,VIT_08S0007G08760,VIT_06S0061G00330,VIT_04S0023G02010,VIT_06S0004G02290,VIT_06S0009G01670,VIT_11S0016G04250,VIT_18S0122G00960,VIT_08S0007G02970,VIT_12S0059G00990,VIT_07S0031G00680,VIT_14S0066G00160,VIT_18S0001G02740,VIT_14S0066G01380,VIT_14S0066G01900,VIT_01S0011G00850,VIT_04S0023G00720,VIT_08S0007G01570,VIT_03S0038G04210	HYH.atlas.top300
5.6e-05	4.25181	545	257	20	0.078	0.037	GO:0005976	BP	4	polysaccharide metabolic process	2	VIT_18S0164G00030,VIT_08S0007G00530,VIT_08S0007G08760,VIT_06S0061G00330,VIT_04S0023G02010,VIT_06S0004G02290,VIT_01S0026G00200,VIT_06S0009G01670,VIT_11S0016G04250,VIT_08S0007G02970,VIT_12S0059G00990,VIT_07S0031G00680,VIT_14S0066G00160,VIT_18S0001G02740,VIT_14S0066G01380,VIT_14S0066G01900,VIT_01S0011G00850,VIT_04S0023G00720,VIT_08S0007G01570,VIT_03S0038G04210	HYH.atlas.top300
5.51e-08	7.25885	350	257	20	0.078	0.057	GO:0044042	BP	4	glucan metabolic process	3	VIT_18S0164G00030,VIT_08S0007G00530,VIT_08S0007G08760,VIT_06S0061G00330,VIT_04S0023G02010,VIT_06S0004G02290,VIT_01S0026G00200,VIT_06S0009G01670,VIT_11S0016G04250,VIT_08S0007G02970,VIT_12S0059G00990,VIT_07S0031G00680,VIT_14S0066G00160,VIT_18S0001G02740,VIT_14S0066G01380,VIT_14S0066G01900,VIT_01S0011G00850,VIT_04S0023G00720,VIT_08S0007G01570,VIT_03S0038G04210	HYH.atlas.top300
9.93e-06	5.00305	401	257	18	0.07	0.045	GO:0000271	BP	4	polysaccharide biosynthetic process	3	VIT_18S0164G00030,VIT_08S0007G08760,VIT_06S0061G00330,VIT_04S0023G02010,VIT_06S0004G02290,VIT_06S0009G01670,VIT_11S0016G04250,VIT_08S0007G02970,VIT_12S0059G00990,VIT_07S0031G00680,VIT_14S0066G00160,VIT_18S0001G02740,VIT_14S0066G01380,VIT_14S0066G01900,VIT_01S0011G00850,VIT_04S0023G00720,VIT_08S0007G01570,VIT_03S0038G04210	HYH.atlas.top300
5.75e-05	4.24033	546	257	20	0.078	0.037	GO:0044262	BP	4	cellular carbohydrate metabolic process	2	VIT_18S0164G00030,VIT_08S0007G00530,VIT_08S0007G08760,VIT_06S0061G00330,VIT_04S0023G02010,VIT_06S0004G02290,VIT_01S0026G00200,VIT_06S0009G01670,VIT_11S0016G04250,VIT_08S0007G02970,VIT_12S0059G00990,VIT_07S0031G00680,VIT_14S0066G00160,VIT_18S0001G02740,VIT_14S0066G01380,VIT_14S0066G01900,VIT_01S0011G00850,VIT_04S0023G00720,VIT_08S0007G01570,VIT_03S0038G04210	HYH.atlas.top300
6.5e-09	8.18709	138	257	14	0.054	0.101	GO:0005984	BP	4	disaccharide metabolic process	3	VIT_06S0061G00330,VIT_04S0023G02010,VIT_06S0004G02290,VIT_06S0009G01670,VIT_11S0016G04250,VIT_08S0007G02970,VIT_07S0031G00680,VIT_14S0066G00160,VIT_18S0001G02740,VIT_14S0066G01380,VIT_14S0066G01900,VIT_01S0011G00850,VIT_08S0007G01570,VIT_03S0038G04210	HYH.atlas.top300
6.23e-11	10.2055	98	257	14	0.054	0.143	GO:0000023	BP	4	maltose metabolic process	4	VIT_06S0061G00330,VIT_04S0023G02010,VIT_06S0004G02290,VIT_06S0009G01670,VIT_11S0016G04250,VIT_08S0007G02970,VIT_07S0031G00680,VIT_14S0066G00160,VIT_18S0001G02740,VIT_14S0066G01380,VIT_14S0066G01900,VIT_01S0011G00850,VIT_08S0007G01570,VIT_03S0038G04210	HYH.atlas.top300
3.08e-06	5.51145	449	257	20	0.078	0.045	GO:0044264	BP	4	cellular polysaccharide metabolic process	3	VIT_18S0164G00030,VIT_08S0007G00530,VIT_08S0007G08760,VIT_06S0061G00330,VIT_04S0023G02010,VIT_06S0004G02290,VIT_01S0026G00200,VIT_06S0009G01670,VIT_11S0016G04250,VIT_08S0007G02970,VIT_12S0059G00990,VIT_07S0031G00680,VIT_14S0066G00160,VIT_18S0001G02740,VIT_14S0066G01380,VIT_14S0066G01900,VIT_01S0011G00850,VIT_04S0023G00720,VIT_08S0007G01570,VIT_03S0038G04210	HYH.atlas.top300
5.51e-08	7.25885	350	257	20	0.078	0.057	GO:0006073	BP	4	cellular glucan metabolic process	4	VIT_18S0164G00030,VIT_08S0007G00530,VIT_08S0007G08760,VIT_06S0061G00330,VIT_04S0023G02010,VIT_06S0004G02290,VIT_01S0026G00200,VIT_06S0009G01670,VIT_11S0016G04250,VIT_08S0007G02970,VIT_12S0059G00990,VIT_07S0031G00680,VIT_14S0066G00160,VIT_18S0001G02740,VIT_14S0066G01380,VIT_14S0066G01900,VIT_01S0011G00850,VIT_04S0023G00720,VIT_08S0007G01570,VIT_03S0038G04210	HYH.atlas.top300
1.01e-12	11.9957	146	257	18	0.07	0.123	GO:0005982	BP	4	starch metabolic process	5	VIT_18S0164G00030,VIT_08S0007G00530,VIT_08S0007G08760,VIT_06S0061G00330,VIT_04S0023G02010,VIT_06S0004G02290,VIT_06S0009G01670,VIT_11S0016G04250,VIT_08S0007G02970,VIT_07S0031G00680,VIT_14S0066G00160,VIT_18S0001G02740,VIT_14S0066G01380,VIT_14S0066G01900,VIT_01S0011G00850,VIT_04S0023G00720,VIT_08S0007G01570,VIT_03S0038G04210	HYH.atlas.top300
0.0456	1.34104	1	257	1	0.004	1	GO:2000904	BP	4	regulation of starch metabolic process	6	VIT_08S0007G08760	HYH.atlas.top300
6.02e-06	5.2204	387	257	18	0.07	0.047	GO:0034637	BP	4	cellular carbohydrate biosynthetic process	3	VIT_18S0164G00030,VIT_08S0007G08760,VIT_06S0061G00330,VIT_04S0023G02010,VIT_06S0004G02290,VIT_06S0009G01670,VIT_11S0016G04250,VIT_08S0007G02970,VIT_12S0059G00990,VIT_07S0031G00680,VIT_14S0066G00160,VIT_18S0001G02740,VIT_14S0066G01380,VIT_14S0066G01900,VIT_01S0011G00850,VIT_04S0023G00720,VIT_08S0007G01570,VIT_03S0038G04210	HYH.atlas.top300
2.31e-06	5.63639	362	257	18	0.07	0.05	GO:0033692	BP	4	cellular polysaccharide biosynthetic process	4	VIT_18S0164G00030,VIT_08S0007G08760,VIT_06S0061G00330,VIT_04S0023G02010,VIT_06S0004G02290,VIT_06S0009G01670,VIT_11S0016G04250,VIT_08S0007G02970,VIT_12S0059G00990,VIT_07S0031G00680,VIT_14S0066G00160,VIT_18S0001G02740,VIT_14S0066G01380,VIT_14S0066G01900,VIT_01S0011G00850,VIT_04S0023G00720,VIT_08S0007G01570,VIT_03S0038G04210	HYH.atlas.top300
1.63e-08	7.78781	261	257	18	0.07	0.069	GO:0009250	BP	4	glucan biosynthetic process	5	VIT_18S0164G00030,VIT_08S0007G08760,VIT_06S0061G00330,VIT_04S0023G02010,VIT_06S0004G02290,VIT_06S0009G01670,VIT_11S0016G04250,VIT_08S0007G02970,VIT_12S0059G00990,VIT_07S0031G00680,VIT_14S0066G00160,VIT_18S0001G02740,VIT_14S0066G01380,VIT_14S0066G01900,VIT_01S0011G00850,VIT_04S0023G00720,VIT_08S0007G01570,VIT_03S0038G04210	HYH.atlas.top300
9.16e-13	12.0381	125	257	17	0.066	0.136	GO:0019252	BP	4	starch biosynthetic process	6	VIT_18S0164G00030,VIT_08S0007G08760,VIT_06S0061G00330,VIT_04S0023G02010,VIT_06S0004G02290,VIT_06S0009G01670,VIT_11S0016G04250,VIT_08S0007G02970,VIT_07S0031G00680,VIT_14S0066G00160,VIT_18S0001G02740,VIT_14S0066G01380,VIT_14S0066G01900,VIT_01S0011G00850,VIT_04S0023G00720,VIT_08S0007G01570,VIT_03S0038G04210	HYH.atlas.top300
2.21e-06	5.65561	287	257	16	0.062	0.056	GO:0031328	BP	4	positive regulation of cellular biosynthetic process	1	VIT_16S0050G02520,VIT_13S0067G02560,VIT_12S0057G00020,VIT_04S0008G05210,VIT_14S0060G00820,VIT_07S0104G00510,VIT_18S0122G00830,VIT_05S0077G01010,VIT_05S0020G03490,VIT_01S0011G02150,VIT_04S0043G01010,VIT_07S0104G00730,VIT_08S0007G07480,VIT_01S0011G00850,VIT_06S0080G01100,VIT_03S0038G04210	HYH.atlas.top300
0.0456	1.34104	1	257	1	0.004	1	GO:0010728	BP	4	regulation of hydrogen peroxide biosynthetic process	1	VIT_07S0104G00730	HYH.atlas.top300
0.0456	1.34104	1	257	1	0.004	1	GO:0010729	BP	4	positive regulation of hydrogen peroxide biosynthetic process	2	VIT_07S0104G00730	HYH.atlas.top300
0.0114	1.9431	49	257	4	0.016	0.082	GO:0043900	BP	4	regulation of multi-organism process	1	VIT_18S0164G00030,VIT_14S0060G00820,VIT_04S0023G03510,VIT_03S0088G01290	HYH.atlas.top300
0.0462	1.33536	14	257	2	0.008	0.143	GO:0030091	BP	4	protein repair	1	VIT_14S0128G00050,VIT_18S0001G14090	HYH.atlas.top300
0.00812	2.09044	6	257	2	0.008	0.333	GO:0010206	BP	4	photosystem II repair	2	VIT_14S0128G00050,VIT_18S0001G14090	HYH.atlas.top300
0.00187	2.72816	311	257	12	0.047	0.039	GO:0051246	BP	4	regulation of protein metabolic process	1	VIT_14S0128G00050,VIT_12S0057G00020,VIT_14S0060G00820,VIT_07S0104G00510,VIT_15S0048G02500,VIT_18S0122G00830,VIT_05S0077G01010,VIT_06S0061G00810,VIT_01S0011G02150,VIT_18S0001G14090,VIT_08S0007G01570,VIT_03S0038G04210	HYH.atlas.top300
0.00157	2.8041	305	257	12	0.047	0.039	GO:0032268	BP	4	regulation of cellular protein metabolic process	2	VIT_14S0128G00050,VIT_12S0057G00020,VIT_14S0060G00820,VIT_07S0104G00510,VIT_15S0048G02500,VIT_18S0122G00830,VIT_05S0077G01010,VIT_06S0061G00810,VIT_01S0011G02150,VIT_18S0001G14090,VIT_08S0007G01570,VIT_03S0038G04210	HYH.atlas.top300
1.61e-05	4.79317	158	257	11	0.043	0.07	GO:0031399	BP	4	regulation of protein modification process	3	VIT_14S0128G00050,VIT_12S0057G00020,VIT_14S0060G00820,VIT_15S0048G02500,VIT_18S0122G00830,VIT_05S0077G01010,VIT_06S0061G00810,VIT_01S0011G02150,VIT_18S0001G14090,VIT_08S0007G01570,VIT_03S0038G04210	HYH.atlas.top300
0.039	1.40894	37	257	3	0.012	0.081	GO:0042744	BP	4	hydrogen peroxide catabolic process	1	VIT_08S0007G08760,VIT_18S0122G00960,VIT_01S0011G02150	HYH.atlas.top300
0.0359	1.44491	105	257	5	0.019	0.048	GO:0009875	BP	4	pollen-pistil interaction	1	VIT_00S0286G00140,VIT_00S0286G00130,VIT_00S0456G00040,VIT_10S0003G03330,VIT_00S0456G00020	HYH.atlas.top300
0.0332	1.47886	103	257	5	0.019	0.049	GO:0048544	BP	4	recognition of pollen	2	VIT_00S0286G00140,VIT_00S0286G00130,VIT_00S0456G00040,VIT_10S0003G03330,VIT_00S0456G00020	HYH.atlas.top300
8.18e-06	5.08725	280	257	15	0.058	0.054	GO:0010628	BP	4	positive regulation of gene expression	1	VIT_16S0050G02520,VIT_13S0067G02560,VIT_12S0057G00020,VIT_04S0008G05210,VIT_14S0060G00820,VIT_07S0104G00510,VIT_18S0122G00830,VIT_05S0077G01010,VIT_05S0020G03490,VIT_01S0011G02150,VIT_04S0043G01010,VIT_08S0007G07480,VIT_01S0011G00850,VIT_06S0080G01100,VIT_03S0038G04210	HYH.atlas.top300
0.0101	1.99568	151	257	7	0.027	0.046	GO:0009814	BP	4	defense response, incompatible interaction	1	VIT_18S0164G00030,VIT_08S0007G00530,VIT_14S0060G00820,VIT_04S0023G03510,VIT_03S0088G01290,VIT_07S0031G00680,VIT_01S0244G00030	HYH.atlas.top300
0.0207	1.68403	2567	257	46	0.179	0.018	GO:0016070	BP	4	RNA metabolic process	1	VIT_18S0164G00030,VIT_08S0007G00530,VIT_16S0050G02520,VIT_14S0128G00050,VIT_13S0067G02560,VIT_12S0057G00020,VIT_07S0104G01360,VIT_04S0008G05210,VIT_15S0048G01250,VIT_14S0060G00820,VIT_04S0023G03510,VIT_04S0008G00450,VIT_07S0104G00510,VIT_15S0048G02500,VIT_02S0025G02640,VIT_01S0010G02280,VIT_15S0046G01140,VIT_18S0001G08800,VIT_06S0009G01670,VIT_18S0122G00830,VIT_11S0016G04250,VIT_18S0122G00960,VIT…	HYH.atlas.top300
3.94e-06	5.4045	264	257	15	0.058	0.057	GO:0051254	BP	4	positive regulation of RNA metabolic process	2	VIT_16S0050G02520,VIT_13S0067G02560,VIT_12S0057G00020,VIT_04S0008G05210,VIT_14S0060G00820,VIT_07S0104G00510,VIT_18S0122G00830,VIT_05S0077G01010,VIT_05S0020G03490,VIT_01S0011G02150,VIT_04S0043G01010,VIT_08S0007G07480,VIT_01S0011G00850,VIT_06S0080G01100,VIT_03S0038G04210	HYH.atlas.top300
3.94e-06	5.4045	264	257	15	0.058	0.057	GO:1902680	BP	4	positive regulation of RNA biosynthetic process	3	VIT_16S0050G02520,VIT_13S0067G02560,VIT_12S0057G00020,VIT_04S0008G05210,VIT_14S0060G00820,VIT_07S0104G00510,VIT_18S0122G00830,VIT_05S0077G01010,VIT_05S0020G03490,VIT_01S0011G02150,VIT_04S0043G01010,VIT_08S0007G07480,VIT_01S0011G00850,VIT_06S0080G01100,VIT_03S0038G04210	HYH.atlas.top300
3.94e-06	5.4045	264	257	15	0.058	0.057	GO:1903508	BP	4	positive regulation of nucleic acid-templated transcription	4	VIT_16S0050G02520,VIT_13S0067G02560,VIT_12S0057G00020,VIT_04S0008G05210,VIT_14S0060G00820,VIT_07S0104G00510,VIT_18S0122G00830,VIT_05S0077G01010,VIT_05S0020G03490,VIT_01S0011G02150,VIT_04S0043G01010,VIT_08S0007G07480,VIT_01S0011G00850,VIT_06S0080G01100,VIT_03S0038G04210	HYH.atlas.top300
9.44e-15	14.025	371	257	29	0.113	0.078	GO:0034660	BP	4	ncRNA metabolic process	2	VIT_18S0164G00030,VIT_08S0007G00530,VIT_14S0128G00050,VIT_12S0057G00020,VIT_14S0060G00820,VIT_04S0023G03510,VIT_04S0008G00450,VIT_07S0104G00510,VIT_15S0048G02500,VIT_01S0010G02280,VIT_06S0009G01670,VIT_18S0122G00830,VIT_11S0016G04250,VIT_18S0122G00960,VIT_05S0077G01010,VIT_05S0062G00830,VIT_06S0004G07360,VIT_16S0039G02530,VIT_05S0020G03490,VIT_01S0011G02150,VIT_07S0031G00680,VIT_18S0001G02740,VIT…	HYH.atlas.top300
6.98e-22	21.1561	186	257	28	0.109	0.151	GO:0016072	BP	4	rRNA metabolic process	3	VIT_18S0164G00030,VIT_08S0007G00530,VIT_14S0128G00050,VIT_12S0057G00020,VIT_14S0060G00820,VIT_04S0023G03510,VIT_04S0008G00450,VIT_07S0104G00510,VIT_15S0048G02500,VIT_01S0010G02280,VIT_06S0009G01670,VIT_18S0122G00830,VIT_11S0016G04250,VIT_18S0122G00960,VIT_05S0077G01010,VIT_05S0062G00830,VIT_06S0004G07360,VIT_16S0039G02530,VIT_05S0020G03490,VIT_01S0011G02150,VIT_07S0031G00680,VIT_18S0001G02740,VIT…	HYH.atlas.top300
2.85e-08	7.54516	643	257	28	0.109	0.044	GO:0006396	BP	4	RNA processing	2	VIT_18S0164G00030,VIT_08S0007G00530,VIT_14S0128G00050,VIT_12S0057G00020,VIT_14S0060G00820,VIT_04S0023G03510,VIT_04S0008G00450,VIT_07S0104G00510,VIT_15S0048G02500,VIT_01S0010G02280,VIT_06S0009G01670,VIT_18S0122G00830,VIT_11S0016G04250,VIT_18S0122G00960,VIT_05S0077G01010,VIT_05S0062G00830,VIT_06S0004G07360,VIT_16S0039G02530,VIT_05S0020G03490,VIT_01S0011G02150,VIT_07S0031G00680,VIT_18S0001G02740,VIT…	HYH.atlas.top300
7.02e-18	17.1537	260	257	28	0.109	0.108	GO:0034470	BP	4	ncRNA processing	3	VIT_18S0164G00030,VIT_08S0007G00530,VIT_14S0128G00050,VIT_12S0057G00020,VIT_14S0060G00820,VIT_04S0023G03510,VIT_04S0008G00450,VIT_07S0104G00510,VIT_15S0048G02500,VIT_01S0010G02280,VIT_06S0009G01670,VIT_18S0122G00830,VIT_11S0016G04250,VIT_18S0122G00960,VIT_05S0077G01010,VIT_05S0062G00830,VIT_06S0004G07360,VIT_16S0039G02530,VIT_05S0020G03490,VIT_01S0011G02150,VIT_07S0031G00680,VIT_18S0001G02740,VIT…	HYH.atlas.top300
3.22e-22	21.4921	181	257	28	0.109	0.155	GO:0006364	BP	4	rRNA processing	4	VIT_18S0164G00030,VIT_08S0007G00530,VIT_14S0128G00050,VIT_12S0057G00020,VIT_14S0060G00820,VIT_04S0023G03510,VIT_04S0008G00450,VIT_07S0104G00510,VIT_15S0048G02500,VIT_01S0010G02280,VIT_06S0009G01670,VIT_18S0122G00830,VIT_11S0016G04250,VIT_18S0122G00960,VIT_05S0077G01010,VIT_05S0062G00830,VIT_06S0004G07360,VIT_16S0039G02530,VIT_05S0020G03490,VIT_01S0011G02150,VIT_07S0031G00680,VIT_18S0001G02740,VIT…	HYH.atlas.top300
8.79e-05	4.05601	189	257	11	0.043	0.058	GO:0006470	BP	4	protein dephosphorylation	1	VIT_14S0128G00050,VIT_12S0057G00020,VIT_14S0060G00820,VIT_15S0048G02500,VIT_18S0122G00830,VIT_05S0077G01010,VIT_06S0004G07360,VIT_01S0011G02150,VIT_18S0001G14090,VIT_08S0007G01570,VIT_03S0038G04210	HYH.atlas.top300
0.0456	1.34104	1	257	1	0.004	1	GO:0035970	BP	4	peptidyl-threonine dephosphorylation	2	VIT_06S0004G07360	HYH.atlas.top300
7.84e-08	7.10568	73	257	10	0.039	0.137	GO:0035304	BP	4	regulation of protein dephosphorylation	2	VIT_14S0128G00050,VIT_12S0057G00020,VIT_14S0060G00820,VIT_15S0048G02500,VIT_18S0122G00830,VIT_05S0077G01010,VIT_01S0011G02150,VIT_18S0001G14090,VIT_08S0007G01570,VIT_03S0038G04210	HYH.atlas.top300
1.04e-12	11.983	107	257	16	0.062	0.15	GO:0033014	BP	4	tetrapyrrole biosynthetic process	1	VIT_18S0164G00030,VIT_08S0007G00530,VIT_08S0007G08760,VIT_14S0128G00050,VIT_14S0060G00820,VIT_07S0104G00510,VIT_01S0010G02280,VIT_11S0016G04250,VIT_18S0122G00960,VIT_05S0062G00830,VIT_01S0127G00740,VIT_05S0020G03490,VIT_01S0011G02150,VIT_07S0031G00680,VIT_04S0043G01010,VIT_08S0007G01570	HYH.atlas.top300
5.6e-13	12.2518	103	257	16	0.062	0.155	GO:0006779	BP	4	porphyrin-containing compound biosynthetic process	2	VIT_18S0164G00030,VIT_08S0007G00530,VIT_08S0007G08760,VIT_14S0128G00050,VIT_14S0060G00820,VIT_07S0104G00510,VIT_01S0010G02280,VIT_11S0016G04250,VIT_18S0122G00960,VIT_05S0062G00830,VIT_01S0127G00740,VIT_05S0020G03490,VIT_01S0011G02150,VIT_07S0031G00680,VIT_04S0043G01010,VIT_08S0007G01570	HYH.atlas.top300
4.53e-15	14.3439	77	257	16	0.062	0.208	GO:0015995	BP	4	chlorophyll biosynthetic process	3	VIT_18S0164G00030,VIT_08S0007G00530,VIT_08S0007G08760,VIT_14S0128G00050,VIT_14S0060G00820,VIT_07S0104G00510,VIT_01S0010G02280,VIT_11S0016G04250,VIT_18S0122G00960,VIT_05S0062G00830,VIT_01S0127G00740,VIT_05S0020G03490,VIT_01S0011G02150,VIT_07S0031G00680,VIT_04S0043G01010,VIT_08S0007G01570	HYH.atlas.top300
0.000544	3.2644	9	257	3	0.012	0.333	GO:0032544	BP	4	plastid translation	1	VIT_14S0060G00820,VIT_07S0104G00510,VIT_19S0014G04970	HYH.atlas.top300
0.0456	1.34104	1	257	1	0.004	1	GO:0010581	BP	4	regulation of starch biosynthetic process	1	VIT_08S0007G08760	HYH.atlas.top300
3.94e-06	5.4045	264	257	15	0.058	0.057	GO:0045893	BP	4	positive regulation of transcription, DNA-templated	1	VIT_16S0050G02520,VIT_13S0067G02560,VIT_12S0057G00020,VIT_04S0008G05210,VIT_14S0060G00820,VIT_07S0104G00510,VIT_18S0122G00830,VIT_05S0077G01010,VIT_05S0020G03490,VIT_01S0011G02150,VIT_04S0043G01010,VIT_08S0007G07480,VIT_01S0011G00850,VIT_06S0080G01100,VIT_03S0038G04210	HYH.atlas.top300
0.0456	1.34104	1	257	1	0.004	1	GO:0032069	BP	18	regulation of nuclease activity	1	VIT_05S0077G01010	HYH.atlas.top300
0.0456	1.34104	1	257	1	0.004	1	GO:0060700	BP	18	regulation of ribonuclease activity	2	VIT_05S0077G01010	HYH.atlas.top300
0.0456	1.34104	1	257	1	0.004	1	GO:1901917	BP	18	regulation of exoribonuclease activity	3	VIT_05S0077G01010	HYH.atlas.top300
0.0456	1.34104	1	257	1	0.004	1	GO:0032074	BP	18	negative regulation of nuclease activity	1	VIT_05S0077G01010	HYH.atlas.top300
0.0456	1.34104	1	257	1	0.004	1	GO:0060701	BP	18	negative regulation of ribonuclease activity	2	VIT_05S0077G01010	HYH.atlas.top300
0.0456	1.34104	1	257	1	0.004	1	GO:1901918	BP	18	negative regulation of exoribonuclease activity	3	VIT_05S0077G01010	HYH.atlas.top300
1.47e-05	4.83268	976	257	30	0.117	0.031	GO:0009628	BP	11	response to abiotic stimulus	1	VIT_08S0007G00530,VIT_16S0050G02520,VIT_14S0128G00050,VIT_04S0008G05210,VIT_14S0060G00820,VIT_04S0023G03510,VIT_07S0104G00510,VIT_07S0129G00530,VIT_09S0018G01780,VIT_12S0059G01870,VIT_09S0002G05990,VIT_18S0122G00960,VIT_19S0027G00200,VIT_14S0060G00720,VIT_06S0004G07360,VIT_01S0127G00740,VIT_16S0039G02530,VIT_03S0088G01290,VIT_01S0011G02150,VIT_05S0049G01760,VIT_18S0001G02740,VIT_04S0043G01010,VIT…	HYH.atlas.top300
1.21e-07	6.91721	520	257	24	0.093	0.046	GO:0009314	BP	11	response to radiation	2	VIT_16S0050G02520,VIT_14S0128G00050,VIT_04S0008G05210,VIT_14S0060G00820,VIT_07S0104G00510,VIT_07S0129G00530,VIT_09S0002G05990,VIT_18S0122G00960,VIT_19S0027G00200,VIT_14S0060G00720,VIT_06S0004G07360,VIT_01S0127G00740,VIT_16S0039G02530,VIT_01S0011G02150,VIT_05S0049G01760,VIT_18S0001G02740,VIT_04S0043G01010,VIT_01S0244G00030,VIT_06S0004G06170,VIT_08S0007G00780,VIT_08S0007G01570,VIT_02S0241G00040,VIT…	HYH.atlas.top300
2.31e-08	7.63639	477	257	24	0.093	0.05	GO:0009416	BP	11	response to light stimulus	3	VIT_16S0050G02520,VIT_14S0128G00050,VIT_04S0008G05210,VIT_14S0060G00820,VIT_07S0104G00510,VIT_07S0129G00530,VIT_09S0002G05990,VIT_18S0122G00960,VIT_19S0027G00200,VIT_14S0060G00720,VIT_06S0004G07360,VIT_01S0127G00740,VIT_16S0039G02530,VIT_01S0011G02150,VIT_05S0049G01760,VIT_18S0001G02740,VIT_04S0043G01010,VIT_01S0244G00030,VIT_06S0004G06170,VIT_08S0007G00780,VIT_08S0007G01570,VIT_02S0241G00040,VIT…	HYH.atlas.top300
0.00814	2.08938	74	257	5	0.019	0.068	GO:0009411	BP	11	response to UV	4	VIT_04S0008G05210,VIT_07S0129G00530,VIT_09S0002G05990,VIT_14S0060G00720,VIT_02S0241G00040	HYH.atlas.top300
0.0238	1.62342	31	257	3	0.012	0.097	GO:0010224	BP	11	response to UV-B	5	VIT_04S0008G05210,VIT_07S0129G00530,VIT_14S0060G00720	HYH.atlas.top300
5.2e-15	14.284	64	257	15	0.058	0.234	GO:0009637	BP	11	response to blue light	4	VIT_16S0050G02520,VIT_14S0128G00050,VIT_14S0060G00820,VIT_07S0104G00510,VIT_18S0122G00960,VIT_19S0027G00200,VIT_16S0039G02530,VIT_01S0011G02150,VIT_05S0049G01760,VIT_01S0244G00030,VIT_06S0004G06170,VIT_08S0007G00780,VIT_08S0007G01570,VIT_03S0038G04210,VIT_02S0025G01470	HYH.atlas.top300
7.16e-08	7.14509	194	257	15	0.058	0.077	GO:0009639	BP	11	response to red or far red light	4	VIT_14S0128G00050,VIT_04S0008G05210,VIT_14S0060G00820,VIT_07S0104G00510,VIT_07S0129G00530,VIT_18S0122G00960,VIT_19S0027G00200,VIT_16S0039G02530,VIT_01S0011G02150,VIT_05S0049G01760,VIT_01S0244G00030,VIT_06S0004G06170,VIT_08S0007G00780,VIT_08S0007G01570,VIT_03S0038G04210	HYH.atlas.top300
2.5e-15	14.6021	39	257	13	0.051	0.333	GO:0010114	BP	11	response to red light	5	VIT_14S0128G00050,VIT_14S0060G00820,VIT_07S0104G00510,VIT_18S0122G00960,VIT_19S0027G00200,VIT_16S0039G02530,VIT_01S0011G02150,VIT_05S0049G01760,VIT_01S0244G00030,VIT_06S0004G06170,VIT_08S0007G00780,VIT_08S0007G01570,VIT_03S0038G04210	HYH.atlas.top300
2.1e-14	13.6778	45	257	13	0.051	0.289	GO:0010218	BP	11	response to far red light	5	VIT_14S0128G00050,VIT_14S0060G00820,VIT_07S0104G00510,VIT_18S0122G00960,VIT_19S0027G00200,VIT_16S0039G02530,VIT_01S0011G02150,VIT_05S0049G01760,VIT_01S0244G00030,VIT_06S0004G06170,VIT_08S0007G00780,VIT_08S0007G01570,VIT_03S0038G04210	HYH.atlas.top300
0.0483	1.31605	113	257	5	0.019	0.044	GO:0009642	BP	11	response to light intensity	4	VIT_18S0122G00960,VIT_19S0027G00200,VIT_05S0049G01760,VIT_01S0244G00030,VIT_03S0038G04210	HYH.atlas.top300
0.0208	1.68194	92	257	5	0.019	0.054	GO:0009644	BP	11	response to high light intensity	5	VIT_18S0122G00960,VIT_19S0027G00200,VIT_05S0049G01760,VIT_01S0244G00030,VIT_03S0038G04210	HYH.atlas.top300
0.0174	1.75945	55	257	4	0.016	0.073	GO:0071214	BP	11	cellular response to abiotic stimulus	1	VIT_04S0008G05210,VIT_06S0004G07360,VIT_05S0049G01760,VIT_03S0038G04210	HYH.atlas.top300
0.00257	2.59007	33	257	4	0.016	0.121	GO:0071478	BP	11	cellular response to radiation	2	VIT_04S0008G05210,VIT_06S0004G07360,VIT_05S0049G01760,VIT_03S0038G04210	HYH.atlas.top300
0.00257	2.59007	33	257	4	0.016	0.121	GO:0071482	BP	11	cellular response to light stimulus	3	VIT_04S0008G05210,VIT_06S0004G07360,VIT_05S0049G01760,VIT_03S0038G04210	HYH.atlas.top300
2.39e-05	4.6216	134	257	10	0.039	0.075	GO:0006818	BP	31	hydrogen transport	1	VIT_18S0164G00030,VIT_18S0122G00960,VIT_19S0027G00200,VIT_06S0004G07360,VIT_05S0049G01760,VIT_01S0244G00030,VIT_08S0007G00780,VIT_03S0038G04210,VIT_10S0116G01740,VIT_02S0025G01470	HYH.atlas.top300
0.000175	3.75696	105	257	8	0.031	0.076	GO:0032879	BP	31	regulation of localization	1	VIT_18S0122G00960,VIT_19S0027G00200,VIT_06S0004G07360,VIT_05S0049G01760,VIT_01S0244G00030,VIT_08S0007G00780,VIT_03S0038G04210,VIT_02S0025G01470	HYH.atlas.top300
5.7e-05	4.24413	90	257	8	0.031	0.089	GO:0051049	BP	31	regulation of transport	2	VIT_18S0122G00960,VIT_19S0027G00200,VIT_06S0004G07360,VIT_05S0049G01760,VIT_01S0244G00030,VIT_08S0007G00780,VIT_03S0038G04210,VIT_02S0025G01470	HYH.atlas.top300
0.00374	2.42713	639	257	18	0.07	0.028	GO:0006812	BP	31	cation transport	1	VIT_12S0059G02280,VIT_18S0164G00030,VIT_00S0194G00210,VIT_10S0003G04350,VIT_18S0001G08800,VIT_09S0018G01780,VIT_14S0030G00470,VIT_18S0122G00960,VIT_19S0027G00200,VIT_06S0004G07360,VIT_05S0049G01760,VIT_01S0244G00030,VIT_06S0004G06170,VIT_08S0007G00780,VIT_08S0007G01570,VIT_03S0038G04210,VIT_10S0116G01740,VIT_02S0025G01470	HYH.atlas.top300
0.00185	2.73283	267	257	11	0.043	0.041	GO:0015672	BP	31	monovalent inorganic cation transport	2	VIT_18S0164G00030,VIT_00S0194G00210,VIT_18S0122G00960,VIT_19S0027G00200,VIT_06S0004G07360,VIT_05S0049G01760,VIT_01S0244G00030,VIT_08S0007G00780,VIT_03S0038G04210,VIT_10S0116G01740,VIT_02S0025G01470	HYH.atlas.top300
2.39e-05	4.6216	134	257	10	0.039	0.075	GO:0015992	BP	31	proton transport	3	VIT_18S0164G00030,VIT_18S0122G00960,VIT_19S0027G00200,VIT_06S0004G07360,VIT_05S0049G01760,VIT_01S0244G00030,VIT_08S0007G00780,VIT_03S0038G04210,VIT_10S0116G01740,VIT_02S0025G01470	HYH.atlas.top300
0.009	2.04576	148	257	7	0.027	0.047	GO:0072511	BP	31	divalent inorganic cation transport	2	VIT_10S0003G04350,VIT_18S0001G08800,VIT_09S0018G01780,VIT_14S0030G00470,VIT_06S0004G06170,VIT_08S0007G01570,VIT_02S0025G01470	HYH.atlas.top300
0.00833	2.07935	146	257	7	0.027	0.048	GO:0070838	BP	31	divalent metal ion transport	1	VIT_10S0003G04350,VIT_18S0001G08800,VIT_09S0018G01780,VIT_14S0030G00470,VIT_06S0004G06170,VIT_08S0007G01570,VIT_02S0025G01470	HYH.atlas.top300
3.12e-05	4.50585	83	257	8	0.031	0.096	GO:0043269	BP	31	regulation of ion transport	1	VIT_18S0122G00960,VIT_19S0027G00200,VIT_06S0004G07360,VIT_05S0049G01760,VIT_01S0244G00030,VIT_08S0007G00780,VIT_03S0038G04210,VIT_02S0025G01470	HYH.atlas.top300
2.55e-07	6.59346	45	257	8	0.031	0.178	GO:0010155	BP	31	regulation of proton transport	2	VIT_18S0122G00960,VIT_19S0027G00200,VIT_06S0004G07360,VIT_05S0049G01760,VIT_01S0244G00030,VIT_08S0007G00780,VIT_03S0038G04210,VIT_02S0025G01470	HYH.atlas.top300
0.000591	3.22841	42	257	5	0.019	0.119	GO:0033559	BP	21	unsaturated fatty acid metabolic process	1	VIT_14S0128G00050,VIT_14S0060G00820,VIT_18S0122G00960,VIT_01S0127G00740,VIT_04S0043G01010	HYH.atlas.top300
0.000591	3.22841	42	257	5	0.019	0.119	GO:0006636	BP	21	unsaturated fatty acid biosynthetic process	2	VIT_14S0128G00050,VIT_14S0060G00820,VIT_18S0122G00960,VIT_01S0127G00740,VIT_04S0043G01010	HYH.atlas.top300
0.00236	2.62709	85	257	6	0.023	0.071	GO:0016556	BP	34	mRNA modification	1	VIT_02S0025G02640,VIT_18S0001G08800,VIT_09S0002G07500,VIT_14S0066G00160,VIT_08S0007G07480,VIT_03S0038G04210	HYH.atlas.top300
0.0107	1.97062	114	257	6	0.023	0.053	GO:0010374	BP	26	stomatal complex development	1	VIT_06S0009G01670,VIT_06S0061G00810,VIT_18S0001G02740,VIT_07S0104G00730,VIT_01S0011G00850,VIT_03S0038G04210	HYH.atlas.top300
0.00139	2.85699	258	257	11	0.043	0.043	GO:0010016	BP	26	shoot system morphogenesis	1	VIT_14S0060G00820,VIT_07S0104G00510,VIT_06S0009G01670,VIT_05S0077G01010,VIT_18S0001G02740,VIT_04S0043G01010,VIT_07S0104G00730,VIT_08S0007G07480,VIT_01S0011G00850,VIT_06S0080G01100,VIT_03S0038G04210	HYH.atlas.top300
0.0112	1.95078	115	257	6	0.023	0.052	GO:0009965	BP	26	leaf morphogenesis	1	VIT_14S0060G00820,VIT_07S0104G00510,VIT_05S0077G01010,VIT_04S0043G01010,VIT_08S0007G07480,VIT_06S0080G01100	HYH.atlas.top300
0.0156	1.80688	86	257	5	0.019	0.058	GO:0010103	BP	26	stomatal complex morphogenesis	1	VIT_06S0009G01670,VIT_18S0001G02740,VIT_07S0104G00730,VIT_01S0011G00850,VIT_03S0038G04210	HYH.atlas.top300
0.0456	1.34104	1	257	1	0.004	1	GO:0010028	BP	24	xanthophyll cycle	1	VIT_04S0043G01010	HYH.atlas.top300
0.0069	2.16115	181	257	8	0.031	0.044	GO:0048046	CC	36	apoplast	1	VIT_08S0007G00530,VIT_14S0060G00820,VIT_04S0023G03510,VIT_07S0104G00510,VIT_01S0026G00200,VIT_18S0122G00960,VIT_01S0127G00740,VIT_08S0007G01570	HYH.atlas.top300
0.00015	3.82391	8713	257	139	0.541	0.016	GO:0005575	CC	3	cellular_component	1	VIT_12S0059G02280,VIT_18S0164G00030,VIT_08S0007G00530,VIT_02S0025G00670,VIT_16S0050G02520,VIT_08S0007G08760,VIT_04S0023G02010,VIT_18S0122G01400,VIT_03S0063G01910,VIT_14S0128G00050,VIT_04S0008G01730,VIT_13S0067G02560,VIT_19S0177G00340,VIT_12S0057G00020,VIT_06S0061G00080,VIT_12S0028G01080,VIT_11S0016G04690,VIT_07S0104G01360,VIT_08S0007G05010,VIT_13S0073G00160,VIT_15S0048G01250,VIT_00S0194G00210,VIT…	HYH.atlas.top300
3.92e-06	5.40671	3641	257	76	0.296	0.021	GO:0016020	CC	3	membrane	2	VIT_18S0164G00030,VIT_02S0025G00670,VIT_18S0122G01400,VIT_03S0063G01910,VIT_14S0128G00050,VIT_04S0008G01730,VIT_12S0057G00020,VIT_12S0028G01080,VIT_11S0016G04690,VIT_08S0007G05010,VIT_13S0073G00160,VIT_00S0194G00210,VIT_14S0060G00820,VIT_04S0023G03510,VIT_10S0003G04350,VIT_02S0012G01220,VIT_06S0004G02290,VIT_19S0014G03850,VIT_15S0048G02500,VIT_06S0004G00260,VIT_03S0038G03950,VIT_01S0026G00200,VIT…	HYH.atlas.top300
7.97e-06	5.09854	355	257	17	0.066	0.048	GO:0098796	CC	3	membrane protein complex	3	VIT_04S0008G01730,VIT_12S0057G00020,VIT_12S0028G01080,VIT_10S0003G04350,VIT_15S0048G02500,VIT_19S0027G00200,VIT_05S0020G03180,VIT_01S0011G02150,VIT_18S0001G02740,VIT_07S0005G04400,VIT_04S0043G01010,VIT_00S0207G00210,VIT_12S0028G00320,VIT_09S0018G00290,VIT_07S0141G00570,VIT_10S0116G01740,VIT_14S0081G00060	HYH.atlas.top300
1.98e-07	6.70333	4645	257	95	0.37	0.02	GO:0043226	CC	3	organelle	2	VIT_18S0164G00030,VIT_08S0007G00530,VIT_16S0050G02520,VIT_08S0007G08760,VIT_04S0023G02010,VIT_14S0128G00050,VIT_13S0067G02560,VIT_19S0177G00340,VIT_12S0057G00020,VIT_06S0061G00080,VIT_11S0016G04690,VIT_15S0048G01250,VIT_14S0060G00820,VIT_04S0023G03510,VIT_10S0003G04350,VIT_06S0004G02290,VIT_11S0016G02350,VIT_04S0008G00450,VIT_07S0104G00510,VIT_15S0048G02500,VIT_16S0115G00080,VIT_06S0004G00260,VIT…	HYH.atlas.top300
6.62e-10	9.17914	4045	257	93	0.362	0.023	GO:0043227	CC	3	membrane-bounded organelle	3	VIT_18S0164G00030,VIT_08S0007G00530,VIT_16S0050G02520,VIT_08S0007G08760,VIT_04S0023G02010,VIT_14S0128G00050,VIT_13S0067G02560,VIT_19S0177G00340,VIT_12S0057G00020,VIT_06S0061G00080,VIT_11S0016G04690,VIT_15S0048G01250,VIT_14S0060G00820,VIT_04S0023G03510,VIT_10S0003G04350,VIT_06S0004G02290,VIT_11S0016G02350,VIT_04S0008G00450,VIT_07S0104G00510,VIT_15S0048G02500,VIT_06S0004G00260,VIT_02S0025G02640,VIT…	HYH.atlas.top300
4.18e-07	6.37882	6354	257	118	0.459	0.019	GO:0005623	CC	3	cell	2	VIT_12S0059G02280,VIT_18S0164G00030,VIT_08S0007G00530,VIT_16S0050G02520,VIT_08S0007G08760,VIT_04S0023G02010,VIT_03S0063G01910,VIT_14S0128G00050,VIT_04S0008G01730,VIT_13S0067G02560,VIT_19S0177G00340,VIT_12S0057G00020,VIT_06S0061G00080,VIT_12S0028G01080,VIT_11S0016G04690,VIT_07S0104G01360,VIT_08S0007G05010,VIT_13S0073G00160,VIT_15S0048G01250,VIT_14S0060G00820,VIT_04S0023G03510,VIT_10S0003G04350,VIT…	HYH.atlas.top300
4.18e-07	6.37882	6354	257	118	0.459	0.019	GO:0044464	CC	3	cell part	2	VIT_12S0059G02280,VIT_18S0164G00030,VIT_08S0007G00530,VIT_16S0050G02520,VIT_08S0007G08760,VIT_04S0023G02010,VIT_03S0063G01910,VIT_14S0128G00050,VIT_04S0008G01730,VIT_13S0067G02560,VIT_19S0177G00340,VIT_12S0057G00020,VIT_06S0061G00080,VIT_12S0028G01080,VIT_11S0016G04690,VIT_07S0104G01360,VIT_08S0007G05010,VIT_13S0073G00160,VIT_15S0048G01250,VIT_14S0060G00820,VIT_04S0023G03510,VIT_10S0003G04350,VIT…	HYH.atlas.top300
7.32e-14	13.1355	564	257	34	0.132	0.06	GO:0031975	CC	3	envelope	3	VIT_18S0164G00030,VIT_04S0023G02010,VIT_12S0057G00020,VIT_11S0016G04690,VIT_14S0060G00820,VIT_04S0023G03510,VIT_07S0104G00510,VIT_15S0048G02500,VIT_06S0004G00260,VIT_02S0025G02640,VIT_01S0010G02280,VIT_16S0050G02240,VIT_09S0018G01780,VIT_04S0008G07020,VIT_19S0014G04970,VIT_18S0122G00960,VIT_05S0077G01010,VIT_09S0002G07500,VIT_06S0061G00770,VIT_01S0127G00740,VIT_16S0039G02530,VIT_03S0088G01290,VIT…	HYH.atlas.top300
1.54e-07	6.81248	5814	257	112	0.436	0.019	GO:0005622	CC	3	intracellular	3	VIT_12S0059G02280,VIT_18S0164G00030,VIT_08S0007G00530,VIT_16S0050G02520,VIT_08S0007G08760,VIT_04S0023G02010,VIT_14S0128G00050,VIT_04S0008G01730,VIT_13S0067G02560,VIT_19S0177G00340,VIT_12S0057G00020,VIT_06S0061G00080,VIT_12S0028G01080,VIT_11S0016G04690,VIT_07S0104G01360,VIT_15S0048G01250,VIT_14S0060G00820,VIT_04S0023G03510,VIT_10S0003G04350,VIT_06S0004G02290,VIT_11S0016G02350,VIT_04S0008G00450,VIT…	HYH.atlas.top300
8.72e-08	7.05948	5544	257	109	0.424	0.02	GO:0044424	CC	3	intracellular part	4	VIT_18S0164G00030,VIT_08S0007G00530,VIT_16S0050G02520,VIT_08S0007G08760,VIT_04S0023G02010,VIT_14S0128G00050,VIT_04S0008G01730,VIT_13S0067G02560,VIT_19S0177G00340,VIT_12S0057G00020,VIT_06S0061G00080,VIT_12S0028G01080,VIT_11S0016G04690,VIT_15S0048G01250,VIT_14S0060G00820,VIT_04S0023G03510,VIT_10S0003G04350,VIT_06S0004G02290,VIT_11S0016G02350,VIT_04S0008G00450,VIT_19S0014G03850,VIT_07S0104G00510,VIT…	HYH.atlas.top300
1.92e-07	6.7167	4642	257	95	0.37	0.02	GO:0043229	CC	3	intracellular organelle	5	VIT_18S0164G00030,VIT_08S0007G00530,VIT_16S0050G02520,VIT_08S0007G08760,VIT_04S0023G02010,VIT_14S0128G00050,VIT_13S0067G02560,VIT_19S0177G00340,VIT_12S0057G00020,VIT_06S0061G00080,VIT_11S0016G04690,VIT_15S0048G01250,VIT_14S0060G00820,VIT_04S0023G03510,VIT_10S0003G04350,VIT_06S0004G02290,VIT_11S0016G02350,VIT_04S0008G00450,VIT_07S0104G00510,VIT_15S0048G02500,VIT_16S0115G00080,VIT_06S0004G00260,VIT…	HYH.atlas.top300
6.44e-10	9.19111	4043	257	93	0.362	0.023	GO:0043231	CC	3	intracellular membrane-bounded organelle	6	VIT_18S0164G00030,VIT_08S0007G00530,VIT_16S0050G02520,VIT_08S0007G08760,VIT_04S0023G02010,VIT_14S0128G00050,VIT_13S0067G02560,VIT_19S0177G00340,VIT_12S0057G00020,VIT_06S0061G00080,VIT_11S0016G04690,VIT_15S0048G01250,VIT_14S0060G00820,VIT_04S0023G03510,VIT_10S0003G04350,VIT_06S0004G02290,VIT_11S0016G02350,VIT_04S0008G00450,VIT_07S0104G00510,VIT_15S0048G02500,VIT_06S0004G00260,VIT_02S0025G02640,VIT…	HYH.atlas.top300
3.4e-37	36.4685	363	257	50	0.195	0.138	GO:0009579	CC	3	thylakoid	5	VIT_18S0164G00030,VIT_08S0007G00530,VIT_14S0128G00050,VIT_04S0008G01730,VIT_12S0057G00020,VIT_06S0061G00080,VIT_12S0028G01080,VIT_11S0016G04690,VIT_04S0023G03510,VIT_10S0003G04350,VIT_06S0004G02290,VIT_19S0014G03850,VIT_07S0104G00510,VIT_15S0048G02500,VIT_06S0004G00260,VIT_02S0025G02640,VIT_01S0010G02280,VIT_16S0050G02240,VIT_06S0009G01670,VIT_03S0088G00400,VIT_09S0018G01780,VIT_11S0118G00630,VIT…	HYH.atlas.top300
4.82e-33	32.317	275	257	42	0.163	0.153	GO:0044436	CC	3	thylakoid part	6	VIT_18S0164G00030,VIT_14S0128G00050,VIT_04S0008G01730,VIT_12S0057G00020,VIT_12S0028G01080,VIT_11S0016G04690,VIT_04S0023G03510,VIT_10S0003G04350,VIT_06S0004G02290,VIT_19S0014G03850,VIT_15S0048G02500,VIT_06S0004G00260,VIT_16S0050G02240,VIT_06S0009G01670,VIT_03S0088G00400,VIT_09S0018G01780,VIT_11S0118G00630,VIT_18S0122G00960,VIT_19S0027G00200,VIT_17S0000G03820,VIT_08S0007G02970,VIT_16S0039G02530,VIT…	HYH.atlas.top300
0.0162	1.79048	54	257	4	0.016	0.074	GO:0031977	CC	3	thylakoid lumen	7	VIT_14S0128G00050,VIT_04S0023G03510,VIT_01S0011G02150,VIT_04S0043G01010	HYH.atlas.top300
8e-35	34.0969	250	257	42	0.163	0.168	GO:0034357	CC	3	photosynthetic membrane	6	VIT_18S0164G00030,VIT_14S0128G00050,VIT_04S0008G01730,VIT_12S0057G00020,VIT_12S0028G01080,VIT_11S0016G04690,VIT_04S0023G03510,VIT_10S0003G04350,VIT_06S0004G02290,VIT_19S0014G03850,VIT_15S0048G02500,VIT_06S0004G00260,VIT_16S0050G02240,VIT_06S0009G01670,VIT_03S0088G00400,VIT_09S0018G01780,VIT_11S0118G00630,VIT_18S0122G00960,VIT_19S0027G00200,VIT_17S0000G03820,VIT_08S0007G02970,VIT_16S0039G02530,VIT…	HYH.atlas.top300
3.96e-31	30.4023	214	257	37	0.144	0.173	GO:0042651	CC	3	thylakoid membrane	7	VIT_18S0164G00030,VIT_14S0128G00050,VIT_12S0057G00020,VIT_12S0028G01080,VIT_11S0016G04690,VIT_04S0023G03510,VIT_10S0003G04350,VIT_06S0004G02290,VIT_19S0014G03850,VIT_15S0048G02500,VIT_06S0004G00260,VIT_16S0050G02240,VIT_06S0009G01670,VIT_03S0088G00400,VIT_09S0018G01780,VIT_11S0118G00630,VIT_18S0122G00960,VIT_19S0027G00200,VIT_17S0000G03820,VIT_08S0007G02970,VIT_16S0039G02530,VIT_03S0017G00940,VIT…	HYH.atlas.top300
2.92e-12	11.5346	79	257	14	0.054	0.177	GO:0009521	CC	3	photosystem	7	VIT_04S0008G01730,VIT_12S0057G00020,VIT_12S0028G01080,VIT_10S0003G04350,VIT_15S0048G02500,VIT_19S0027G00200,VIT_05S0020G03180,VIT_01S0011G02150,VIT_07S0005G04400,VIT_04S0043G01010,VIT_00S0207G00210,VIT_12S0028G00320,VIT_07S0141G00570,VIT_14S0081G00060	HYH.atlas.top300
2.7e-10	9.56864	56	257	11	0.043	0.196	GO:0009523	CC	3	photosystem II	8	VIT_04S0008G01730,VIT_12S0057G00020,VIT_12S0028G01080,VIT_19S0027G00200,VIT_01S0011G02150,VIT_07S0005G04400,VIT_04S0043G01010,VIT_00S0207G00210,VIT_12S0028G00320,VIT_07S0141G00570,VIT_14S0081G00060	HYH.atlas.top300
0.00442	2.35458	38	257	4	0.016	0.105	GO:0009522	CC	3	photosystem I	8	VIT_10S0003G04350,VIT_15S0048G02500,VIT_05S0020G03180,VIT_12S0028G00320	HYH.atlas.top300
1.93e-14	13.7144	3692	257	98	0.381	0.027	GO:0005737	CC	3	cytoplasm	5	VIT_18S0164G00030,VIT_08S0007G00530,VIT_16S0050G02520,VIT_08S0007G08760,VIT_04S0023G02010,VIT_14S0128G00050,VIT_19S0177G00340,VIT_12S0057G00020,VIT_06S0061G00080,VIT_11S0016G04690,VIT_14S0060G00820,VIT_04S0023G03510,VIT_10S0003G04350,VIT_06S0004G02290,VIT_11S0016G02350,VIT_04S0008G00450,VIT_07S0104G00510,VIT_15S0048G02500,VIT_16S0115G00080,VIT_06S0004G00260,VIT_02S0025G02640,VIT_01S0010G02280,VIT…	HYH.atlas.top300
1.75e-14	13.757	3327	257	92	0.358	0.028	GO:0044444	CC	3	cytoplasmic part	6	VIT_18S0164G00030,VIT_08S0007G00530,VIT_16S0050G02520,VIT_08S0007G08760,VIT_04S0023G02010,VIT_14S0128G00050,VIT_19S0177G00340,VIT_12S0057G00020,VIT_06S0061G00080,VIT_11S0016G04690,VIT_14S0060G00820,VIT_04S0023G03510,VIT_10S0003G04350,VIT_06S0004G02290,VIT_11S0016G02350,VIT_04S0008G00450,VIT_07S0104G00510,VIT_15S0048G02500,VIT_16S0115G00080,VIT_06S0004G00260,VIT_02S0025G02640,VIT_01S0010G02280,VIT…	HYH.atlas.top300
3.62e-37	36.4413	1219	257	81	0.315	0.066	GO:0009536	CC	3	plastid	7	VIT_18S0164G00030,VIT_08S0007G00530,VIT_16S0050G02520,VIT_08S0007G08760,VIT_04S0023G02010,VIT_14S0128G00050,VIT_19S0177G00340,VIT_12S0057G00020,VIT_06S0061G00080,VIT_11S0016G04690,VIT_14S0060G00820,VIT_04S0023G03510,VIT_10S0003G04350,VIT_06S0004G02290,VIT_11S0016G02350,VIT_04S0008G00450,VIT_07S0104G00510,VIT_15S0048G02500,VIT_06S0004G00260,VIT_02S0025G02640,VIT_01S0010G02280,VIT_12S0028G01740,VIT…	HYH.atlas.top300
4.22e-38	37.3747	1150	257	80	0.311	0.07	GO:0009507	CC	3	chloroplast	8	VIT_18S0164G00030,VIT_08S0007G00530,VIT_16S0050G02520,VIT_08S0007G08760,VIT_04S0023G02010,VIT_14S0128G00050,VIT_19S0177G00340,VIT_12S0057G00020,VIT_06S0061G00080,VIT_11S0016G04690,VIT_14S0060G00820,VIT_04S0023G03510,VIT_10S0003G04350,VIT_06S0004G02290,VIT_11S0016G02350,VIT_04S0008G00450,VIT_07S0104G00510,VIT_15S0048G02500,VIT_06S0004G00260,VIT_02S0025G02640,VIT_01S0010G02280,VIT_12S0028G01740,VIT…	HYH.atlas.top300
0.00767	2.1152	73	257	5	0.019	0.068	GO:1990204	CC	3	oxidoreductase complex	3	VIT_12S0028G01080,VIT_19S0027G00200,VIT_02S0012G01120,VIT_07S0005G04400,VIT_00S0207G00210	HYH.atlas.top300
0.000345	3.46218	20	257	4	0.016	0.2	GO:0009654	CC	3	photosystem II oxygen evolving complex	4	VIT_12S0028G01080,VIT_19S0027G00200,VIT_07S0005G04400,VIT_00S0207G00210	HYH.atlas.top300
8.62e-11	10.0645	2122	257	63	0.245	0.03	GO:0044422	CC	3	organelle part	2	VIT_18S0164G00030,VIT_08S0007G00530,VIT_08S0007G08760,VIT_04S0023G02010,VIT_14S0128G00050,VIT_19S0177G00340,VIT_12S0057G00020,VIT_06S0061G00080,VIT_11S0016G04690,VIT_14S0060G00820,VIT_04S0023G03510,VIT_10S0003G04350,VIT_06S0004G02290,VIT_07S0104G00510,VIT_15S0048G02500,VIT_06S0004G00260,VIT_02S0025G02640,VIT_01S0010G02280,VIT_16S0050G02240,VIT_18S0001G08800,VIT_06S0009G01670,VIT_03S0088G00400,VIT…	HYH.atlas.top300
8.62e-11	10.0645	2122	257	63	0.245	0.03	GO:0044446	CC	3	intracellular organelle part	3	VIT_18S0164G00030,VIT_08S0007G00530,VIT_08S0007G08760,VIT_04S0023G02010,VIT_14S0128G00050,VIT_19S0177G00340,VIT_12S0057G00020,VIT_06S0061G00080,VIT_11S0016G04690,VIT_14S0060G00820,VIT_04S0023G03510,VIT_10S0003G04350,VIT_06S0004G02290,VIT_07S0104G00510,VIT_15S0048G02500,VIT_06S0004G00260,VIT_02S0025G02640,VIT_01S0010G02280,VIT_16S0050G02240,VIT_18S0001G08800,VIT_06S0009G01670,VIT_03S0088G00400,VIT…	HYH.atlas.top300
7.57e-22	21.1209	384	257	37	0.144	0.096	GO:0031984	CC	3	organelle subcompartment	4	VIT_18S0164G00030,VIT_14S0128G00050,VIT_12S0057G00020,VIT_06S0061G00080,VIT_11S0016G04690,VIT_04S0023G03510,VIT_10S0003G04350,VIT_06S0004G02290,VIT_07S0104G00510,VIT_15S0048G02500,VIT_06S0004G00260,VIT_02S0025G02640,VIT_01S0010G02280,VIT_16S0050G02240,VIT_06S0009G01670,VIT_03S0088G00400,VIT_09S0018G01780,VIT_11S0118G00630,VIT_18S0122G00960,VIT_19S0027G00200,VIT_17S0000G03820,VIT_08S0007G02970,VIT…	HYH.atlas.top300
3.14e-13	12.5031	558	257	33	0.128	0.059	GO:0031967	CC	3	organelle envelope	4	VIT_18S0164G00030,VIT_04S0023G02010,VIT_12S0057G00020,VIT_11S0016G04690,VIT_14S0060G00820,VIT_04S0023G03510,VIT_07S0104G00510,VIT_15S0048G02500,VIT_06S0004G00260,VIT_02S0025G02640,VIT_01S0010G02280,VIT_16S0050G02240,VIT_09S0018G01780,VIT_04S0008G07020,VIT_19S0014G04970,VIT_18S0122G00960,VIT_05S0077G01010,VIT_09S0002G07500,VIT_06S0061G00770,VIT_01S0127G00740,VIT_16S0039G02530,VIT_03S0088G01290,VIT…	HYH.atlas.top300
7.5e-32	31.1249	732	257	60	0.233	0.082	GO:0044435	CC	3	plastid part	4	VIT_18S0164G00030,VIT_08S0007G00530,VIT_08S0007G08760,VIT_04S0023G02010,VIT_14S0128G00050,VIT_19S0177G00340,VIT_12S0057G00020,VIT_06S0061G00080,VIT_11S0016G04690,VIT_14S0060G00820,VIT_04S0023G03510,VIT_10S0003G04350,VIT_06S0004G02290,VIT_07S0104G00510,VIT_15S0048G02500,VIT_06S0004G00260,VIT_02S0025G02640,VIT_01S0010G02280,VIT_16S0050G02240,VIT_06S0009G01670,VIT_03S0088G00400,VIT_09S0018G01780,VIT…	HYH.atlas.top300
2.19e-32	31.6596	716	257	60	0.233	0.084	GO:0044434	CC	3	chloroplast part	5	VIT_18S0164G00030,VIT_08S0007G00530,VIT_08S0007G08760,VIT_04S0023G02010,VIT_14S0128G00050,VIT_19S0177G00340,VIT_12S0057G00020,VIT_06S0061G00080,VIT_11S0016G04690,VIT_14S0060G00820,VIT_04S0023G03510,VIT_10S0003G04350,VIT_06S0004G02290,VIT_07S0104G00510,VIT_15S0048G02500,VIT_06S0004G00260,VIT_02S0025G02640,VIT_01S0010G02280,VIT_16S0050G02240,VIT_06S0009G01670,VIT_03S0088G00400,VIT_09S0018G01780,VIT…	HYH.atlas.top300
3.43e-28	27.4647	256	257	37	0.144	0.145	GO:0031976	CC	3	plastid thylakoid	5	VIT_18S0164G00030,VIT_14S0128G00050,VIT_12S0057G00020,VIT_06S0061G00080,VIT_11S0016G04690,VIT_04S0023G03510,VIT_10S0003G04350,VIT_06S0004G02290,VIT_07S0104G00510,VIT_15S0048G02500,VIT_06S0004G00260,VIT_02S0025G02640,VIT_01S0010G02280,VIT_16S0050G02240,VIT_06S0009G01670,VIT_03S0088G00400,VIT_09S0018G01780,VIT_11S0118G00630,VIT_18S0122G00960,VIT_19S0027G00200,VIT_17S0000G03820,VIT_08S0007G02970,VIT…	HYH.atlas.top300
3.43e-28	27.4647	256	257	37	0.144	0.145	GO:0009534	CC	3	chloroplast thylakoid	6	VIT_18S0164G00030,VIT_14S0128G00050,VIT_12S0057G00020,VIT_06S0061G00080,VIT_11S0016G04690,VIT_04S0023G03510,VIT_10S0003G04350,VIT_06S0004G02290,VIT_07S0104G00510,VIT_15S0048G02500,VIT_06S0004G00260,VIT_02S0025G02640,VIT_01S0010G02280,VIT_16S0050G02240,VIT_06S0009G01670,VIT_03S0088G00400,VIT_09S0018G01780,VIT_11S0118G00630,VIT_18S0122G00960,VIT_19S0027G00200,VIT_17S0000G03820,VIT_08S0007G02970,VIT…	HYH.atlas.top300
[truncated: 264 more rows]

## Sheet: Table S5
Table S5. Summary of enriched HY5 and UV-related CRE in the promoter region (1kb upstream of TSS) of co-expressed genes in the various HY5 and HYH co-expressed gene networks.
match_in_sample: The number of co-expressed genes containing the associated CRE
sample_size: size of the network
match_in_genome: total number of promoters containing the associated CRE
genome_size: the total promoters
[truncated: 39 more rows]
[truncated: 96 more columns]

## Sheet: Table S6
Table S6. Summary of CRE occurrences in promoters of co-expressed genes in various HY5 and HYH gene co-expression networks.
[truncated: 33 more rows]

[truncated: 2 more sheets: Table S7, Table S8]
